# Supplementary material for: Reciprocal adaptation of rice and Xanthomonas oryzae pv. oryzae: cross-species 2D GWAS reveals the underlying genetics
Source: Plant Cell. 2021 Jun 2;33(8):2538–61. doi: 10.1093/plcell/koab146 (PMC8408478; doi:10.1093/plcell/koab146)
Supplement: koab146_Supplementary_Data [file koab146_supplementary_data.zip]

Archive with 9 entries (9 files):
- Supplemental Data Sets S2_Corrected.xlsx
- tpc.01058.2020-s01.pdf
- tpc.01058.2020-s02.xlsx
- tpc.01058.2020-s03.xlsx
- tpc.01058.2020-s04.xlsx
- tpc.01058.2020-s05.xlsx
- tpc.01058.2020-s06.pdf
- tpc.01058.2020-s07.pdf
- tpc.01058.2020-s08.pdf
