# Supplementary material for: Reciprocal adaptation of rice and Xanthomonas oryzae pv. oryzae: cross-species 2D GWAS reveals the underlying genetics
Source: Plant Cell. 2021 Jun 2;33(8):2538–61. doi: 10.1093/plcell/koab146 (PMC8408478; doi:10.1093/plcell/koab146)
Supplement: koab146_Supplementary_Data [file koab146_supplementary_data.zip › Supplemental Data Sets S2_Corrected.xlsx]

## Sheet: Supplemental Data Set S2
Supplemental Data. Zhang et al. (2021). Plant Cell.
Supplemental Data Set S2. List of the 73 accessions of the first set of rice materials.
ID	Accession group	Country of origin	Accession name	From 3KRGP
IRIS_313-10046	XI	Zambia	CHAMA	Yes
IRIS_313-10054	XI	Panama	TOC 5430	Yes
IRIS_313-10275	XI	Guatemala	ICTA MOTAGUA	Yes
IRIS_313-10294	XI	Philippines	IR 21015-72-3-3-3-1	Yes
IRIS_313-10298	XI	Sri Lanka	3210	Yes
IRIS_313-10359	GJ	Philippines	IR 53650-2B-10-1-2-1	Yes
IRIS_313-10371	XI	Philippines	IR 67518-B-11-1-B	Yes
IRIS_313-10375	XI	Philippines	IR 70027-8-2-2-3-2	Yes
IRIS_313-10385	XI	Philippines	IR 75870-5-8-5-B-1	Yes
IRIS_313-10649	GJ	Philippines	RACION 1	Yes
IRIS_313-10683	XI	Lao People's Democratic Republic	NGAN TIA	Yes
IRIS_313-10755	XI	Viet Nam	NEP BA BONG TO	Yes
IRIS_313-10849	aus	India	ARC 7001	Yes
IRIS_313-10920	GJ	Philippines	PINIDWA QAN QIPUGO QELEK	Yes
IRIS_313-10980	XI	Bangladesh	DUDHSAR	Yes
IRIS_313-11050	aus	Bangladesh	AUS 233	Yes
IRIS_313-11052	aus	Bangladesh	AUS 278	Yes
IRIS_313-11070	aro	Bangladesh	TUPA	Yes
IRIS_313-11154	aus	Bangladesh	DHARIAL	Yes
IRIS_313-11730	XI	China	QING ER XIAO 2	Yes
IRIS_313-11739	XI	Ghana	NAKPUI	Yes
IRIS_313-11788	XI	Philippines	CANLUBANG	Yes
IRIS_313-11887	XI	Philippines	IR 19058-107-1	Yes
IRIS_313-12053	XI	Burundi	FACAGRO 406	Yes
IRIS_313-12319	XI	Philippines	PSBRC 18	Yes
IRIS_313-15896	XI	Colombia	FEDEARROZ 50	Yes
IRIS_313-15902	XI	Philippines	IRRI 146	Yes
IRIS_313-7691	XI	Philippines	IR 28	Yes
IRIS_313-7807	XI	Senegal	WAS 170-B-B-1-1	Yes
IRIS_313-7809	XI	Senegal	WAS 174-B-3-5	Yes
IRIS_313-7816	XI	Senegal	WAS 199-B-1-2-1	Yes
IRIS_313-7824	XI	Senegal	WAS 21-B-B-20-4-3-3	Yes
IRIS_313-8121	GJ	Italy	MESTRE	Yes
IRIS_313-8737	XI	Bangladesh	SADAJIRA 19-287	Yes
IRIS_313-8793	XI	Myanmar	KHAO THI RATE	Yes
IRIS_313-9262	XI	Bangladesh	JHODI BIRUN	Yes
IRIS_313-9851	GJ	Surinam	GOGOWIERIE	Yes
CX578	admix	Philippines	C 21	Yes
IR 2006-P12-12-2	XI	Philippines	IR 2006-P12-12-2	No
Jamajigi	XI	Mali	JAMAJIGI	No
IRIS_313-9742	GJ	Madagascar	LOHAMBITRO	Yes
IRIS_313-9740	XI	Madagascar	ROJOFOTSY	Yes
S 102	GJ	United States of America	S 102	No
SAHELIKA	XI	Mali	SAHELIKA	No
SOMIZY	XI	Madagascar	SOMIZY	No
TOKAMBANY 669	XI	Madagascar	TOKAMBANY 669	No
WAS 169-B-B-4-2-1	XI	Senegal	WAS 169-B-B-4-2-1	No
WAS 183-B-6-2-3	XI	Senegal	WAS 183-B-6-2-3	No
WAS 202-B-B-1-1-2	XI	Senegal	WAS 202-B-B-1-1-2	No
IRIS_313-7651	XI	Madagascar	BOTRA MAITSO	Yes
IRIS_313-7668	XI	Indonesia	DANAU LAUT TAWAR	Yes
IRIS_313-10290	XI	Surinam	ELONI	Yes
IRIS_313-7685	XI	Philippines	IR 19746-28-2-2	Yes
VARIRANGAHY	GJ	Madagascar	VARIRANGAHY	No
WAS 203-B-B-2-4-1	XI	Senegal	WAS 203-B-B-2-4-1	No
IRIS_313-7820	XI	Senegal	WAS 206-B-B-2-2-1	Yes
17/79/02-005::IRGC 51080-1	XI	Sri Lanka	17/79/02-005::IRGC 51080-1	No
IR 59469-2B-3-2	XI	Philippines	IR 59469-2B-3-2	No
Jin Gang 30	XI	China	Jin Gang 30	No
CX429	GJ	China	Shen Nong 1033	Yes
IR 24	XI	Philippines	IR 24	No
Bao Er Fu	XI	China	Bao Er Fu	No
B145	XI	China	Te Qing Xuan Hui	Yes
B245	GJ	China	Mountain Valley wine	Yes
Huanghuazhan	XI	China	Huanghuazhan	No
IR50	XI	Philippines	IR50	No
CX403	XI	Philippines	IR64	Yes
OM1723	XI	Viet Nam	OM1723	No
Phalguna	XI	India	Phalguna	No
PSBRC28	XI	Philippines	PSBRC28	No
PSBRC66	XI	Philippines	PSBRC66	No
Teqing	XI	China	Teqing	No
CDR22	XI	India	CDR22	No
XI, Xian/indica; GJ, Geng/japonica.
