# Supplementary material for: Reciprocal adaptation of rice and Xanthomonas oryzae pv. oryzae: cross-species 2D GWAS reveals the underlying genetics
Source: Plant Cell. 2021 Jun 2;33(8):2538–61. doi: 10.1093/plcell/koab146 (PMC8408478; doi:10.1093/plcell/koab146)
Supplement: koab146_Supplementary_Data [file koab146_supplementary_data.zip › tpc.01058.2020-s02.xlsx]

## Sheet: Sheet0
Supplemental Data. Zhang et al. (2021). Plant Cell.
	Supplemental Data Set S1. The reactions of 73 rice accessions in the first set of rice materials with 23 Xoo strains.
	Three sheets were included, showing the "mean", "raw data" and "ANOVA" of lesion lengths of 73 rice accessions in the first set of rice materials resepctively.

## Sheet: mean
Mean lesion lengths of 73 rice accessions in the first set of rice materials caused by 23 Xoo strains.
Xoo race	Strain	Collection country	Collection site	Date collected	Heritability	Mean lesion length (cm)
						3210	17/79/02-005::IRGC 51080-1	ARC 7001	AUS 233	AUS 278	BOTRA MAITSO	C 21	CANLUBANG	CHAMA	DANAU LAUT TAWAR	DHARIAL	DUDHSAR	ELONI	FACAGRO 406	FEDEARROZ 50	GOGOWIERIE	ICTA MOTAGUA	IR 19058-107-1	IR 19746-28-2-2	IR 2006-P12-12-2	IR 21015-72-3-3-3-1	IR 24	IR 28	IR 53650-2B-10-1-2-1	IR 59469-2B-3-2	IR 67518-B-11-1-B	IR 70027-8-2-2-3-2	IR 75870-5-8-5-B-1	IRRI 146	Jamajigi	JHODI BIRUN	Jin Gang 30	KHAO THI RATE	LOHAMBITRO	MESTRE	Mountain Valley wine	NAKPUI	NEP BA BONG TO	NGAN TIA	PINIDWA QAN QIPUGO QELEK	PSBRC 18	QING ER XIAO 2	RACION 1	ROJOFOTSY
C1	JS97-2	China	Shanghai	1986-1988	0.977537	0.6	2	0.7	0.5	0.8	7.3	2.9	0.2	0.6	5	0.1	0.2	2.2	0.7	0.3	1.2	0.7	1	0.6	0.9	0.5	0.8	0.8	0.3	1.3	0.8	0.5	0.6	1	5.4	0.7	2.4	0.7	5.8	0.7	13.5	1.2	1.4	0.6	0.9	0.9	0.8	1.3	4.7
C2	KS6-6	China	Jiangsu	1986-1988	0.948928	0.8	2.1	0.9	0.9	1.3	29.3	12.3	2.6	1.2	27.4	0.8	8.4	14.2	1.2	1	3.6	0.8	1	1.4	2.5	0.9	12.4	0.9	0.3	2.9	0.9	1.1	0.5	1.3	15.2	7.5	31.4	0.8	30.9	3.1	13.2	1.9	2	0.9	1.8	0.8	0.9	1.5	20
C3	JS158-2	China	Zhejiang	1986-1988	0.884666	0.5	2.3	0.7	0.7	0.2	10.2	1.8	1.1	0.3	12.2	0.5	1.7	2.9	0.6	0.7	1.9	0.5	0.7	0.9	0.5	0.4	1.9	0.2	0.1	1.6	0.4	0.8	0.7	1.1	10.6	0.4	3.7	0.4	12.2	1.4	3.3	1	0.8	0.8	1.9	0.6	0.7	1.9	1.7
C4	Z173	China	Zhejiang	1986-1988	0.898594	0.7	6.3	0.5	0.3	1.6	12.3	5.1	0.9	0.5	16.3	0.5	3.3	6.1	0.8	1	1.7	0.6	0.7	1	2.1	0.9	2.6	0.2	0.4	1.2	0.3	0.6	0.6	0.7	8.1	0.5	10.1	0.5	17.7	2	5	0.4	0.5	0.5	1.2	0.5	0.7	1.6	7.5
C5	GD1358	China	Xinyi, Guangdong	1987	0.944239	6.9	14.5	1.9	2.6	2.8	14.9	10.9	0.7	7.2	23.4	1.6	12.5	15	8.5	4.3	1	11.6	7	12.5	9.9	10.2	16.7	8.4	4.5	10.1	6.5	13.9	7.6	10.7	19.7	5.3	22.4	1.9	19.2	2.4	5	1.8	5.1	2.3	1.8	6.8	3.6	1.3	17.7
C6	OS198	China	Guangxi	1986-1988	0.938948	0.4	3.3	0.4	0.8	4.8	12.5	6.3	1.6	0.6	16.9	0.4	4.8	10.9	0.5	0.7	3.4	0.4	0.5	0.6	0.9	0.6	8.1	0.9	0.3	2.6	0.4	0.4	0.5	1	10.9	1.4	13.6	1.1	18.9	4.6	9.2	2.3	1.3	0.8	4	0.4	1	3.8	7.9
C7	JS49-6	China	Hunan	1986-1988	0.965398	0.7	1.8	0.5	0.5	0.5	8.6	3.8	0.4	0.6	10.5	0.2	1.4	2.1	0.9	0.8	2.6	0.5	0.9	0.8	1.2	0.6	1	0.6	0.3	1.4	0.4	0.5	0.7	1.2	6.5	1.5	2.6	0.9	23.6	2.2	8.2	2.1	1.5	0.6	1.5	0.6	0.8	2	3.4
GIV	IV	China	Guangdong	1988-1993	0.97336	2.9	3.4	1.6	1.6	1.5	23.4	13.7	9.3	1.6	19.8	1.2	1.9	16.9	1.9	1.3	10.6	1.8	2.3	1.9	3.7	2.5	14.9	1.1	0.9	5.7	1.1	0.9	0.9	1.9	22.3	7.4	23.7	1.8	27.8	16.7	22.5	7.7	5.9	1.7	10.8	1.5	1.8	12.3	17.6
GV	V	China	Guangdong	1988-1993	0.938283	7.8	20.8	2.4	1.7	17.1	20.6	14.7	3.7	4.7	13.9	1.9	13.4	22.5	5.7	8.5	1.2	8	7.7	12.2	10.8	6.5	14.6	7.8	3.9	18.3	8.9	6.4	6.3	11.7	22	2.7	22.4	2.1	29.4	5.6	5.5	1.8	7.1	2.2	10.8	9	8.1	2.1	17.4
P1	PXO61	Pilippines	Los Banos, Laguna	1973	0.95034	4.1	4.7	2.3	1.7	19.5	21.2	12.8	3.1	1.2	29.9	0.7	13	17.2	1.5	0.9	5.2	1.2	1.9	1.7	2.8	1.6	22.9	0.9	0.6	3.3	1.2	0.7	1	2	21	7.7	27.1	2.9	34.5	5.9	20.2	2.8	7.2	2.3	6.3	1.1	1.2	5	21.5
P3b	PXO79	Pilippines	Davao	1975	0.873351	8	9.2	1.9	1	5.8	13.9	7.9	0.5	6.2	18.1	0.7	9.2	10.5	7.6	7	2.8	9.3	8.1	10.9	10	7.2	15.1	9	6.9	3.9	8.1	8.8	3.7	12.4	13.9	2.3	17.4	5.6	23.8	1.1	25.7	1.8	6.6	5.9	2.1	4	5.1	2.7	13.4
P3c	PXO340	Pilippines	Calauan, Laguna	1994	0.887932	6.6	16.8	1.7	1.5	2.1	14.4	9.2	0.5	6.3	18.4	0.8	12.2	12.6	7.3	5	2.9	10.1	8.4	16.5	11.2	6.8	20.8	8.2	5.1	9.8	7.1	8.1	5.2	8.2	13.6	1.9	20.5	3.1	21.8	0.9	12.2	1.8	4.2	3.8	0.5	6.8	3.6	3	11.5
P4	PXO71	Pilippines	Palawan	1974	0.929342	1.9	6.4	1	2.2	0.8	19.7	11.4	0.6	1.1	24.3	0.1	7.1	14.9	3	1.2	3.7	1	1.9	4.7	6.8	0.8	19.9	1.5	0.1	6	0.1	0.2	1.2	1.9	17.6	1.2	21.1	1.7	26.9	1.8	9.8	2.6	3.3	2.9	3.2	1.1	1	3.5	17
P5	PXO112	Pilippines	Banaue, Ifugao	1978	0.963309	3.1	5.6	0.2	3	12.2	17.4	13.5	0.2	1	25.2	2.2	12.7	12.3	2.9	1	8.7	1.5	1.8	5.1	2.3	1.5	1.5	1	0.6	2.4	1.5	1.5	0.9	2	15.9	1.5	19.7	6.8	22.4	1	11.7	4.9	3.8	10	7.4	1	0.5	5.1	15.6
P6	PXO99	Pilippines	Los Banos, Laguna	1980	0.870543	12.3	15.6	18	10.8	15	21.9	18.9	1.6	4.6	31.4	2.1	13.9	20.8	10.4	3.1	21.1	5.6	6.3	10.8	12.5	3.6	19.3	8	1.6	11.3	3.3	3.5	2.8	10.4	20	3.5	22.4	7.4	29	10.6	36.8	15.4	8.1	7.5	10.5	4	3.2	11.6	22
P6d	PXO99d	Pilippines	Los Banos, Laguna	2012	0.958954	10.3	18.6	17.5	7.4	11.7	22.3	13.5	7.5	7.2	30.9	0.6	11.7	19.8	6.2	4.2	25.5	7	12.8	15.3	12	3.7	19.5	4.7	2.3	11.7	2.8	3.8	4.2	10.3	21	4.7	33.8	7.9	32.1	15.2	40.5	19.6	3.3	12.2	17.7	5.6	4.9	11.6	18.4
P7	PXO145	Pilippines	Bontoc, Mountain Province	1982	0.978293	3.9	3.9	3.5	0.9	4.8	21	15.3	4.4	2.8	23.5	0.8	3.7	18.2	3.6	2.2	14	2.8	3.2	4.1	4.6	2.8	24.4	2.3	1.3	6	1.6	2.8	1.6	2.9	18.8	8	29	12.9	28	10.8	23.7	10.4	6	10.6	6	8.9	4	7.5	20
P8	PXO280	Pilippines	Maabat, Namulditan, Ifugao	1990	0.962885	5.4	5.3	6	0.2	4.9	32.5	17.6	3.3	2.1	25.3	0.8	4.1	23.3	3	1.5	5.2	1.6	2.3	4.3	5.3	3.2	0.8	0.8	0.8	5.3	1.5	1.2	1.7	4	16.5	1	24.1	5.6	40.4	7.9	18.8	8	2	13.2	7.4	1.5	2	8.4	24.5
P9a	PXO339	Pilippines	Calauan, Laguna	1994	0.978725	1.7	9.8	3.6	0.5	3.1	13.5	2	0.5	2.1	12.5	0.9	2.8	18.3	2.8	1.2	0.6	2.4	1.8	3.1	3.2	3.2	18.9	1.8	1.4	16.4	2.6	2.2	1.5	2	18.9	1.8	31.2	1.6	7.1	0.6	2.2	1.6	1.8	2.2	1.1	12.3	8	0.9	3.2
P9b	PXO349	Pilippines	Calauan, Laguna	1994	0.943174	13.3	15.3	2.1	2.1	2.9	27.5	18.1	1.9	7.2	30	1.3	14.7	24.9	9.8	7.4	1.5	9.6	12.1	14.8	15.8	10.1	20	7	4.3	12.5	5.5	5.1	4.6	13.4	23.9	6.6	26.7	1.7	32.2	6.1	15.3	3.7	2	1.8	2.9	11.1	7.4	1.3	17.4
P9c	PXO347	Pilippines	Mabitac, Laguna	1994	0.951225	6.5	12.2	1.8	1.4	6.7	12.7	11.4	0.6	6.1	31.9	1.1	8.6	11.5	9.4	5.2	3.2	8.4	8.6	15.3	13.4	5.9	12.3	10.1	4.5	7.9	6.5	5.7	4.2	8.4	13	3.1	23.1	4	21	2.6	16.5	2.3	n.s.	3	2.7	7.5	5.4	2.4	12.2
P9d	PXO363	Pilippines	Calauan, Laguna	1993	0.971435	8.3	23.7	1.9	23.2	4.2	20.7	n.s.	2.2	9.3	23	1.6	10.8	19	5.3	5.6	2.6	14.4	10.7	21	15.6	8.2	16.9	8.4	4.9	13.3	4.9	5.6	4	13.7	23.8	6.8	26.4	1.3	28.6	4.5	18.7	1.3	13	1.3	2.6	5.7	4.5	3.2	19.2
P10	PXO341	Pilippines	Calauan, Laguna	1998	0.965095	3.7	5.3	1.1	0.9	15.1	33.5	17.5	1.5	2.6	33.8	0.7	13.1	22.1	3	1.7	2.5	1.2	2.1	2	4.2	1.9	20.4	1.2	0.9	3.9	0.9	0.7	1.1	3.2	24	4	30.1	2.6	39.9	4.1	11	5.1	18	1.7	5.2	1.3	3	5.2	22.8
[truncated: 29 more columns]

## Sheet: raw data
Raw data of lesion length (cm) measurements of 73 accessions in the first set of rice materials caused by 23 Xoo strains.
ID of rice accessions	Xoo race (strain)	Replication I (n = 5 plants [2 leaves per plant])		Replication II (n = 5 plants [2 leaves per plant])
		Mean	Standard deviation	Mean	Standard deviation
3210	C1 (JS97-2)	0.66	0.138744	0.56	0.11
17/79/02-005::IRGC 51080-1	C1 (JS97-2)	1.65	0.501248	2.36	1.33
ARC 7001	C1 (JS97-2)	0.71	0.25836	0.69	0.31
AUS 233	C1 (JS97-2)	0.56	0.163554	0.49	0.08
AUS 278	C1 (JS97-2)	0.8	0.302076	0.77	0.12
BOTRA MAITSO	C1 (JS97-2)	5.41	2.20097	9.2	4.36
C 21	C1 (JS97-2)	2.37	0.946441	3.44	1.54
CANLUBANG	C1 (JS97-2)	0.21	0.074162	0.2	0.07
CHAMA	C1 (JS97-2)	0.59	0.065192	0.59	0.07
DANAU LAUT TAWAR	C1 (JS97-2)	6.22	1.62696	3.76	1.51
DHARIAL	C1 (JS97-2)	0.12	0.0447214	0.1	0
DUDHSAR	C1 (JS97-2)	0.18	0.103682	0.24	0.04
ELONI	C1 (JS97-2)	2.14	0.336155	2.23	0.2
FACAGRO 406	C1 (JS97-2)	0.75	0.127475	0.64	0.09
FEDEARROZ 50	C1 (JS97-2)	0.31	0.041833	0.31	0.08
GOGOWIERIE	C1 (JS97-2)	1.19	0.846611	1.23	0.64
ICTA MOTAGUA	C1 (JS97-2)	0.72	0.417732	0.71	0.18
IR 19058-107-1	C1 (JS97-2)	0.97	0.354612	1.01	0.15
IR 19746-28-2-2	C1 (JS97-2)	0.57	0.168077	0.63	0.21
IR 2006-P12-12-2	C1 (JS97-2)	0.88	0.292831	0.9	0.32
IR 21015-72-3-3-3-1	C1 (JS97-2)	0.5	0.0935414	0.54	0.07
IR 24	C1 (JS97-2)	0.76	0.307002	0.8	0.33
IR 28	C1 (JS97-2)	0.84	0.378153	0.73	0.2
IR 53650-2B-10-1-2-1	C1 (JS97-2)	0.31	0.065192	0.33	0.04
IR 59469-2B-3-2	C1 (JS97-2)	1.15	0.19685	1.39	0.21
IR 67518-B-11-1-B	C1 (JS97-2)	0.86	0.449166	0.78	0.14
IR 70027-8-2-2-3-2	C1 (JS97-2)	0.48	0.144049	0.48	0.09
IR 75870-5-8-5-B-1	C1 (JS97-2)	0.54	0.253476	0.67	0.19
IRRI 146	C1 (JS97-2)	0.94	0.391152	1.06	0.38
Jamajigi	C1 (JS97-2)	4.91	1.64027	5.89	2.7
JHODI BIRUN	C1 (JS97-2)	0.69	0.0961769	0.73	0.03
Jin Gang 30	C1 (JS97-2)	2.39	0.322878	2.37	0.17
KHAO THI RATE	C1 (JS97-2)	0.72	0.228035	0.72	0.29
LOHAMBITRO	C1 (JS97-2)	5.64	2.52869	5.93	1.42
MESTRE	C1 (JS97-2)	0.64	0.253476	0.72	0.1
Mountain Valley wine	C1 (JS97-2)	13.1	2.50998	13.9	1.34
NAKPUI	C1 (JS97-2)	1.16	0.412916	1.26	0.26
NEP BA BONG TO	C1 (JS97-2)	1.3	0.2	1.48	0.08
NGAN TIA	C1 (JS97-2)	0.62	0.201866	0.56	0.07
PINIDWA QAN QIPUGO QELEK	C1 (JS97-2)	0.96	0.458803	0.84	0.33
PSBRC 18	C1 (JS97-2)	0.86	0.369797	0.92	0.15
QING ER XIAO 2	C1 (JS97-2)	0.83	0.139642	0.78	0.12
RACION 1	C1 (JS97-2)	1.28	0.15248	1.28	0.12
ROJOFOTSY	C1 (JS97-2)	4.36	1.30882	5.03	1.73
S 102	C1 (JS97-2)	2.57	1.62311	4.02	1.33
SADAJIRA 19-287	C1 (JS97-2)	0.69	0.376497	0.7	0.27
SAHELIKA	C1 (JS97-2)	2.04	0.151658	1.97	0.26
Shen Nong 1033	C1 (JS97-2)	19.8	1.2918	19.45	1.35
SOMIZY	C1 (JS97-2)	6.65	0.639336	5.09	0.82
Te Qing Xuan Hui	C1 (JS97-2)	0.91	0.35426	0.89	0.23
TOC 5430	C1 (JS97-2)	0.61	0.041833	0.61	0.07
TOKAMBANY 669	C1 (JS97-2)	8.01	2.03267	8.8	1.75
TUPA	C1 (JS97-2)	0.58	0.0758288	0.67	0.16
VARIRANGAHY	C1 (JS97-2)	0.72	0.178885	0.71	0.12
WAS 169-B-B-4-2-1	C1 (JS97-2)	2.49	1.60289	2.36	0.58
WAS 170-B-B-1-1	C1 (JS97-2)	0.56	0.0821584	0.63	0.14
WAS 174-B-3-5	C1 (JS97-2)	1.06	0.253476	1.15	0.24
WAS 183-B-6-2-3	C1 (JS97-2)	1.16	0.364692	1.28	0.27
WAS 199-B-1-2-1	C1 (JS97-2)	0.53	0.0447214	0.48	0.04
WAS 202-B-B-1-1-2	C1 (JS97-2)	1.07	0.204939	1.32	0.39
WAS 203-B-B-2-4-1	C1 (JS97-2)	1.37	0.741283	0.88	0.44
WAS 206-B-B-2-2-1	C1 (JS97-2)	1.19	0.232916	1.04	0.32
WAS 21-B-B-20-4-3-3	C1 (JS97-2)	0.44	0.181659	0.35	0.08
Bao Er Fu	C1 (JS97-2)	n.a.	n.a.	n.a.	n.a.
Huanghuazhan	C1 (JS97-2)	n.a.	n.a.	n.a.	n.a.
IR50	C1 (JS97-2)	n.a.	n.a.	n.a.	n.a.
IR64	C1 (JS97-2)	n.a.	n.a.	n.a.	n.a.
OM1723	C1 (JS97-2)	n.a.	n.a.	n.a.	n.a.
Phalguna	C1 (JS97-2)	n.a.	n.a.	n.a.	n.a.
PSBRC28	C1 (JS97-2)	n.a.	n.a.	n.a.	n.a.
PSBRC66	C1 (JS97-2)	n.a.	n.a.	n.a.	n.a.
Teqing	C1 (JS97-2)	n.a.	n.a.	n.a.	n.a.
CDR22	C1 (JS97-2)	n.a.	n.a.	n.a.	n.a.
3210	C2 (KS6-6)	0.84	0.129422	0.79	0.13
17/79/02-005::IRGC 51080-1	C2 (KS6-6)	1.63	0.489387	2.56	0.86
ARC 7001	C2 (KS6-6)	0.88	0.388265	0.94	0.15
AUS 233	C2 (KS6-6)	0.9	0.223607	0.87	0.13
AUS 278	C2 (KS6-6)	1.27	0.361594	1.32	0.2
BOTRA MAITSO	C2 (KS6-6)	24.45	8.53376	34.1	1.52
C 21	C2 (KS6-6)	11.5	2.24917	13.18	3.28
CANLUBANG	C2 (KS6-6)	2.5	2.03869	2.7	0.33
CHAMA	C2 (KS6-6)	1.2	0.318198	1.17	0.1
DANAU LAUT TAWAR	C2 (KS6-6)	33.7	4.30987	21.05	0.87
DHARIAL	C2 (KS6-6)	0.8	0.23184	0.79	0.18
DUDHSAR	C2 (KS6-6)	8.23	1.19979	8.55	1.5
ELONI	C2 (KS6-6)	12.59	3.75207	15.8	1.3
FACAGRO 406	C2 (KS6-6)	1.19	0.213307	1.23	0.28
FEDEARROZ 50	C2 (KS6-6)	1	0.127475	1.02	0.18
GOGOWIERIE	C2 (KS6-6)	3.43	2.1979	3.77	1.77
ICTA MOTAGUA	C2 (KS6-6)	0.78	0.125499	0.79	0.11
IR 19058-107-1	C2 (KS6-6)	1.04	0.138744	1	0.17
IR 19746-28-2-2	C2 (KS6-6)	1.41	0.163554	1.35	0.12
IR 2006-P12-12-2	C2 (KS6-6)	2.5	0.4272	2.52	0.3
IR 21015-72-3-3-3-1	C2 (KS6-6)	0.86	0.288097	0.91	0.23
IR 24	C2 (KS6-6)	11.58	2.20952	13.2	3.4
IR 28	C2 (KS6-6)	0.9	0.437321	0.91	0.3
IR 53650-2B-10-1-2-1	C2 (KS6-6)	0.33	0.125499	0.3	0.08
IR 59469-2B-3-2	C2 (KS6-6)	4.12	1.00225	1.71	0.51
IR 67518-B-11-1-B	C2 (KS6-6)	0.89	0.129422	0.91	0.18
IR 70027-8-2-2-3-2	C2 (KS6-6)	1.05	0.54658	1.13	0.32
IR 75870-5-8-5-B-1	C2 (KS6-6)	0.49	0.0961769	0.52	0.06
IRRI 146	C2 (KS6-6)	1.29	0.108397	1.33	0.15
Jamajigi	C2 (KS6-6)	13.13	2.5806	17.23	3.09
JHODI BIRUN	C2 (KS6-6)	8.41	1.92269	6.58	1.69
Jin Gang 30	C2 (KS6-6)	31.1875	3.38732	31.625	2.1
KHAO THI RATE	C2 (KS6-6)	0.86	0.283725	0.72	0.04
LOHAMBITRO	C2 (KS6-6)	34.2	6.47688	27.5375	6.76
MESTRE	C2 (KS6-6)	3.02	1.02871	3.18	0.47
Mountain Valley wine	C2 (KS6-6)	15.8	2.22486	10.6	1.85
NAKPUI	C2 (KS6-6)	1.77	0.711161	2.02	0.37
NEP BA BONG TO	C2 (KS6-6)	1.9375	0.205649	2.04	0.13
NGAN TIA	C2 (KS6-6)	0.89	0.238223	0.92	0.13
PINIDWA QAN QIPUGO QELEK	C2 (KS6-6)	1.84	0.4219	1.75	0.31
PSBRC 18	C2 (KS6-6)	0.84	0.108397	0.76	0.17
QING ER XIAO 2	C2 (KS6-6)	0.94	0.151658	0.87	0.18
RACION 1	C2 (KS6-6)	1.52	0.148324	1.49	0.24
ROJOFOTSY	C2 (KS6-6)	24.175	0.713559	15.91	3.89
S 102	C2 (KS6-6)	15	3.77492	18.07	4.58
SADAJIRA 19-287	C2 (KS6-6)	0.46	0.163554	0.58	0.16
SAHELIKA	C2 (KS6-6)	21.4	4.02865	14.69	3.77
Shen Nong 1033	C2 (KS6-6)	1.17	0.103682	1.18	0.08
SOMIZY	C2 (KS6-6)	23.75	9.09327	22.95	1.62
Te Qing Xuan Hui	C2 (KS6-6)	0.66	0.25836	0.77	0.31
TOC 5430	C2 (KS6-6)	0.73	0.23076	0.87	0.13
TOKAMBANY 669	C2 (KS6-6)	23.25	1.63936	22.15	1.08
TUPA	C2 (KS6-6)	6.5	0.586302	6.48	0.55
VARIRANGAHY	C2 (KS6-6)	0.96	0.33429	1.01	0.16
WAS 169-B-B-4-2-1	C2 (KS6-6)	1.77	0.475132	1.82	0.47
WAS 170-B-B-1-1	C2 (KS6-6)	0.62	0.593296	1.77	0.35
WAS 174-B-3-5	C2 (KS6-6)	1.21	0.108397	1.23	0.1
WAS 183-B-6-2-3	C2 (KS6-6)	12.57	6.7763	5.4	0.96
WAS 199-B-1-2-1	C2 (KS6-6)	0.92	0.417732	0.88	0.34
WAS 202-B-B-1-1-2	C2 (KS6-6)	1.45	0.262202	1.51	0.25
WAS 203-B-B-2-4-1	C2 (KS6-6)	1.82	0.430987	1.39	0.38
WAS 206-B-B-2-2-1	C2 (KS6-6)	1.13	0.432435	0.825	0.21
WAS 21-B-B-20-4-3-3	C2 (KS6-6)	0.87	0.24135	0.9	0.14
Bao Er Fu	C2 (KS6-6)	4.9	2.11098	5.1	0.65
Huanghuazhan	C2 (KS6-6)	0.82	0.332791	0.8	0.27
IR50	C2 (KS6-6)	10.02	0.91214	9.75	0.79
IR64	C2 (KS6-6)	0.94	0.065192	1.55	0.62
OM1723	C2 (KS6-6)	0.7	0.209165	1.15	0.23
Phalguna	C2 (KS6-6)	17.9	1.38744	19.5625	3.2
PSBRC28	C2 (KS6-6)	1.64	0.302903	1.125	0.14
PSBRC66	C2 (KS6-6)	0.88	0.204939	0.925	0.16
Teqing	C2 (KS6-6)	0.35	0.111803	0.725	0.3
CDR22	C2 (KS6-6)	21.18	3.46673	22.375	1.89
3210	C3 (JS158-2)	0.52	0.185742	0.47	0.19
17/79/02-005::IRGC 51080-1	C3 (JS158-2)	2.75	0.314245	1.84	0.41
ARC 7001	C3 (JS158-2)	0.76	0.412916	0.65	0.16
AUS 233	C3 (JS158-2)	0.63	0.225278	0.75	0.19
AUS 278	C3 (JS158-2)	0.17	0.0273861	0.22	0.04
BOTRA MAITSO	C3 (JS158-2)	8.94	2.08249	11.42	2.82
C 21	C3 (JS158-2)	1.575	0.347611	1.97	0.53
CANLUBANG	C3 (JS158-2)	1.07	0.115109	1.1	0.12
CHAMA	C3 (JS158-2)	0.33	0.0758288	0.28	0.06
DANAU LAUT TAWAR	C3 (JS158-2)	13.62	3.00054	10.82	1.49
DHARIAL	C3 (JS158-2)	0.54	0.302903	0.5	0.15
DUDHSAR	C3 (JS158-2)	1.68	0.517929	1.72	0.41
ELONI	C3 (JS158-2)	3.21	1.53395	2.62	0.48
FACAGRO 406	C3 (JS158-2)	0.61	0.198116	0.58	0.14
FEDEARROZ 50	C3 (JS158-2)	0.66	0.143178	0.72	0.19
GOGOWIERIE	C3 (JS158-2)	1.84	0.386329	1.97	0.53
ICTA MOTAGUA	C3 (JS158-2)	0.51	0.065192	0.5	0.05
IR 19058-107-1	C3 (JS158-2)	0.67	0.178885	0.73	0.17
IR 19746-28-2-2	C3 (JS158-2)	0.95	0.187083	0.89	0.23
IR 2006-P12-12-2	C3 (JS158-2)	0.6375	0.419076	0.37	0.08
IR 21015-72-3-3-3-1	C3 (JS158-2)	0.36	0.185068	0.45	0.12
IR 24	C3 (JS158-2)	1.98	0.413219	1.81	0.19
IR 28	C3 (JS158-2)	0.24	0.065192	0.22	0.07
IR 53650-2B-10-1-2-1	C3 (JS158-2)	0.1	0	0.1	0
IR 59469-2B-3-2	C3 (JS158-2)	1.77	0.307409	1.4	0.22
IR 67518-B-11-1-B	C3 (JS158-2)	0.42	0.156525	0.37	0.12
IR 70027-8-2-2-3-2	C3 (JS158-2)	0.78	0.189077	0.84	0.16
IR 75870-5-8-5-B-1	C3 (JS158-2)	0.72	0.292831	0.7	0.24
IRRI 146	C3 (JS158-2)	1.2	0.252488	1.07	0.14
Jamajigi	C3 (JS158-2)	9.2375	1.65397	11.91	3.57
JHODI BIRUN	C3 (JS158-2)	0.4	0.2	0.42	0.08
Jin Gang 30	C3 (JS158-2)	3.71	0.294534	3.7	0.18
KHAO THI RATE	C3 (JS158-2)	0.38	0.0758288	0.42	0.08
LOHAMBITRO	C3 (JS158-2)	7.7	2.6	16.74	3.22
MESTRE	C3 (JS158-2)	1.46	0.155724	1.35	0.26
Mountain Valley wine	C3 (JS158-2)	3.5	0.662382	3.1	0.84
NAKPUI	C3 (JS158-2)	0.975	0.0866025	1	0.11
NEP BA BONG TO	C3 (JS158-2)	0.76	0.480104	0.87	0.13
NGAN TIA	C3 (JS158-2)	0.82	0.329014	0.78	0.18
PINIDWA QAN QIPUGO QELEK	C3 (JS158-2)	1.85	0.322102	1.95	0.16
PSBRC 18	C3 (JS158-2)	0.6	0.141421	0.6	0.09
QING ER XIAO 2	C3 (JS158-2)	0.76	0.151658	0.67	0.12
RACION 1	C3 (JS158-2)	1.97	0.543829	1.81	0.41
ROJOFOTSY	C3 (JS158-2)	1.96	0.617859	1.44	0.19
S 102	C3 (JS158-2)	0.81	0.612781	1.79	0.62
SADAJIRA 19-287	C3 (JS158-2)	0.19	0.065192	0.22	0.08
SAHELIKA	C3 (JS158-2)	2.13	0.673238	2.67	0.45
Shen Nong 1033	C3 (JS158-2)	1.65	0.379144	1.76	0.22
SOMIZY	C3 (JS158-2)	2.67	0.884308	2.53	1.12
Te Qing Xuan Hui	C3 (JS158-2)	0.97	0.130384	1.05	0.33
TOC 5430	C3 (JS158-2)	0.28	0.103682	0.3	0.06
TOKAMBANY 669	C3 (JS158-2)	2.94	0.336155	2.83	0.45
TUPA	C3 (JS158-2)	2.08	0.467172	2.15	0.38
VARIRANGAHY	C3 (JS158-2)	0.74	0.178185	0.68	0.13
WAS 169-B-B-4-2-1	C3 (JS158-2)	1.39	0.461519	1.27	0.25
WAS 170-B-B-1-1	C3 (JS158-2)	0.7	0.203101	0.57	0.1
WAS 174-B-3-5	C3 (JS158-2)	1.08	0.292831	0.96	0.19
WAS 183-B-6-2-3	C3 (JS158-2)	1.09	0.397492	0.51	0.27
WAS 199-B-1-2-1	C3 (JS158-2)	0.56	0.395917	0.63	0.24
WAS 202-B-B-1-1-2	C3 (JS158-2)	2.04	1.12772	1.36	0.32
WAS 203-B-B-2-4-1	C3 (JS158-2)	0.73	0.207966	1.05	0.54
WAS 206-B-B-2-2-1	C3 (JS158-2)	1.35	0.273861	1.25	0.46
WAS 21-B-B-20-4-3-3	C3 (JS158-2)	0.39	0.138744	0.4	0.11
Bao Er Fu	C3 (JS158-2)	4.06	0.625899	3.91	0.54
Huanghuazhan	C3 (JS158-2)	n.a.	n.a.	n.a.	n.a.
IR50	C3 (JS158-2)	n.a.	n.a.	n.a.	n.a.
IR64	C3 (JS158-2)	n.a.	n.a.	n.a.	n.a.
OM1723	C3 (JS158-2)	n.a.	n.a.	n.a.	n.a.
Phalguna	C3 (JS158-2)	n.a.	n.a.	n.a.	n.a.
PSBRC28	C3 (JS158-2)	n.a.	n.a.	n.a.	n.a.
PSBRC66	C3 (JS158-2)	n.a.	n.a.	n.a.	n.a.
Teqing	C3 (JS158-2)	n.a.	n.a.	n.a.	n.a.
CDR22	C3 (JS158-2)	n.a.	n.a.	n.a.	n.a.
3210	C4 (Z173)	0.7	0.419821	0.74	0.25
17/79/02-005::IRGC 51080-1	C4 (Z173)	3.8375	2.62722	8.75	5.24
ARC 7001	C4 (Z173)	0.46	0.198116	0.52	0.16
AUS 233	C4 (Z173)	0.34	0.138744	0.27	0.04
AUS 278	C4 (Z173)	1.65	0.863858	1.54	0.63
BOTRA MAITSO	C4 (Z173)	8.0125	2.24216	16.6	4.48
C 21	C4 (Z173)	3.675	1.74093	6.55	2.8
CANLUBANG	C4 (Z173)	0.9	0.340955	0.91	0.49
CHAMA	C4 (Z173)	0.46	0.065192	0.5	0
DANAU LAUT TAWAR	C4 (Z173)	17.65	3.02958	14.9	2.58
DHARIAL	C4 (Z173)	0.51	0.108397	0.48	0.12
DUDHSAR	C4 (Z173)	3.19	1.79214	3.42	1.27
ELONI	C4 (Z173)	5.225	1.08743	7.0125	0.93
FACAGRO 406	C4 (Z173)	0.76	0.394335	0.84	0.17
FEDEARROZ 50	C4 (Z173)	0.93	0.175357	1.1	0.23
GOGOWIERIE	C4 (Z173)	1.69	0.717112	1.72	0.33
ICTA MOTAGUA	C4 (Z173)	0.57	0.228035	0.64	0.17
IR 19058-107-1	C4 (Z173)	0.71	0.134164	0.74	0.09
IR 19746-28-2-2	C4 (Z173)	1.3875	0.280995	0.625	0.14
IR 2006-P12-12-2	C4 (Z173)	2.0875	0.56032	2.1625	0.39
IR 21015-72-3-3-3-1	C4 (Z173)	0.94	0.0547723	0.89	0.22
IR 24	C4 (Z173)	2.45	1.10962	2.7	0.51
IR 28	C4 (Z173)	0.19	0.10247	0.22	0.1
IR 53650-2B-10-1-2-1	C4 (Z173)	0.36	0.454698	0.43	0.18
IR 59469-2B-3-2	C4 (Z173)	1.6625	0.349702	0.7625	0.21
IR 67518-B-11-1-B	C4 (Z173)	0.28	0.115109	0.33	0.08
IR 70027-8-2-2-3-2	C4 (Z173)	0.57	0.083666	0.64	0.2
IR 75870-5-8-5-B-1	C4 (Z173)	0.55	0.0790569	0.62	0.13
IRRI 146	C4 (Z173)	0.67	0.423674	0.73	0.19
Jamajigi	C4 (Z173)	8.075	1.39553	8.1125	0.58
JHODI BIRUN	C4 (Z173)	0.53	0.178885	0.49	0.1
Jin Gang 30	C4 (Z173)	10.4	1.08397	9.77	2.55
KHAO THI RATE	C4 (Z173)	0.5	0.183712	0.48	0.19
LOHAMBITRO	C4 (Z173)	17.6625	3.90158	17.7	5.14
MESTRE	C4 (Z173)	1.875	0.411299	2.03	0.26
Mountain Valley wine	C4 (Z173)	5.5	1.28986	4.47	1.71
NAKPUI	C4 (Z173)	0.39	0.191703	0.39	0.1
NEP BA BONG TO	C4 (Z173)	0.56	0.204328	0.45	0.12
NGAN TIA	C4 (Z173)	0.47	0.479062	0.53	0.25
PINIDWA QAN QIPUGO QELEK	C4 (Z173)	1.21	0.238223	1.21	0.15
PSBRC 18	C4 (Z173)	0.53	0.148324	0.5	0.14
QING ER XIAO 2	C4 (Z173)	0.69	0.041833	0.62	0.08
RACION 1	C4 (Z173)	1.68	0.627096	1.53	0.43
ROJOFOTSY	C4 (Z173)	10.85	4.06181	4.1125	1.26
S 102	C4 (Z173)	5.9875	3.31672	10.375	4.72
SADAJIRA 19-287	C4 (Z173)	0.25	0.127475	0.31	0.07
SAHELIKA	C4 (Z173)	4.0625	1.93708	5.7625	1.64
Shen Nong 1033	C4 (Z173)	1.26	0.238223	1.72	0.39
SOMIZY	C4 (Z173)	8.4375	2.5362	5.6	1.95
Te Qing Xuan Hui	C4 (Z173)	0.95	0.209165	1.11	0.61
TOC 5430	C4 (Z173)	0.42	0.135093	0.4	0.06
TOKAMBANY 669	C4 (Z173)	15.6875	3.18443	12.5375	1.64
TUPA	C4 (Z173)	1.22	0.368443	1.15	0.4
VARIRANGAHY	C4 (Z173)	0.84	0.198116	0.79	0.17
WAS 169-B-B-4-2-1	C4 (Z173)	3.8625	2.08142	1.725	0.46
WAS 170-B-B-1-1	C4 (Z173)	0.48	0.171756	0.49	0.16
WAS 174-B-3-5	C4 (Z173)	0.5	0.0790569	0.54	0.14
WAS 183-B-6-2-3	C4 (Z173)	0.725	0.232737	0.4875	0.09
WAS 199-B-1-2-1	C4 (Z173)	0.63	0.299166	0.59	0.26
WAS 202-B-B-1-1-2	C4 (Z173)	1.9375	0.165202	1.275	0.23
WAS 203-B-B-2-4-1	C4 (Z173)	1.3375	1.33627	0.85	0.55
WAS 206-B-B-2-2-1	C4 (Z173)	1.175	0.275379	1.225	0.17
WAS 21-B-B-20-4-3-3	C4 (Z173)	0.54	0.0821584	0.47	0.09
Bao Er Fu	C4 (Z173)	6.13	1.89987	3.52	1.25
Huanghuazhan	C4 (Z173)	1.04	0.296648	0.99	0.29
IR50	C4 (Z173)	2.9	0.532682	3.5	0.88
IR64	C4 (Z173)	0.89	0.224722	1.28	0.48
OM1723	C4 (Z173)	0.75	0.25	0.87	0.09
Phalguna	C4 (Z173)	4.65	0.74162	4.55	0.69
PSBRC28	C4 (Z173)	1.14	0.394335	1.84	0.15
PSBRC66	C4 (Z173)	1.18	0.349285	1.39	1.08
Teqing	C4 (Z173)	0.3	0	0.31	0.11
CDR22	C4 (Z173)	5.03	2.36553	4.11	0.56
3210	C5 (GD1358)	6.79	0.561694	6.98	0.61
17/79/02-005::IRGC 51080-1	C5 (GD1358)	14.08	2.885	15	1.83
ARC 7001	C5 (GD1358)	1.89	0.227486	1.89	0.33
AUS 233	C5 (GD1358)	2.6	0.473022	2.6	0.49
AUS 278	C5 (GD1358)	2.82	0.115109	2.77	0.28
BOTRA MAITSO	C5 (GD1358)	13.13	1.52012	16.65	2.3
C 21	C5 (GD1358)	10.23	1.81542	11.56	4.23
CANLUBANG	C5 (GD1358)	0.67	0.0758288	0.72	0.18
CHAMA	C5 (GD1358)	7.29	0.657077	7.1	0.59
DANAU LAUT TAWAR	C5 (GD1358)	25.5	1.819	21.35	1.75
DHARIAL	C5 (GD1358)	1.6	0.262202	1.57	0.08
DUDHSAR	C5 (GD1358)	12.67	2.23903	12.33	2.03
ELONI	C5 (GD1358)	16.18	2.94928	13.8	2.51
FACAGRO 406	C5 (GD1358)	8.38	0.610942	8.62	0.54
FEDEARROZ 50	C5 (GD1358)	4.15	0.544289	4.48	1.08
GOGOWIERIE	C5 (GD1358)	0.99	0.114018	1	0.25
ICTA MOTAGUA	C5 (GD1358)	11.52	1.9341	11.66	1.76
IR 19058-107-1	C5 (GD1358)	7.04	0.775725	6.97	1.01
IR 19746-28-2-2	C5 (GD1358)	15.21	2.40219	9.81	1.44
IR 2006-P12-12-2	C5 (GD1358)	9.66	2.15824	10.15	1.88
IR 21015-72-3-3-3-1	C5 (GD1358)	10.63	2.885	9.79	1.52
IR 24	C5 (GD1358)	16.2	2.25804	17.29	1.04
IR 28	C5 (GD1358)	8.38	1.93475	8.43	2.46
IR 53650-2B-10-1-2-1	C5 (GD1358)	4.37	1.30604	4.64	1.09
IR 59469-2B-3-2	C5 (GD1358)	9.51	1.72569	10.75	0.98
IR 67518-B-11-1-B	C5 (GD1358)	6.49	0.907193	6.54	0.96
IR 70027-8-2-2-3-2	C5 (GD1358)	14.44	4.91571	13.35	3.45
IR 75870-5-8-5-B-1	C5 (GD1358)	7.57	1.32127	7.64	0.79
IRRI 146	C5 (GD1358)	10.9	1.51121	10.49	1.73
Jamajigi	C5 (GD1358)	17.85	2.57464	21.57	3.05
JHODI BIRUN	C5 (GD1358)	5.3	1.04463	5.32	1.17
Jin Gang 30	C5 (GD1358)	22.15	1.34164	22.7	3.27
KHAO THI RATE	C5 (GD1358)	1.84	0.216217	1.97	0.31
LOHAMBITRO	C5 (GD1358)	20.03	3.39717	18.38	3.17
MESTRE	C5 (GD1358)	2.53	0.662948	2.27	0.45
Mountain Valley wine	C5 (GD1358)	5.62	1.04797	4.36	0.47
NAKPUI	C5 (GD1358)	1.82	0.225278	1.76	0.19
NEP BA BONG TO	C5 (GD1358)	4.875	2.0106	5.28	0.93
NGAN TIA	C5 (GD1358)	2.21	0.712741	2.31	0.56
PINIDWA QAN QIPUGO QELEK	C5 (GD1358)	1.79	0.210357	1.83	0.31
PSBRC 18	C5 (GD1358)	6.92	0.550681	6.66	0.74
QING ER XIAO 2	C5 (GD1358)	3.67	0.515509	3.52	0.33
RACION 1	C5 (GD1358)	1.24	0.163554	1.35	0.27
ROJOFOTSY	C5 (GD1358)	18.85	2.69877	16.55	2.79
S 102	C5 (GD1358)	12.64	4.00459	18.34	2.79
SADAJIRA 19-287	C5 (GD1358)	2.51	0.650385	2.7	0.41
SAHELIKA	C5 (GD1358)	18.74	1.56421	13.64	2.93
Shen Nong 1033	C5 (GD1358)	16.7	2.59447	17.05	3.42
SOMIZY	C5 (GD1358)	16.07	4.94654	16.12	3.35
Te Qing Xuan Hui	C5 (GD1358)	11.31	2.05985	7.31	1.47
TOC 5430	C5 (GD1358)	11.08	1.42021	10.1	0.68
TOKAMBANY 669	C5 (GD1358)	20.51	0.750333	20.0125	1.42
TUPA	C5 (GD1358)	1.14	0.185068	1.28	0.14
VARIRANGAHY	C5 (GD1358)	0.58	0.083666	0.57	0.08
WAS 169-B-B-4-2-1	C5 (GD1358)	18.04	2.54814	14.36	1.81
WAS 170-B-B-1-1	C5 (GD1358)	9.68	1.25778	10.31	1.91
WAS 174-B-3-5	C5 (GD1358)	5.74	1.20489	5.85	1.05
WAS 183-B-6-2-3	C5 (GD1358)	5.23	1.67876	6.75	2.3
WAS 199-B-1-2-1	C5 (GD1358)	6.13	0.748832	6.29	0.64
WAS 202-B-B-1-1-2	C5 (GD1358)	9.85	1.6109	9.56	1.43
WAS 203-B-B-2-4-1	C5 (GD1358)	9.66	1.82941	6.91	1.39
WAS 206-B-B-2-2-1	C5 (GD1358)	9.61	2.18128	10.2375	2.4
WAS 21-B-B-20-4-3-3	C5 (GD1358)	10.47	0.826589	9.72	1.06
Bao Er Fu	C5 (GD1358)	8.64	0.552721	9.75	0.74
Huanghuazhan	C5 (GD1358)	17.82	2.22025	17.59	2.59
IR50	C5 (GD1358)	18.26	4.49755	11.75	3.6
IR64	C5 (GD1358)	15.67	3.36036	15.76	2.08
OM1723	C5 (GD1358)	12.39	3.16295	19.63	3.73
Phalguna	C5 (GD1358)	22.04	6.52892	26.95	3.34
PSBRC28	C5 (GD1358)	20	3.21617	20.6	3.63
PSBRC66	C5 (GD1358)	8.51	0.753658	8.1	0.76
Teqing	C5 (GD1358)	13.37	3.26585	13.25	1.65
CDR22	C5 (GD1358)	15.16	3.29439	12.45	2.07
3210	C6 (OS198)	0.4	0.0790569	0.41	0.04
17/79/02-005::IRGC 51080-1	C6 (OS198)	1.775	0.417333	4.8	1.89
ARC 7001	C6 (OS198)	0.41	0.065192	0.39	0.07
AUS 233	C6 (OS198)	0.78	0.0570088	0.81	0.05
AUS 278	C6 (OS198)	4.8	0.562361	4.8	0.87
BOTRA MAITSO	C6 (OS198)	10.675	3.54154	14.36	2.62
C 21	C6 (OS198)	5.5125	2.08262	7.05	2.22
CANLUBANG	C6 (OS198)	1.65	0.244949	1.55	0.2
CHAMA	C6 (OS198)	0.65	0.127475	0.58	0.13
DANAU LAUT TAWAR	C6 (OS198)	18.175	1.04123	15.6	2.38
DHARIAL	C6 (OS198)	0.37	0.0570088	0.46	0.09
DUDHSAR	C6 (OS198)	4.67	1.13004	4.93	1.31
ELONI	C6 (OS198)	11.1125	1.44128	10.72	3.05
FACAGRO 406	C6 (OS198)	0.49	0.171026	0.54	0.11
FEDEARROZ 50	C6 (OS198)	0.7	0.165831	0.7	0.07
GOGOWIERIE	C6 (OS198)	3.41	0.491681	3.39	0.41
ICTA MOTAGUA	C6 (OS198)	0.43	0.120416	0.38	0.13
IR 19058-107-1	C6 (OS198)	0.46	0.0821584	0.56	0.13
IR 19746-28-2-2	C6 (OS198)	0.5125	0.262599	0.67	0.25
IR 2006-P12-12-2	C6 (OS198)	0.8875	0.398696	0.93	0.29
IR 21015-72-3-3-3-1	C6 (OS198)	0.62	0.178885	0.61	0.16
IR 24	C6 (OS198)	7.23	1.60764	8.96	1.06
IR 28	C6 (OS198)	0.69	0.429244	1.19	0.39
IR 53650-2B-10-1-2-1	C6 (OS198)	0.27	0.103682	0.31	0.07
IR 59469-2B-3-2	C6 (OS198)	2.9	0.884119	2.35	0.74
IR 67518-B-11-1-B	C6 (OS198)	0.37	0.135093	0.45	0.12
IR 70027-8-2-2-3-2	C6 (OS198)	0.44	0.0961769	0.36	0.11
IR 75870-5-8-5-B-1	C6 (OS198)	0.52	0.0447214	0.5	0.1
IRRI 146	C6 (OS198)	1.01	0.167332	0.99	0.12
Jamajigi	C6 (OS198)	10.0125	0.520216	11.71	0.94
JHODI BIRUN	C6 (OS198)	1.41	0.423379	1.41	0.44
Jin Gang 30	C6 (OS198)	13.73	1.61268	13.45	1.66
KHAO THI RATE	C6 (OS198)	1.11	0.129422	1.1	0.11
LOHAMBITRO	C6 (OS198)	19.65	6.56722	18.23	2.08
MESTRE	C6 (OS198)	4.57	1.13115	4.64	0.55
Mountain Valley wine	C6 (OS198)	8.87	2.02811	9.53	2.58
NAKPUI	C6 (OS198)	2.31	0.521296	2.31	0.21
NEP BA BONG TO	C6 (OS198)	1.32	0.164317	1.31	0.36
NGAN TIA	C6 (OS198)	0.85	0.162019	0.76	0.17
PINIDWA QAN QIPUGO QELEK	C6 (OS198)	4.04	0.43359	3.97	0.71
PSBRC 18	C6 (OS198)	0.38	0.0758288	0.41	0.09
QING ER XIAO 2	C6 (OS198)	1.03	0.494469	0.99	0.32
RACION 1	C6 (OS198)	3.84	0.386329	3.78	0.3
ROJOFOTSY	C6 (OS198)	9.4125	2.0151	6.41	2.01
S 102	C6 (OS198)	5.9375	1.39724	13.67	3.55
SADAJIRA 19-287	C6 (OS198)	0.61	0.0223607	0.59	0.04
SAHELIKA	C6 (OS198)	14.95	2.74803	10.11	2.31
Shen Nong 1033	C6 (OS198)	2.62	0.391472	2.59	0.33
SOMIZY	C6 (OS198)	11.95	1.82346	14.96	3.65
Te Qing Xuan Hui	C6 (OS198)	6.6	0.65192	4.4	1.04
TOC 5430	C6 (OS198)	0.52	0.067082	0.48	0.04
TOKAMBANY 669	C6 (OS198)	12.125	3.38194	13.21	2.16
TUPA	C6 (OS198)	1.67	0.329014	1.51	0.24
VARIRANGAHY	C6 (OS198)	0.77	0.0570088	0.76	0.1
WAS 169-B-B-4-2-1	C6 (OS198)	4.6	1.44856	4.41	1.27
WAS 170-B-B-1-1	C6 (OS198)	0.48	0.103682	0.52	0.16
WAS 174-B-3-5	C6 (OS198)	1.48	0.8228	1.72	0.43
WAS 183-B-6-2-3	C6 (OS198)	0.4375	0.349702	0.37	0.14
WAS 199-B-1-2-1	C6 (OS198)	0.61	0.272489	0.59	0.15
WAS 202-B-B-1-1-2	C6 (OS198)	1.3625	0.402854	0.7	0.31
WAS 203-B-B-2-4-1	C6 (OS198)	1.3625	0.256174	1.05	0.07
WAS 206-B-B-2-2-1	C6 (OS198)	0.7625	0.340037	0.63	0.35
WAS 21-B-B-20-4-3-3	C6 (OS198)	0.54	0.167332	0.45	0.1
Bao Er Fu	C6 (OS198)	6.24	0.243413	4.76	1.03
Huanghuazhan	C6 (OS198)	0.38	0.125499	0.42	0.12
IR50	C6 (OS198)	6.06	0.480104	7.55	0.37
IR64	C6 (OS198)	1.01	0.263154	1.01	0.19
OM1723	C6 (OS198)	0.42	0.144049	0.8	0.13
Phalguna	C6 (OS198)	8.8	0.974679	13.6	1.26
PSBRC28	C6 (OS198)	1.31	0.336155	0.9	0.14
PSBRC66	C6 (OS198)	0.96	0.426321	1.83	1.07
Teqing	C6 (OS198)	0.11	0.0223607	0.3	0.07
CDR22	C6 (OS198)	10.45	2.07364	15.8125	2.11
3210	C7 (JS49-6)	0.69	0.138744	0.73	0.1
17/79/02-005::IRGC 51080-1	C7 (JS49-6)	2.05	0.334166	1.62	0.46
ARC 7001	C7 (JS49-6)	0.51	0.221923	0.47	0.07
AUS 233	C7 (JS49-6)	0.47	0.0758288	0.56	0.14
AUS 278	C7 (JS49-6)	0.44	0.311047	0.55	0.19
BOTRA MAITSO	C7 (JS49-6)	8.3625	2.28961	8.79	2.29
C 21	C7 (JS49-6)	4.4875	2.61131	3.19	0.94
CANLUBANG	C7 (JS49-6)	0.38	0.115109	0.41	0.05
CHAMA	C7 (JS49-6)	0.6	0.05	0.59	0.12
DANAU LAUT TAWAR	C7 (JS49-6)	10.5875	0.449768	10.42	1.23
DHARIAL	C7 (JS49-6)	0.22	0.083666	0.21	0.04
DUDHSAR	C7 (JS49-6)	1.42	0.207966	1.36	0.28
ELONI	C7 (JS49-6)	1.95	0.625833	2.24	0.54
FACAGRO 406	C7 (JS49-6)	0.85	0.05	0.94	0.07
FEDEARROZ 50	C7 (JS49-6)	0.79	0.210357	0.8	0.07
GOGOWIERIE	C7 (JS49-6)	2.6	0.572276	2.58	0.66
ICTA MOTAGUA	C7 (JS49-6)	0.47	0.0447214	0.5	0
IR 19058-107-1	C7 (JS49-6)	0.91	0.221923	0.9	0.12
IR 19746-28-2-2	C7 (JS49-6)	0.95	0.238048	0.68	0.11
IR 2006-P12-12-2	C7 (JS49-6)	1.25	0.491596	1.17	0.37
IR 21015-72-3-3-3-1	C7 (JS49-6)	0.57	0.0570088	0.61	0.07
IR 24	C7 (JS49-6)	0.89	0.290259	1.09	0.28
IR 28	C7 (JS49-6)	0.62	0.115109	0.6	0.13
IR 53650-2B-10-1-2-1	C7 (JS49-6)	0.3	0.0612372	0.32	0.09
IR 59469-2B-3-2	C7 (JS49-6)	1.9	0.851469	0.94	0.5
IR 67518-B-11-1-B	C7 (JS49-6)	0.43	0.115109	0.38	0.11
IR 70027-8-2-2-3-2	C7 (JS49-6)	0.51	0.134164	0.48	0.08
IR 75870-5-8-5-B-1	C7 (JS49-6)	0.67	0.15248	0.67	0.11
IRRI 146	C7 (JS49-6)	1.17	0.236114	1.21	0.12
Jamajigi	C7 (JS49-6)	4.1875	2.08102	8.73	2.77
JHODI BIRUN	C7 (JS49-6)	1.43	0.307409	1.57	0.35
Jin Gang 30	C7 (JS49-6)	2.62	0.321325	2.61	0.45
KHAO THI RATE	C7 (JS49-6)	0.92	0.144049	0.87	0.1
LOHAMBITRO	C7 (JS49-6)	21.875	1.97379	25.3	4.14
MESTRE	C7 (JS49-6)	2.35	0.503736	2.03	0.33
Mountain Valley wine	C7 (JS49-6)	8.05	2.01091	8.35	1.38
NAKPUI	C7 (JS49-6)	2.16	0.6138	2.08	0.43
NEP BA BONG TO	C7 (JS49-6)	1.54	0.376497	1.47	0.46
NGAN TIA	C7 (JS49-6)	0.61	0.108397	0.58	0.1
PINIDWA QAN QIPUGO QELEK	C7 (JS49-6)	1.43	0.600625	1.58	0.74
PSBRC 18	C7 (JS49-6)	0.57	0.0570088	0.62	0.14
QING ER XIAO 2	C7 (JS49-6)	0.76	0.163554	0.81	0.16
RACION 1	C7 (JS49-6)	1.97	0.35107	2.04	0.32
ROJOFOTSY	C7 (JS49-6)	3.4875	0.464354	3.31	0.84
S 102	C7 (JS49-6)	2.1125	1.08195	5.45	1.81
SADAJIRA 19-287	C7 (JS49-6)	0.81	0.347131	0.81	0.09
SAHELIKA	C7 (JS49-6)	2.6	0.264575	2.77	0.31
Shen Nong 1033	C7 (JS49-6)	1.72	0.408656	1.87	0.4
SOMIZY	C7 (JS49-6)	9.51667	2.29692	8.22	3.34
Te Qing Xuan Hui	C7 (JS49-6)	0.54	0.129422	0.48	0.13
TOC 5430	C7 (JS49-6)	0.44	0.129422	0.35	0.05
TOKAMBANY 669	C7 (JS49-6)	5.9375	2.16925	8.275	2.83
TUPA	C7 (JS49-6)	0.72	0.0447214	0.67	0.08
VARIRANGAHY	C7 (JS49-6)	1.13	0.115109	1.14	0.16
WAS 169-B-B-4-2-1	C7 (JS49-6)	2.7875	2.59659	1.9	0.37
WAS 170-B-B-1-1	C7 (JS49-6)	0.35	0.0912871	0.64	0.11
WAS 174-B-3-5	C7 (JS49-6)	0.9	0.380789	0.9	0.33
WAS 183-B-6-2-3	C7 (JS49-6)	1.2625	0.179699	1.14	0.27
WAS 199-B-1-2-1	C7 (JS49-6)	0.7	0.136931	0.7	0.17
WAS 202-B-B-1-1-2	C7 (JS49-6)	1.325	0.340343	1.28	0.2
WAS 203-B-B-2-4-1	C7 (JS49-6)	1.725	0.578072	1.14	0.56
WAS 206-B-B-2-2-1	C7 (JS49-6)	0.925	0.405175	0.87	0.24
WAS 21-B-B-20-4-3-3	C7 (JS49-6)	0.95	0.19685	0.84	0.14
Bao Er Fu	C7 (JS49-6)	1.92	0.574021	2.1	0.39
Huanghuazhan	C7 (JS49-6)	0.57	0.222486	0.62	0.13
IR50	C7 (JS49-6)	1.77	0.381772	2.44	0.49
IR64	C7 (JS49-6)	0.71	0.204328	1.29	0.21
OM1723	C7 (JS49-6)	0.55	0.111803	0.65	0.14
Phalguna	C7 (JS49-6)	2.2	0.541987	2	0.4
PSBRC28	C7 (JS49-6)	1.29	0.114018	1.33	0.38
PSBRC66	C7 (JS49-6)	0.56	0.178185	0.44	0.12
Teqing	C7 (JS49-6)	0.36	0.0547723	0.44	0.14
CDR22	C7 (JS49-6)	3.71	0.851029	2.69	0.19
3210	GIV (IV)	2.98	0.160468	2.91	0.39
17/79/02-005::IRGC 51080-1	GIV (IV)	3.29	1.17122	3.5125	0.61
ARC 7001	GIV (IV)	1.62	0.24135	1.56	0.22
AUS 233	GIV (IV)	1.62	0.272947	1.57	0.45
AUS 278	GIV (IV)	1.53	0.270647	1.48	0.28
BOTRA MAITSO	GIV (IV)	21.9	6.08358	24.92	1.94
C 21	GIV (IV)	12.82	2.12738	14.56	3.62
CANLUBANG	GIV (IV)	9.64	1.41748	8.97	1.49
CHAMA	GIV (IV)	1.61	0.307002	1.61	0.24
DANAU LAUT TAWAR	GIV (IV)	21.23	1.98104	18.37	3.33
DHARIAL	GIV (IV)	1.25	0.415331	1.14	0.5
DUDHSAR	GIV (IV)	1.85	0.67361	1.97	0.64
ELONI	GIV (IV)	16.43	3.7114	17.36	2.47
FACAGRO 406	GIV (IV)	1.88	0.359861	1.89	0.41
FEDEARROZ 50	GIV (IV)	1.35	0.2	1.27	0.27
GOGOWIERIE	GIV (IV)	10.79	1.21006	10.42	2.28
ICTA MOTAGUA	GIV (IV)	1.78	0.207966	1.8	0.27
IR 19058-107-1	GIV (IV)	2.36	0.243413	2.26	0.47
IR 19746-28-2-2	GIV (IV)	1.84	0.204328	1.94	0.11
IR 2006-P12-12-2	GIV (IV)	4.3	0.931397	3.12	0.83
IR 21015-72-3-3-3-1	GIV (IV)	2.52	0.500749	2.49	0.73
IR 24	GIV (IV)	17.03	1.98702	12.8	2.39
IR 28	GIV (IV)	1.08	0.103682	1.14	0.17
IR 53650-2B-10-1-2-1	GIV (IV)	0.93	0.321325	0.88	0.24
IR 59469-2B-3-2	GIV (IV)	7.12	1.26125	4.28	1.57
IR 67518-B-11-1-B	GIV (IV)	1.12	0.236114	1.08	0.14
IR 70027-8-2-2-3-2	GIV (IV)	0.96	0.304959	0.86	0.19
IR 75870-5-8-5-B-1	GIV (IV)	0.88	0.168077	0.9	0.33
IRRI 146	GIV (IV)	1.84	0.338009	1.95	0.6
Jamajigi	GIV (IV)	21.08	3.99196	23.53	3.66
JHODI BIRUN	GIV (IV)	7.43	1.70646	7.36	1.2
Jin Gang 30	GIV (IV)	22.35	3.08525	25	2
KHAO THI RATE	GIV (IV)	1.77	0.292831	1.83	0.51
LOHAMBITRO	GIV (IV)	25.64	3.44844	29.92	3.27
MESTRE	GIV (IV)	16.67	2.99262	16.72	1.98
Mountain Valley wine	GIV (IV)	24.5	1.41421	20.5	3.76
NAKPUI	GIV (IV)	7.81	1.30834	7.61	1.35
NEP BA BONG TO	GIV (IV)	6.01	0.935682	5.79	0.6
NGAN TIA	GIV (IV)	1.65	0.145774	1.73	0.08
PINIDWA QAN QIPUGO QELEK	GIV (IV)	11.33	2.7885	10.27	0.49
PSBRC 18	GIV (IV)	1.5	0.217945	1.51	0.12
QING ER XIAO 2	GIV (IV)	1.88	0.115109	1.71	0.27
RACION 1	GIV (IV)	12.24	1.15618	12.37	1.67
ROJOFOTSY	GIV (IV)	19.85	3.83275	15.32	2.74
S 102	GIV (IV)	14.64	4.0993	21.12	5.1
SADAJIRA 19-287	GIV (IV)	1.31	0.350714	1.3	0.31
SAHELIKA	GIV (IV)	22.02	5.8005	17.93	3.92
Shen Nong 1033	GIV (IV)	12.75	0.883883	12.25	0.85
SOMIZY	GIV (IV)	21.64	7.6349	18.36	2.17
Te Qing Xuan Hui	GIV (IV)	6.5	1.83712	5.7	2.13
TOC 5430	GIV (IV)	2.1	0.459619	2.1	0.52
TOKAMBANY 669	GIV (IV)	24.35	3.0104	23.27	3.64
TUPA	GIV (IV)	11.38	1.70426	10.82	1.13
VARIRANGAHY	GIV (IV)	8.66	0.56943	8.81	0.56
WAS 169-B-B-4-2-1	GIV (IV)	3.64	0.615833	3.18	0.84
WAS 170-B-B-1-1	GIV (IV)	1.23	0.213892	1.19	0.14
WAS 174-B-3-5	GIV (IV)	1.88	0.349285	1.93	0.37
WAS 183-B-6-2-3	GIV (IV)	1.52	0.258844	1.68	0.25
WAS 199-B-1-2-1	GIV (IV)	1.22	0.356371	1.18	0.25
WAS 202-B-B-1-1-2	GIV (IV)	2.43	0.425147	1.78	0.62
WAS 203-B-B-2-4-1	GIV (IV)	1.82	0.777496	2.39	0.93
WAS 206-B-B-2-2-1	GIV (IV)	2.63	0.399375	1.95	1.39
WAS 21-B-B-20-4-3-3	GIV (IV)	1.01	0.129422	0.98	0.18
Bao Er Fu	GIV (IV)	20.4	2.5836	20.55	2.11
Huanghuazhan	GIV (IV)	1.4	0.285044	1.19	0.22
IR50	GIV (IV)	12.92	3.16002	14.495	1.49
IR64	GIV (IV)	2.2	0.365718	2.19	0.37
OM1723	GIV (IV)	1.3	0.209165	1.7	0.51
Phalguna	GIV (IV)	18.95	2.37434	17.85	1.9
PSBRC28	GIV (IV)	3.21	0.491681	3.02	0.34
PSBRC66	GIV (IV)	1.62	0.294958	2.2	0.21
Teqing	GIV (IV)	1.05	0.244949	1.74	0.26
CDR22	GIV (IV)	14.19	2.88431	20.9	2.66
3210	GV (V)	7.88	0.572931	7.7	1.29
17/79/02-005::IRGC 51080-1	GV (V)	18.12	3.41643	23.5	2.72
ARC 7001	GV (V)	2.28	0.50324	2.54	0.35
AUS 233	GV (V)	1.71	0.33429	1.68	0.33
AUS 278	GV (V)	16.59	4.18082	17.63	2.05
BOTRA MAITSO	GV (V)	16.69	4.1475	24.5	2.56
C 21	GV (V)	13.37	5.32466	16.01	3.29
CANLUBANG	GV (V)	3.65	0.573367	3.73	0.88
CHAMA	GV (V)	4.68	0.684288	4.7	0.89
DANAU LAUT TAWAR	GV (V)	13.79	0.848823	14.05	1.07
DHARIAL	GV (V)	1.87	0.456344	2.02	0.46
DUDHSAR	GV (V)	13.91	1.75442	12.85	1.44
ELONI	GV (V)	22.48	2.56457	22.55	4.3
FACAGRO 406	GV (V)	5.72	0.559687	5.68	0.33
FEDEARROZ 50	GV (V)	8.59	1.43501	8.43	1.71
GOGOWIERIE	GV (V)	1.24	0.510392	1.14	0.38
ICTA MOTAGUA	GV (V)	8.08	1.67354	7.95	0.99
IR 19058-107-1	GV (V)	7.46	1.4813	7.93	0.49
IR 19746-28-2-2	GV (V)	14.65	2.68188	9.75	1.48
IR 2006-P12-12-2	GV (V)	10.03	1.24529	11.56	2.61
IR 21015-72-3-3-3-1	GV (V)	6.23	0.946441	6.77	1.05
IR 24	GV (V)	13.64	1.54248	15.55	1.44
IR 28	GV (V)	7.9	1.55724	7.68	0.34
IR 53650-2B-10-1-2-1	GV (V)	3.75	0.812404	4.05	0.79
IR 59469-2B-3-2	GV (V)	16.82	2.40562	19.8	2.36
IR 67518-B-11-1-B	GV (V)	9.99	4.06762	7.83	0.97
IR 70027-8-2-2-3-2	GV (V)	6.46	0.756142	6.28	0.49
IR 75870-5-8-5-B-1	GV (V)	6.33	1.34657	6.27	1.35
IRRI 146	GV (V)	11.6	1.3224	11.82	1.4
Jamajigi	GV (V)	22.75	4.4017	21.2	5.35
JHODI BIRUN	GV (V)	2.76	0.939681	2.65	0.54
Jin Gang 30	GV (V)	21.8	0.647109	23	2.35
KHAO THI RATE	GV (V)	2.03	0.290689	2.19	0.38
LOHAMBITRO	GV (V)	30.61	3.76122	28.16	4.67
MESTRE	GV (V)	5.61	0.924932	5.61	0.77
Mountain Valley wine	GV (V)	5.4	0.961769	5.6	0.52
NAKPUI	GV (V)	1.75	0.340955	1.88	0.66
NEP BA BONG TO	GV (V)	6.99	1.89321	7.2	2.07
NGAN TIA	GV (V)	2.23	0.460435	2.19	0.28
PINIDWA QAN QIPUGO QELEK	GV (V)	11.01	1.89123	10.56	1.02
PSBRC 18	GV (V)	8.96	1.57774	9	1.29
QING ER XIAO 2	GV (V)	8.24	0.801873	8	0.92
RACION 1	GV (V)	2.1	0.594769	2.11	0.86
ROJOFOTSY	GV (V)	18.45	4.01326	16.35	3.01
S 102	GV (V)	13.3	3.19374	23.9	4.63
SADAJIRA 19-287	GV (V)	2	0.203101	1.98	0.19
SAHELIKA	GV (V)	22.51	4.08846	18.1	3.05
Shen Nong 1033	GV (V)	14.6	1.18057	14.08	1.09
SOMIZY	GV (V)	17.71	1.43718	16.28	3.55
Te Qing Xuan Hui	GV (V)	10.95	2.7636	10.49	2.17
TOC 5430	GV (V)	12.4	1.94133	12.58	2.06
TOKAMBANY 669	GV (V)	19.37	4.44924	18.8	1.59
TUPA	GV (V)	4.66	1.19812	4.33	1.01
VARIRANGAHY	GV (V)	0.66	0.167332	0.76	0.22
WAS 169-B-B-4-2-1	GV (V)	17.03	0.983362	15.97	1.61
WAS 170-B-B-1-1	GV (V)	8.8	1.38519	8.8	1.34
WAS 174-B-3-5	GV (V)	10.27	1.63424	8.75	1.86
WAS 183-B-6-2-3	GV (V)	17.73	5.36221	16.7	4.44
WAS 199-B-1-2-1	GV (V)	6.67	2.66073	7.94	1.44
WAS 202-B-B-1-1-2	GV (V)	9.65	1.29615	8.95	2.06
WAS 203-B-B-2-4-1	GV (V)	9.34	2.55793	10.3	2.17
WAS 206-B-B-2-2-1	GV (V)	12.99	3.00861	12.57	1.5
WAS 21-B-B-20-4-3-3	GV (V)	7.07	1.25628	7.14	1.99
Bao Er Fu	GV (V)	13.25	2.88314	14.32	2.61
Huanghuazhan	GV (V)	11.25	1.14564	11.55	1.2
IR50	GV (V)	12.87	2.19875	10.7	1.51
IR64	GV (V)	7.92	0.929112	14.25	1.09
OM1723	GV (V)	9.3	0.974679	12.7	0.91
Phalguna	GV (V)	18.5	2.136	18.7	1.65
PSBRC28	GV (V)	13.29	0.799531	14.9	1.35
PSBRC66	GV (V)	9.21	1.19499	8.39	1.35
Teqing	GV (V)	8.91	1.51756	11.3	1.32
CDR22	GV (V)	16.26	3.90567	13.96	0.83
3210	P1 (PXO61)	4.35	1.46416	3.82	0.65
17/79/02-005::IRGC 51080-1	P1 (PXO61)	5.7	2.1169	3.68	1.03
ARC 7001	P1 (PXO61)	2.3	0.737394	2.3	0.41
AUS 233	P1 (PXO61)	1.9	0.416833	1.5	0.25
AUS 278	P1 (PXO61)	19.33	3.98914	19.69	3.71
BOTRA MAITSO	P1 (PXO61)	15.36	3.5439	27.05	4.47
C 21	P1 (PXO61)	11.62	0.419225	13.97	1.26
CANLUBANG	P1 (PXO61)	3.1	0.136931	3.1	0.8
CHAMA	P1 (PXO61)	1.22	0.258844	1.11	0.27
DANAU LAUT TAWAR	P1 (PXO61)	30.85	2.11098	28.9	1.35
DHARIAL	P1 (PXO61)	0.7	0.209165	0.72	0.13
DUDHSAR	P1 (PXO61)	13.1	1.00933	12.88	1.66
ELONI	P1 (PXO61)	14.9	3.87943	19.52	1.4
FACAGRO 406	P1 (PXO61)	1.65	0.518411	1.35	0.22
FEDEARROZ 50	P1 (PXO61)	0.85	0.291548	0.97	0.11
GOGOWIERIE	P1 (PXO61)	5.475	1.92202	5	1.98
ICTA MOTAGUA	P1 (PXO61)	1.2	0.447214	1.17	0.25
IR 19058-107-1	P1 (PXO61)	2.05	0.647109	1.74	0.6
IR 19746-28-2-2	P1 (PXO61)	1.83	0.404042	1.59	0.54
IR 2006-P12-12-2	P1 (PXO61)	2.28	0.786289	3.29	0.78
IR 21015-72-3-3-3-1	P1 (PXO61)	1.5	0.467707	1.72	0.25
IR 24	P1 (PXO61)	24.95	2.16593	20.83	3.46
IR 28	P1 (PXO61)	0.89	0.114018	0.93	0.18
IR 53650-2B-10-1-2-1	P1 (PXO61)	0.63	0.243926	0.6	0.11
IR 59469-2B-3-2	P1 (PXO61)	4.55	1.45129	2.05	0.8
IR 67518-B-11-1-B	P1 (PXO61)	1.15	0.33541	1.27	0.43
IR 70027-8-2-2-3-2	P1 (PXO61)	0.65	0.136931	0.74	0.2
IR 75870-5-8-5-B-1	P1 (PXO61)	1.05	0.37081	0.97	0.07
IRRI 146	P1 (PXO61)	2.12	0.792622	1.85	0.64
Jamajigi	P1 (PXO61)	19.4875	1.7041	22.5	1.38
JHODI BIRUN	P1 (PXO61)	7.4	1.0247	8	1.06
Jin Gang 30	P1 (PXO61)	27.05	1.54515	27.15	2.82
KHAO THI RATE	P1 (PXO61)	2.77	0.319374	3.05	0.56
LOHAMBITRO	P1 (PXO61)	37.1	6.90697	31.9	5.2
MESTRE	P1 (PXO61)	6.08	1.2503	5.72	0.74
Mountain Valley wine	P1 (PXO61)	20.8	3.03315	19.57	1.54
NAKPUI	P1 (PXO61)	2.85	0.894427	2.77	0.34
NEP BA BONG TO	P1 (PXO61)	7.37	1.00722	7.05	1.45
NGAN TIA	P1 (PXO61)	2.3	0.32596	2.32	0.45
PINIDWA QAN QIPUGO QELEK	P1 (PXO61)	6.33	0.725086	6.25	0.52
PSBRC 18	P1 (PXO61)	1.12	0.125499	1.08	0.23
QING ER XIAO 2	P1 (PXO61)	1.25	0.306186	1.13	0.27
RACION 1	P1 (PXO61)	4.92	0.657267	5.1	0.29
ROJOFOTSY	P1 (PXO61)	25.7	2.7636	17.25	2.06
S 102	P1 (PXO61)	18.5625	1.92976	26.78	3.08
SADAJIRA 19-287	P1 (PXO61)	1.14	0.465564	1.28	0.28
SAHELIKA	P1 (PXO61)	26	2.63984	18.82	1.89
Shen Nong 1033	P1 (PXO61)	17.8	0.798436	17.8	1.16
SOMIZY	P1 (PXO61)	31.55	6.81313	21.63	4.45
Te Qing Xuan Hui	P1 (PXO61)	2.2	0.541987	1.77	0.27
TOC 5430	P1 (PXO61)	1.7	0.908295	2.27	0.48
TOKAMBANY 669	P1 (PXO61)	28.5	2.35407	25.53	2.56
TUPA	P1 (PXO61)	9.58	0.825833	9.45	0.86
VARIRANGAHY	P1 (PXO61)	0.77	0.182346	0.79	0.17
WAS 169-B-B-4-2-1	P1 (PXO61)	5.75	0.889757	6.22	1.7
WAS 170-B-B-1-1	P1 (PXO61)	0.93	0.168077	1.1	0.38
WAS 174-B-3-5	P1 (PXO61)	1.38	0.375167	1.4	0.14
WAS 183-B-6-2-3	P1 (PXO61)	1.7875	0.361421	1.11	0.39
WAS 199-B-1-2-1	P1 (PXO61)	1.55	0.273861	1.65	0.38
WAS 202-B-B-1-1-2	P1 (PXO61)	1.46	0.283725	1.52	0.27
WAS 203-B-B-2-4-1	P1 (PXO61)	3.87	2.64353	2.1	0.68
WAS 206-B-B-2-2-1	P1 (PXO61)	1.44	0.326726	1.58	0.39
WAS 21-B-B-20-4-3-3	P1 (PXO61)	1.4	0.379144	1.4	0.29
Bao Er Fu	P1 (PXO61)	11.6	2.32916	11.82	2.17
Huanghuazhan	P1 (PXO61)	1.29	0.444972	1.93	0.51
IR50	P1 (PXO61)	21.8	3.2728	19.58	2.35
IR64	P1 (PXO61)	1.35	0.19685	1.45	0.11
OM1723	P1 (PXO61)	1.6	0.285044	2.2	0.11
Phalguna	P1 (PXO61)	22.56	2.46739	28.8125	2.9
PSBRC28	P1 (PXO61)	2.4	0.547723	2.8	0.94
PSBRC66	P1 (PXO61)	2.09	0.33053	2.3	0.65
Teqing	P1 (PXO61)	1.73	0.323265	1.7	0.27
CDR22	P1 (PXO61)	28.3	2.01866	19.5	1.06
3210	P3b (PXO79)	7.87	0.279732	8.1	0.58
17/79/02-005::IRGC 51080-1	P3b (PXO79)	8.2625	0.811762	10.15	2.08
ARC 7001	P3b (PXO79)	1.78	0.397806	2.02	0.27
AUS 233	P3b (PXO79)	1.02	0.654408	0.97	0.19
AUS 278	P3b (PXO79)	6.45	2.30082	5.15	2.04
BOTRA MAITSO	P3b (PXO79)	10.98	3.12922	16.8	1.36
C 21	P3b (PXO79)	5.66	0.889101	10.12	2.67
CANLUBANG	P3b (PXO79)	0.49	0.0223607	0.54	0.2
CHAMA	P3b (PXO79)	6.25	1	6.13	1.07
DANAU LAUT TAWAR	P3b (PXO79)	24.21	4.83443	12	2.48
DHARIAL	P3b (PXO79)	0.65	0.223607	0.72	0.13
DUDHSAR	P3b (PXO79)	9.35	1.50624	9.03	1.68
ELONI	P3b (PXO79)	7.81	1.15888	13.2	2.41
FACAGRO 406	P3b (PXO79)	7.65	0.782624	7.56	0.63
FEDEARROZ 50	P3b (PXO79)	6.8	2.35452	7.2	0.8
GOGOWIERIE	P3b (PXO79)	2.79	0.762725	2.79	0.87
ICTA MOTAGUA	P3b (PXO79)	9.49	1.12661	9.15	1.74
IR 19058-107-1	P3b (PXO79)	8.1	1.20675	8.08	1.25
IR 19746-28-2-2	P3b (PXO79)	9.11	1.14204	12.65	2.29
IR 2006-P12-12-2	P3b (PXO79)	8.68	1.42855	11.31	3.33
IR 21015-72-3-3-3-1	P3b (PXO79)	7.44	2.18786	6.92	2.14
IR 24	P3b (PXO79)	14.5	2.79576	15.66	1.6
IR 28	P3b (PXO79)	8.7	0.693722	9.33	2.1
IR 53650-2B-10-1-2-1	P3b (PXO79)	7	0.847791	6.78	1.44
IR 59469-2B-3-2	P3b (PXO79)	4.5	0.989949	3.3	0.86
IR 67518-B-11-1-B	P3b (PXO79)	8.15	1.27083	8.05	1.08
IR 70027-8-2-2-3-2	P3b (PXO79)	8.85	0.454148	8.75	0.47
IR 75870-5-8-5-B-1	P3b (PXO79)	3.55	0.54658	3.85	0.71
IRRI 146	P3b (PXO79)	12.49	1.7626	12.32	1.6
Jamajigi	P3b (PXO79)	10.87	2.32825	16.95	1.86
JHODI BIRUN	P3b (PXO79)	2.26	1.18448	2.32	0.6
Jin Gang 30	P3b (PXO79)	16	1.5	18.75	2.09
KHAO THI RATE	P3b (PXO79)	5.5	1.36931	5.7	0.76
LOHAMBITRO	P3b (PXO79)	22.5	2.96332	25.08	3.56
MESTRE	P3b (PXO79)	1.2	0.758288	0.98	0.27
Mountain Valley wine	P3b (PXO79)	25.15	2.77038	26.25	1.99
NAKPUI	P3b (PXO79)	1.9	0.575543	1.73	0.9
NEP BA BONG TO	P3b (PXO79)	7.06	2.40816	6.12	1.88
NGAN TIA	P3b (PXO79)	5.52	2.545	6.3	2.38
PINIDWA QAN QIPUGO QELEK	P3b (PXO79)	2.11	0.859069	2.1	0.27
PSBRC 18	P3b (PXO79)	3.96	0.402182	4.03	0.55
QING ER XIAO 2	P3b (PXO79)	5.16	1.21213	5.03	0.7
RACION 1	P3b (PXO79)	2.97	1.18775	2.45	0.62
ROJOFOTSY	P3b (PXO79)	14.71	3.43209	12.08	2.25
S 102	P3b (PXO79)	7.58	2.37844	14.18	3.28
SADAJIRA 19-287	P3b (PXO79)	2.42	1.61268	2.4	0.75
SAHELIKA	P3b (PXO79)	16.61	3.85363	13.16	1.79
Shen Nong 1033	P3b (PXO79)	13.56	2.28839	12.25	2.35
SOMIZY	P3b (PXO79)	13.17	0.433878	16	1.79
Te Qing Xuan Hui	P3b (PXO79)	16.7	2.77489	16.71	2.01
TOC 5430	P3b (PXO79)	9.33	1.90086	9.05	1.92
TOKAMBANY 669	P3b (PXO79)	17.56	2.45443	10.45	2.21
TUPA	P3b (PXO79)	3.39	0.944325	3.02	0.73
VARIRANGAHY	P3b (PXO79)	0.73	0.265989	0.61	0.13
WAS 169-B-B-4-2-1	P3b (PXO79)	15.13	7.90392	11.5	2.01
WAS 170-B-B-1-1	P3b (PXO79)	11.31	0.974295	11.29	1.33
WAS 174-B-3-5	P3b (PXO79)	7.33	0.740439	7.09	1.37
WAS 183-B-6-2-3	P3b (PXO79)	16.7	5.18278	11.48	1.91
WAS 199-B-1-2-1	P3b (PXO79)	9.47	2.02904	10.32	2.01
WAS 202-B-B-1-1-2	P3b (PXO79)	8.17	1.95435	8.86	0.69
WAS 203-B-B-2-4-1	P3b (PXO79)	8.68	2.5161	7.9	2.02
WAS 206-B-B-2-2-1	P3b (PXO79)	8.25	0.612372	8.35	1.95
WAS 21-B-B-20-4-3-3	P3b (PXO79)	7.76	2.22918	7.39	2.13
Bao Er Fu	P3b (PXO79)	12.71	2.65669	10.89	3.35
Huanghuazhan	P3b (PXO79)	19.93	2.48485	12.69	2.82
IR50	P3b (PXO79)	18.21	5.29332	17.6	4.02
IR64	P3b (PXO79)	15.13	2.43352	11.45	1.27
OM1723	P3b (PXO79)	11.3	2.64835	17.11	2.58
Phalguna	P3b (PXO79)	21.09	5.29663	18.1	4.21
PSBRC28	P3b (PXO79)	19.4	3.79803	21.8	1.75
PSBRC66	P3b (PXO79)	9.94	2.23282	10.65	0.82
Teqing	P3b (PXO79)	14.28	1.34843	8.5	1.53
CDR22	P3b (PXO79)	18.51	3.7773	17.25	2.56
3210	P3c (PXO340)	6.68	0.883601	6.52	1.15
17/79/02-005::IRGC 51080-1	P3c (PXO340)	14.75	2.30489	18.85	1.24
ARC 7001	P3c (PXO340)	1.7	0.32596	1.72	0.29
AUS 233	P3c (PXO340)	1.45	0.410792	1.55	0.33
AUS 278	P3c (PXO340)	2.1	0.41833	2.1	0.5
BOTRA MAITSO	P3c (PXO340)	10.34	2.21935	18.45	2.69
C 21	P3c (PXO340)	7.04	1.07668	11.35	2.03
CANLUBANG	P3c (PXO340)	0.48	0.0447214	0.54	0.11
CHAMA	P3c (PXO340)	6.15	1.14127	6.45	1
DANAU LAUT TAWAR	P3c (PXO340)	26.19	3.7499	10.6	2.84
DHARIAL	P3c (PXO340)	0.82	0.236114	0.79	0.11
DUDHSAR	P3c (PXO340)	12.1	1.18057	12.32	0.65
ELONI	P3c (PXO340)	11.95	2.13892	13.25	2.97
FACAGRO 406	P3c (PXO340)	7.25	1.28695	7.35	0.96
FEDEARROZ 50	P3c (PXO340)	5.07	0.386652	4.95	0.32
GOGOWIERIE	P3c (PXO340)	2.75	0.25	3.03	0.36
ICTA MOTAGUA	P3c (PXO340)	10.35	1.43178	9.84	2.04
IR 19058-107-1	P3c (PXO340)	8.4	1.23238	8.4	1.05
IR 19746-28-2-2	P3c (PXO340)	14.18	1.82161	18.8	3.95
IR 2006-P12-12-2	P3c (PXO340)	9.78	3.62571	12.59	0.75
IR 21015-72-3-3-3-1	P3c (PXO340)	6.77	0.959557	6.82	0.71
IR 24	P3c (PXO340)	21.65	1.28209	19.95	3.48
IR 28	P3c (PXO340)	8.15	0.454148	8.25	1.73
IR 53650-2B-10-1-2-1	P3c (PXO340)	5	1.27475	5.2	0.72
IR 59469-2B-3-2	P3c (PXO340)	8.35	1.88414	11.25	1.75
IR 67518-B-11-1-B	P3c (PXO340)	7.15	0.454148	7.03	0.9
IR 70027-8-2-2-3-2	P3c (PXO340)	7.83	1.54742	8.37	1.25
IR 75870-5-8-5-B-1	P3c (PXO340)	5.1	0.876784	5.31	0.22
IRRI 146	P3c (PXO340)	8.35	1.28209	8.05	1.26
Jamajigi	P3c (PXO340)	10.44	1.30977	16.77	1.04
JHODI BIRUN	P3c (PXO340)	1.9	0.136931	1.88	0.13
Jin Gang 30	P3c (PXO340)	17.93	1.79917	23.05	3.6
KHAO THI RATE	P3c (PXO340)	3.01	0.238223	3.2	0.19
LOHAMBITRO	P3c (PXO340)	20.31	2.70887	23.3	4.25
MESTRE	P3c (PXO340)	0.9	0.454148	0.88	0.23
Mountain Valley wine	P3c (PXO340)	12.14	2.74281	12.27	1.16
NAKPUI	P3c (PXO340)	1.87	0.443847	1.72	0.38
NEP BA BONG TO	P3c (PXO340)	4.1625	0.221265	4.24	0.17
NGAN TIA	P3c (PXO340)	3.75	0.75	3.86	1.12
PINIDWA QAN QIPUGO QELEK	P3c (PXO340)	0.5	0	0.52	0.13
PSBRC 18	P3c (PXO340)	6.8	0.942072	6.79	1.04
QING ER XIAO 2	P3c (PXO340)	3.65	0.136931	3.54	0.38
RACION 1	P3c (PXO340)	2.9	1.58706	3.07	0.68
ROJOFOTSY	P3c (PXO340)	14.88	2.87067	8.14	1.53
S 102	P3c (PXO340)	8.99	1.82325	15.78	2.69
SADAJIRA 19-287	P3c (PXO340)	2.38	0.407124	2.39	0.62
SAHELIKA	P3c (PXO340)	14.38	2.37555	13	3.7
Shen Nong 1033	P3c (PXO340)	17.17	2.21376	18.42	1.42
SOMIZY	P3c (PXO340)	16.92	5.46873	16.2	4.95
Te Qing Xuan Hui	P3c (PXO340)	18.9	1.29422	15.53	1.97
TOC 5430	P3c (PXO340)	6.23	1.16544	6.76	1.11
TOKAMBANY 669	P3c (PXO340)	14.44	1.22188	14.75	2.38
TUPA	P3c (PXO340)	1.62	0.35812	1.79	0.38
VARIRANGAHY	P3c (PXO340)	0.5	0	0.5	0
WAS 169-B-B-4-2-1	P3c (PXO340)	15.85	1.38744	14.95	3.64
WAS 170-B-B-1-1	P3c (PXO340)	6.6	0.762398	7.01	0.62
WAS 174-B-3-5	P3c (PXO340)	5.78	0.359861	5.6	0.37
WAS 183-B-6-2-3	P3c (PXO340)	17.25	2.78702	13.14	2.9
WAS 199-B-1-2-1	P3c (PXO340)	4.1	0.911729	4.3	1.15
WAS 202-B-B-1-1-2	P3c (PXO340)	11.31	1.69019	8.5	0.74
WAS 203-B-B-2-4-1	P3c (PXO340)	9.2	1.08109	10	0.98
WAS 206-B-B-2-2-1	P3c (PXO340)	8.88	2.2988	10.12	2.71
WAS 21-B-B-20-4-3-3	P3c (PXO340)	6.04	0.462871	5.78	0.5
Bao Er Fu	P3c (PXO340)	11.1	2.48495	12.49	2.66
Huanghuazhan	P3c (PXO340)	18.75	2.95021	18.02	3.08
IR50	P3c (PXO340)	18.6	2.28172	20.79	3.29
IR64	P3c (PXO340)	17.01	3.09221	13.77	1.6
OM1723	P3c (PXO340)	17.075	3.98298	20.75	3.57
Phalguna	P3c (PXO340)	20.625	1.25	27.15	3.61
PSBRC28	P3c (PXO340)	19.78	2.99721	22.22	2.05
PSBRC66	P3c (PXO340)	11.74	3.1665	12.05	2.84
Teqing	P3c (PXO340)	13.29	2.87585	9.3	1.35
CDR22	P3c (PXO340)	25.8125	3.57873	20.85	2.87
3210	P4 (PXO71)	1.93	0.591185	1.87	0.81
17/79/02-005::IRGC 51080-1	P4 (PXO71)	7.6	1.97326	5.2	0.86
ARC 7001	P4 (PXO71)	1.03	0.258844	0.97	0.2
AUS 233	P4 (PXO71)	2.31	0.4114	2.09	0.84
AUS 278	P4 (PXO71)	0.8	0	0.8	0
BOTRA MAITSO	P4 (PXO71)	13.44	3.45351	25.96	0.44
C 21	P4 (PXO71)	9.91	0.638749	12.9	2.32
CANLUBANG	P4 (PXO71)	0.61	0.336155	0.58	0.17
CHAMA	P4 (PXO71)	1.1	0.49371	1.11	0.25
DANAU LAUT TAWAR	P4 (PXO71)	30.06	2.15041	18.55	3.92
DHARIAL	P4 (PXO71)	0.1	0	0.1	0
DUDHSAR	P4 (PXO71)	6.65	1.65454	7.52	0.67
ELONI	P4 (PXO71)	13.09	2.13378	16.7	1.48
FACAGRO 406	P4 (PXO71)	2.88	0.572931	3.15	0.34
FEDEARROZ 50	P4 (PXO71)	1.15	0.333542	1.25	0.25
GOGOWIERIE	P4 (PXO71)	3.85	1.36473	3.54	0.94
ICTA MOTAGUA	P4 (PXO71)	1.01	0.155724	0.99	0.09
IR 19058-107-1	P4 (PXO71)	1.88	0.24135	1.93	0.29
IR 19746-28-2-2	P4 (PXO71)	4.19	0.935013	5.2	2.9
IR 2006-P12-12-2	P4 (PXO71)	6.14	1.1648	7.47	2.18
IR 21015-72-3-3-3-1	P4 (PXO71)	0.76	0.041833	0.83	0.04
IR 24	P4 (PXO71)	19.85	3.50785	19.97	4.07
IR 28	P4 (PXO71)	1.46	0.33429	1.56	0.23
IR 53650-2B-10-1-2-1	P4 (PXO71)	0.1	0	0.1	0
IR 59469-2B-3-2	P4 (PXO71)	5.75	1.0506	6.25	1.46
IR 67518-B-11-1-B	P4 (PXO71)	0.1	0	0.1	0
IR 70027-8-2-2-3-2	P4 (PXO71)	0.2	0	0.2	0
IR 75870-5-8-5-B-1	P4 (PXO71)	1.26	0.290259	1.14	0.39
IRRI 146	P4 (PXO71)	1.94	0.210357	1.85	0.17
Jamajigi	P4 (PXO71)	17.1	2.28172	18.1	1.88
JHODI BIRUN	P4 (PXO71)	1.19	0.265518	1.21	0.37
Jin Gang 30	P4 (PXO71)	21.05	2.18232	21.15	1.32
KHAO THI RATE	P4 (PXO71)	1.67	0.115109	1.72	0.31
LOHAMBITRO	P4 (PXO71)	24.21	3.64561	29.6	2.26
MESTRE	P4 (PXO71)	1.82	0.35812	1.78	0.22
Mountain Valley wine	P4 (PXO71)	10.3	2.84165	9.28	2.25
NAKPUI	P4 (PXO71)	2.8	0.780224	2.4	0.65
NEP BA BONG TO	P4 (PXO71)	3.275	0.330404	3.33	0.59
NGAN TIA	P4 (PXO71)	2.98	0.791833	2.82	1.14
PINIDWA QAN QIPUGO QELEK	P4 (PXO71)	3.28	0.63502	3.12	0.48
PSBRC 18	P4 (PXO71)	1.05	0.122474	1.14	0.17
QING ER XIAO 2	P4 (PXO71)	1	0	1	0
RACION 1	P4 (PXO71)	3.58	0.160468	3.41	0.3
ROJOFOTSY	P4 (PXO71)	21.3	4.04042	12.68	0.94
S 102	P4 (PXO71)	13.33	3.52679	21.88	2.49
SADAJIRA 19-287	P4 (PXO71)	0.2	0	0.2	0
SAHELIKA	P4 (PXO71)	19.25	2.61008	12.57	1.23
Shen Nong 1033	P4 (PXO71)	17.36	0.710106	17.63	0.51
SOMIZY	P4 (PXO71)	24	7.40777	19.6	2.98
Te Qing Xuan Hui	P4 (PXO71)	2.54	0.609713	1.85	0.34
TOC 5430	P4 (PXO71)	1.96	0.568331	2.01	0.29
TOKAMBANY 669	P4 (PXO71)	23.75	5.87899	19.73	3.18
TUPA	P4 (PXO71)	1.36	0.56943	1.43	0.42
VARIRANGAHY	P4 (PXO71)	0.92	0.334664	0.88	0.28
WAS 169-B-B-4-2-1	P4 (PXO71)	6.4	1.24499	5.58	1.14
WAS 170-B-B-1-1	P4 (PXO71)	0.91	0.119373	0.87	0.11
WAS 174-B-3-5	P4 (PXO71)	0.5	0	0.5	0
WAS 183-B-6-2-3	P4 (PXO71)	2.65	0.537355	2.55	0.24
WAS 199-B-1-2-1	P4 (PXO71)	1.75	0.53033	1.65	0.42
WAS 202-B-B-1-1-2	P4 (PXO71)	4.03	0.90802	3.75	0.55
WAS 203-B-B-2-4-1	P4 (PXO71)	5.05	1.02164	4.95	1.07
WAS 206-B-B-2-2-1	P4 (PXO71)	2.86	0.565022	1.73	0.62
WAS 21-B-B-20-4-3-3	P4 (PXO71)	0.5	0	0.5	0
Bao Er Fu	P4 (PXO71)	20.5	1.76777	17.08	3.51
Huanghuazhan	P4 (PXO71)	4.68	0.559687	4.52	1.28
IR50	P4 (PXO71)	17.89	3.78804	12.11	3.08
IR64	P4 (PXO71)	2.73	0.70852	4.05	1.02
OM1723	P4 (PXO71)	2.72	0.35107	4.66	1.03
Phalguna	P4 (PXO71)	23.95	2.37065	24.46	3.86
PSBRC28	P4 (PXO71)	6.2	0.758288	7.2	0.87
PSBRC66	P4 (PXO71)	4.45	0.645174	2.93	0.83
Teqing	P4 (PXO71)	2.81	0.432146	2.4	0.52
CDR22	P4 (PXO71)	26.96	2.52275	23.65	2.25
3210	P5 (PXO112)	3.11	0.439318	3.08	0.29
17/79/02-005::IRGC 51080-1	P5 (PXO112)	4.6	1.77306	6.6	4.18
ARC 7001	P5 (PXO112)	0.2	0	0.2	0
AUS 233	P5 (PXO112)	2.97	0.588005	3.03	1.11
AUS 278	P5 (PXO112)	12	3.44147	12.38	2.88
BOTRA MAITSO	P5 (PXO112)	12.8	0.541987	22	2.43
C 21	P5 (PXO112)	11.98	2.99324	15.02	2.87
CANLUBANG	P5 (PXO112)	0.2	0	0.2	0
CHAMA	P5 (PXO112)	1.02	0.228035	0.97	0.23
DANAU LAUT TAWAR	P5 (PXO112)	25.55	1.78885	24.8	1.72
DHARIAL	P5 (PXO112)	2.22	0.442436	2.1	0.15
DUDHSAR	P5 (PXO112)	12.43	2.02472	12.96	1.2
ELONI	P5 (PXO112)	11.95	1.54515	12.64	1.13
FACAGRO 406	P5 (PXO112)	2.77	0.356371	3.03	0.5
FEDEARROZ 50	P5 (PXO112)	1.05	0.11726	0.94	0.19
GOGOWIERIE	P5 (PXO112)	8.4	1.32994	8.99	1.24
ICTA MOTAGUA	P5 (PXO112)	1.65	0.517204	1.35	0.82
IR 19058-107-1	P5 (PXO112)	1.79	0.384708	1.81	0.57
IR 19746-28-2-2	P5 (PXO112)	4.35	1.11243	5.85	2.25
IR 2006-P12-12-2	P5 (PXO112)	1.87	0.859942	2.73	1.73
IR 21015-72-3-3-3-1	P5 (PXO112)	1.2	0.401559	1.8	0.62
IR 24	P5 (PXO112)	1.87	0.490663	1.14	0.3
IR 28	P5 (PXO112)	0.96	0.263154	1.04	0.25
IR 53650-2B-10-1-2-1	P5 (PXO112)	0.61	0.238223	0.58	0.27
IR 59469-2B-3-2	P5 (PXO112)	1.93	0.66577	2.87	1.67
IR 67518-B-11-1-B	P5 (PXO112)	1.59	0.558346	1.41	0.56
IR 70027-8-2-2-3-2	P5 (PXO112)	1.57	0.669515	1.42	0.29
IR 75870-5-8-5-B-1	P5 (PXO112)	0.93	0.0974679	0.89	0.17
IRRI 146	P5 (PXO112)	1.82	0.419225	2.17	0.34
Jamajigi	P5 (PXO112)	13.71	2.15186	18.1	3.18
JHODI BIRUN	P5 (PXO112)	1.5	0.388909	1.49	0.2
Jin Gang 30	P5 (PXO112)	19.95	3.49857	19.47	1.88
KHAO THI RATE	P5 (PXO112)	7.26	0.298747	6.32	0.56
LOHAMBITRO	P5 (PXO112)	22.99	4.28798	21.8	3.13
MESTRE	P5 (PXO112)	0.92	0.168077	1.06	0.14
Mountain Valley wine	P5 (PXO112)	11.83	3.00221	11.58	1.9
NAKPUI	P5 (PXO112)	5.03	0.84306	4.76	0.57
NEP BA BONG TO	P5 (PXO112)	4.14	1.0609	3.46	0.85
NGAN TIA	P5 (PXO112)	9.78	1.70975	10.2	1.47
PINIDWA QAN QIPUGO QELEK	P5 (PXO112)	7.25	0.606218	7.53	1.03
PSBRC 18	P5 (PXO112)	0.95	0.173205	1.05	0.25
QING ER XIAO 2	P5 (PXO112)	0.47	0.15248	0.52	0.09
RACION 1	P5 (PXO112)	5.1	0.575543	5.09	0.81
ROJOFOTSY	P5 (PXO112)	19.76	3.22071	11.44	1.15
S 102	P5 (PXO112)	10.93	2.05536	16.49	1.9
SADAJIRA 19-287	P5 (PXO112)	0.51	0.0894427	0.48	0.15
SAHELIKA	P5 (PXO112)	11.09	1.6731	9.09	2.31
Shen Nong 1033	P5 (PXO112)	21.49	1.46859	21.3	1.97
SOMIZY	P5 (PXO112)	16.5	1.96055	15.3	1.85
Te Qing Xuan Hui	P5 (PXO112)	0.98	0.144049	1.02	0.1
TOC 5430	P5 (PXO112)	0.89	0.191703	1.11	0.38
TOKAMBANY 669	P5 (PXO112)	22.63	2.16003	21.97	3.02
TUPA	P5 (PXO112)	7.35	1.59256	6.65	0.79
VARIRANGAHY	P5 (PXO112)	2.94	1.26065	2.69	0.78
WAS 169-B-B-4-2-1	P5 (PXO112)	4.5	1.27475	3.3	0.39
WAS 170-B-B-1-1	P5 (PXO112)	1.49	0.143178	1.5	0.33
WAS 174-B-3-5	P5 (PXO112)	0.2	0	0.2	0
WAS 183-B-6-2-3	P5 (PXO112)	1.17	0.297069	1.24	0.37
WAS 199-B-1-2-1	P5 (PXO112)	1.01	0.178185	0.99	0.23
WAS 202-B-B-1-1-2	P5 (PXO112)	1.77	0.284165	1.82	0.56
WAS 203-B-B-2-4-1	P5 (PXO112)	2.74	0.874929	1.26	0.38
WAS 206-B-B-2-2-1	P5 (PXO112)	1.27	0.195576	1.54	0.26
WAS 21-B-B-20-4-3-3	P5 (PXO112)	0.52	0.160468	0.48	0.06
Bao Er Fu	P5 (PXO112)	11.56	1.79074	11.84	2.76
Huanghuazhan	P5 (PXO112)	2.35	0.54658	2.05	0.29
IR50	P5 (PXO112)	17.55	0.737394	16.05	2.02
IR64	P5 (PXO112)	2.83	0.35812	1.78	0.51
OM1723	P5 (PXO112)	1.92	0.334664	2.28	0.64
Phalguna	P5 (PXO112)	16.7	2.45204	17.7	3.16
PSBRC28	P5 (PXO112)	3.09	0.426321	2.3	0.48
PSBRC66	P5 (PXO112)	2.9	1.09829	3.3	0.96
Teqing	P5 (PXO112)	1.15	0.1	0.84	0.22
CDR22	P5 (PXO112)	18.8	2.24583	22.6	2.33
3210	P6 (PXO99)	12.35	2.79777	12.25	1.92
17/79/02-005::IRGC 51080-1	P6 (PXO99)	16	3.75832	15.2	2.28
ARC 7001	P6 (PXO99)	18.57	2.59461	17.45	1
AUS 233	P6 (PXO99)	11	3.70169	10.59	2.32
AUS 278	P6 (PXO99)	15.43	1.18564	14.55	2.08
BOTRA MAITSO	P6 (PXO99)	17.7	5.03786	26.1	2.63
C 21	P6 (PXO99)	16.59	3.56465	21.2	3.09
CANLUBANG	P6 (PXO99)	1.52	0.539212	1.68	0.27
CHAMA	P6 (PXO99)	4.59	0.171026	4.61	0.27
DANAU LAUT TAWAR	P6 (PXO99)	40.48	4.58893	22.3	4.84
DHARIAL	P6 (PXO99)	2.05	0.788194	2.14	0.5
DUDHSAR	P6 (PXO99)	13.77	2.76283	14.05	2.98
ELONI	P6 (PXO99)	18	5.89491	23.6	3.79
FACAGRO 406	P6 (PXO99)	10	5.26058	10.79	3.01
FEDEARROZ 50	P6 (PXO99)	3.16	0.409878	3.03	0.49
GOGOWIERIE	P6 (PXO99)	21.66	1.73075	20.53	1.36
ICTA MOTAGUA	P6 (PXO99)	5.7	0.973396	5.47	1.16
IR 19058-107-1	P6 (PXO99)	6.43	2.63239	6.16	1.51
IR 19746-28-2-2	P6 (PXO99)	9.92	1.89427	11.7	2.8
IR 2006-P12-12-2	P6 (PXO99)	13.08	4.92336	11.93	2.43
IR 21015-72-3-3-3-1	P6 (PXO99)	3.49	0.683191	3.71	0.42
IR 24	P6 (PXO99)	17.05	1.44049	21.55	3.2
IR 28	P6 (PXO99)	7.84	1.67459	8.18	0.78
IR 53650-2B-10-1-2-1	P6 (PXO99)	1.62	0.195576	1.58	0.24
IR 59469-2B-3-2	P6 (PXO99)	12.7	4.21248	9.9	2.36
IR 67518-B-11-1-B	P6 (PXO99)	3.32	0.361594	3.28	0.22
IR 70027-8-2-2-3-2	P6 (PXO99)	3.48	0.910082	3.52	0.61
IR 75870-5-8-5-B-1	P6 (PXO99)	2.76	0.830211	2.82	0.7
IRRI 146	P6 (PXO99)	10.44	2.47876	10.36	2.46
Jamajigi	P6 (PXO99)	21.25	2.03869	18.75	3.54
JHODI BIRUN	P6 (PXO99)	3.49	0.647495	3.53	0.36
Jin Gang 30	P6 (PXO99)	21.9	2.32916	22.9	2.04
KHAO THI RATE	P6 (PXO99)	7.39	1.50433	7.41	0.37
LOHAMBITRO	P6 (PXO99)	31.33	3.23373	26.67	5.54
MESTRE	P6 (PXO99)	11.04	2.51977	10.08	2.11
Mountain Valley wine	P6 (PXO99)	36.1	1.85068	37.5	4.27
NAKPUI	P6 (PXO99)	15.44	4.87973	15.33	1.46
NEP BA BONG TO	P6 (PXO99)	8.07	0.381772	8.15	0.4
NGAN TIA	P6 (PXO99)	7.47	0.883601	7.52	0.88
PINIDWA QAN QIPUGO QELEK	P6 (PXO99)	10.52	2.32798	10.49	2.81
PSBRC 18	P6 (PXO99)	4.01	0.709225	4	0.68
QING ER XIAO 2	P6 (PXO99)	3.2	0.447214	3.21	0.92
RACION 1	P6 (PXO99)	11.48	0.815169	11.72	1.1
ROJOFOTSY	P6 (PXO99)	28.7	4.56686	15.3	0.94
S 102	P6 (PXO99)	15	2.99479	29.21	4.71
SADAJIRA 19-287	P6 (PXO99)	7.29	2.00294	7.09	0.56
SAHELIKA	P6 (PXO99)	20.31	3.60024	20.47	1.82
Shen Nong 1033	P6 (PXO99)	23.09	1.91814	22.5	2.17
SOMIZY	P6 (PXO99)	28.1	3.46681	23.7	4.04
Te Qing Xuan Hui	P6 (PXO99)	10.65	2.45967	10.35	0.99
TOC 5430	P6 (PXO99)	6.4	1.65265	6.38	0.52
TOKAMBANY 669	P6 (PXO99)	37.15	4.25221	22.26	4.39
TUPA	P6 (PXO99)	9.8	0.821584	9.6	1.1
VARIRANGAHY	P6 (PXO99)	5.32	0.311448	5.14	0.5
WAS 169-B-B-4-2-1	P6 (PXO99)	16.95	3.17903	14.05	3.65
WAS 170-B-B-1-1	P6 (PXO99)	6.84	0.942338	7.14	0.52
WAS 174-B-3-5	P6 (PXO99)	4.74	0.369797	4.65	1.28
WAS 183-B-6-2-3	P6 (PXO99)	12.47	2.33201	10.55	1.37
WAS 199-B-1-2-1	P6 (PXO99)	5.24	1.43936	5.55	0.45
WAS 202-B-B-1-1-2	P6 (PXO99)	7.43	1.78417	7.76	0.73
WAS 203-B-B-2-4-1	P6 (PXO99)	8.65	1.98903	6.95	2.33
WAS 206-B-B-2-2-1	P6 (PXO99)	10.72	1.4025	7.3	0.82
WAS 21-B-B-20-4-3-3	P6 (PXO99)	3.34	0.917469	3.51	0.28
Bao Er Fu	P6 (PXO99)	21.4	3.18983	20.6	1.92
Huanghuazhan	P6 (PXO99)	12.65	1.98116	14.15	1.27
IR50	P6 (PXO99)	19.15	3.72508	13.64	1.85
IR64	P6 (PXO99)	13.2	1.5752	11.4	1.27
OM1723	P6 (PXO99)	10.55	2.67161	13.45	3.03
Phalguna	P6 (PXO99)	23.2	2.72855	17.8	3.84
PSBRC28	P6 (PXO99)	13.15	1.08397	19.65	2.63
PSBRC66	P6 (PXO99)	n.a.	n.a.	n.a.	n.a.
Teqing	P6 (PXO99)	7.75	0.728869	8.85	1.4
CDR22	P6 (PXO99)	26.7	2.00312	23.6875	2.29
3210	P6d (PXO99d)	10	1.23744	10.62	0.87
17/79/02-005::IRGC 51080-1	P6d (PXO99d)	17.5	1.70477	19.7	1.54
ARC 7001	P6d (PXO99d)	17.41	2.2465	17.58	2.71
AUS 233	P6d (PXO99d)	7.4	1.03983	7.4	2.07
AUS 278	P6d (PXO99d)	11.5	2.12132	11.87	2.36
BOTRA MAITSO	P6d (PXO99d)	18.12	2.48862	26.5	2.49
C 21	P6d (PXO99d)	12.63	0.90111	14.36	0.81
CANLUBANG	P6d (PXO99d)	7.45	1.36244	7.56	1.11
CHAMA	P6d (PXO99d)	6.97	1.36867	7.43	1.02
DANAU LAUT TAWAR	P6d (PXO99d)	34.3	3.35131	27.5	2.15
DHARIAL	P6d (PXO99d)	0.61	0.155724	0.58	0.1
DUDHSAR	P6d (PXO99d)	11.75	1.74105	11.64	3.05
ELONI	P6d (PXO99d)	19.3	1.84899	20.3	1.85
FACAGRO 406	P6d (PXO99d)	6.08	1.69211	6.33	1.9
FEDEARROZ 50	P6d (PXO99d)	4.26	0.379803	4.16	0.71
GOGOWIERIE	P6d (PXO99d)	25.28	5.61678	25.71	3.46
ICTA MOTAGUA	P6d (PXO99d)	6.86	0.839196	7.13	0.62
IR 19058-107-1	P6d (PXO99d)	12.7	1.47267	12.92	1.08
IR 19746-28-2-2	P6d (PXO99d)	14.85	1.57718	15.75	2.83
IR 2006-P12-12-2	P6d (PXO99d)	10.4	2.94491	13.58	6.27
IR 21015-72-3-3-3-1	P6d (PXO99d)	3.85	0.945384	3.57	0.42
IR 24	P6d (PXO99d)	20.65	2.55318	18.35	1.32
IR 28	P6d (PXO99d)	4.71	0.845133	4.7	0.48
IR 53650-2B-10-1-2-1	P6d (PXO99d)	2.3	0.209165	2.31	0.18
IR 59469-2B-3-2	P6d (PXO99d)	9.75	1.79409	13.65	2.95
IR 67518-B-11-1-B	P6d (PXO99d)	2.83	0.426615	2.74	0.32
IR 70027-8-2-2-3-2	P6d (PXO99d)	3.73	1.39041	3.87	1.2
IR 75870-5-8-5-B-1	P6d (PXO99d)	4.15	0.74162	4.25	0.67
IRRI 146	P6d (PXO99d)	10.45	1.19111	10.16	0.93
Jamajigi	P6d (PXO99d)	18.7	5.78965	23.3	2.2
JHODI BIRUN	P6d (PXO99d)	4.65	0.99373	4.74	1.23
Jin Gang 30	P6d (PXO99d)	34.2	2.79732	33.4	3.61
KHAO THI RATE	P6d (PXO99d)	8.01	0.4114	7.76	0.76
LOHAMBITRO	P6d (PXO99d)	29.9	3.9713	34.29	3.43
MESTRE	P6d (PXO99d)	15.25	0.984251	15.14	1.85
Mountain Valley wine	P6d (PXO99d)	37.6	3.89551	43.4	2.38
NAKPUI	P6d (PXO99d)	19.7	1.40757	19.48	0.86
NEP BA BONG TO	P6d (PXO99d)	3.47	0.621088	3.14	0.52
NGAN TIA	P6d (PXO99d)	12	1.42522	12.41	2.47
PINIDWA QAN QIPUGO QELEK	P6d (PXO99d)	17.48	0.841576	17.91	1.16
PSBRC 18	P6d (PXO99d)	5.7	0.83666	5.51	0.56
QING ER XIAO 2	P6d (PXO99d)	4.9	0.80234	4.88	0.55
RACION 1	P6d (PXO99d)	11.6	1.03983	11.6	0.93
ROJOFOTSY	P6d (PXO99d)	21.15	1.99249	15.66	0.91
S 102	P6d (PXO99d)	20.1	2.16217	19.3	3.21
SADAJIRA 19-287	P6d (PXO99d)	6.2	0.890926	6.19	0.57
SAHELIKA	P6d (PXO99d)	17.08	1.2974	18.12	3.84
Shen Nong 1033	P6d (PXO99d)	18.9	0.894427	18.91	0.87
SOMIZY	P6d (PXO99d)	28.1	1.25748	26.125	3.97
Te Qing Xuan Hui	P6d (PXO99d)	19.6	4.46374	17.8	3.29
TOC 5430	P6d (PXO99d)	8.75	2.06912	9.03	2.09
TOKAMBANY 669	P6d (PXO99d)	25.62	2.08794	25.75	5.46
TUPA	P6d (PXO99d)	17.3	0.925338	16.68	1.04
VARIRANGAHY	P6d (PXO99d)	9	1.1592	9.2	1.12
WAS 169-B-B-4-2-1	P6d (PXO99d)	17.35	4.27785	12.85	1.33
WAS 170-B-B-1-1	P6d (PXO99d)	5.1	0.97788	5.12	1.06
WAS 174-B-3-5	P6d (PXO99d)	6.9	0.720243	6.67	0.47
WAS 183-B-6-2-3	P6d (PXO99d)	12.05	3.15218	9.95	1.48
WAS 199-B-1-2-1	P6d (PXO99d)	5.55	0.715891	5.65	0.76
WAS 202-B-B-1-1-2	P6d (PXO99d)	7.33	3.06647	4.89	0.3
WAS 203-B-B-2-4-1	P6d (PXO99d)	11.3	3.48837	8.3	3.92
WAS 206-B-B-2-2-1	P6d (PXO99d)	11.2	2.12426	9.6	1.28
WAS 21-B-B-20-4-3-3	P6d (PXO99d)	5.77	0.704095	5.85	1.66
Bao Er Fu	P6d (PXO99d)	13.1	3.18983	11.5	1.7
Huanghuazhan	P6d (PXO99d)	16.88	3.91832	14.72	1.58
IR50	P6d (PXO99d)	18.54	2.58636	20.44	4.24
IR64	P6d (PXO99d)	16.54	1.49808	14.85	1.72
OM1723	P6d (PXO99d)	12.93	1.32174	21.87	2.76
Phalguna	P6d (PXO99d)	22.05	3.3138	26.35	5.46
PSBRC28	P6d (PXO99d)	16.89	1.82702	19.3	3.33
PSBRC66	P6d (PXO99d)	7.26	0.883459	8.33	1.54
Teqing	P6d (PXO99d)	9.14	0.989571	7.25	0.95
CDR22	P6d (PXO99d)	32.15	4.90089	34.8	3.25
3210	P7 (PXO145)	3.83	0.837854	3.98	0.34
17/79/02-005::IRGC 51080-1	P7 (PXO145)	3.66	2.41024	4.13	0.84
ARC 7001	P7 (PXO145)	3.34	0.630872	3.65	0.72
AUS 233	P7 (PXO145)	0.84	0.369797	0.97	0.24
AUS 278	P7 (PXO145)	4.62	1.93346	4.98	1.05
BOTRA MAITSO	P7 (PXO145)	18.3	4.62817	23.7	4.08
C 21	P7 (PXO145)	14.28	2.63572	16.31	4.56
CANLUBANG	P7 (PXO145)	4.29	3.31613	4.53	1.02
CHAMA	P7 (PXO145)	2.73	0.442436	2.88	0.85
DANAU LAUT TAWAR	P7 (PXO145)	26.45	2.36775	20.55	2.85
DHARIAL	P7 (PXO145)	0.82	0.201866	0.78	0.17
DUDHSAR	P7 (PXO145)	3.85	0.796869	3.52	1.3
ELONI	P7 (PXO145)	19	3.65718	17.4	6.48
FACAGRO 406	P7 (PXO145)	3.62	0.847496	3.6	0.53
FEDEARROZ 50	P7 (PXO145)	2.23	0.275227	2.19	0.26
GOGOWIERIE	P7 (PXO145)	13	4.07063	15	3.44
ICTA MOTAGUA	P7 (PXO145)	2.72	0.8386	2.87	1.2
IR 19058-107-1	P7 (PXO145)	3.3	0.491172	3.1	0.34
IR 19746-28-2-2	P7 (PXO145)	3.55	1.16887	4.65	1.49
IR 2006-P12-12-2	P7 (PXO145)	4.5	1.6617	4.71	1.36
IR 21015-72-3-3-3-1	P7 (PXO145)	2.98	1.34981	2.63	1.04
IR 24	P7 (PXO145)	23.7	1.16458	25.1	2.43
IR 28	P7 (PXO145)	2.39	0.694082	2.21	0.77
IR 53650-2B-10-1-2-1	P7 (PXO145)	1.29	0.758617	1.29	0.52
IR 59469-2B-3-2	P7 (PXO145)	4.49	0.815782	7.51	1.36
IR 67518-B-11-1-B	P7 (PXO145)	1.63	0.109545	1.55	0.16
IR 70027-8-2-2-3-2	P7 (PXO145)	2.81	0.435029	2.78	0.57
IR 75870-5-8-5-B-1	P7 (PXO145)	1.6	0.285044	1.6	0.38
IRRI 146	P7 (PXO145)	2.87	0.256418	2.92	0.78
Jamajigi	P7 (PXO145)	16.13	1.32693	21.48	3.48
JHODI BIRUN	P7 (PXO145)	7.87	1.8016	8.14	1.75
Jin Gang 30	P7 (PXO145)	28.5	2.3184	29.5	1.79
KHAO THI RATE	P7 (PXO145)	12.92	3.17777	12.9	2.7
LOHAMBITRO	P7 (PXO145)	28.69	4.11087	27.3	2.83
MESTRE	P7 (PXO145)	10.5	3.57229	11.09	2.03
Mountain Valley wine	P7 (PXO145)	23.85	3.64692	23.55	0.74
NAKPUI	P7 (PXO145)	10.57	4.34088	10.23	0.85
NEP BA BONG TO	P7 (PXO145)	6.02	0.629087	5.99	0.22
NGAN TIA	P7 (PXO145)	10.45	1.18901	10.76	1.03
PINIDWA QAN QIPUGO QELEK	P7 (PXO145)	5.93	2.58133	6.05	1.21
PSBRC 18	P7 (PXO145)	9.22	1.82435	8.59	1.66
QING ER XIAO 2	P7 (PXO145)	4.21	1.19551	3.79	0.55
RACION 1	P7 (PXO145)	7.68	1.05865	7.32	0.81
ROJOFOTSY	P7 (PXO145)	21.89	3.26925	18.1	3.31
S 102	P7 (PXO145)	21.9	2.84253	21.08	1.68
SADAJIRA 19-287	P7 (PXO145)	2.18	0.657267	2.02	0.35
SAHELIKA	P7 (PXO145)	20.58	1.19562	21.24	3.16
Shen Nong 1033	P7 (PXO145)	24.62	2.82015	24.79	2.65
SOMIZY	P7 (PXO145)	22.82	3.49188	22.59	2.26
Te Qing Xuan Hui	P7 (PXO145)	2.23	0.581593	2.17	0.62
TOC 5430	P7 (PXO145)	13.76	6.28594	14.26	2.65
TOKAMBANY 669	P7 (PXO145)	20.87	3.63156	20.35	4.13
TUPA	P7 (PXO145)	10.57	3.83253	10.85	1.97
VARIRANGAHY	P7 (PXO145)	2.86	0.267862	2.95	0.61
WAS 169-B-B-4-2-1	P7 (PXO145)	5.3	2.18946	4.7	0.37
WAS 170-B-B-1-1	P7 (PXO145)	1.89	0.834716	2.51	0.57
WAS 174-B-3-5	P7 (PXO145)	3.59	0.406817	3.79	0.48
WAS 183-B-6-2-3	P7 (PXO145)	1.37	0.93715	1.64	0.32
WAS 199-B-1-2-1	P7 (PXO145)	2.7	0.777014	2.92	0.22
WAS 202-B-B-1-1-2	P7 (PXO145)	3.18	0.933809	2.02	0.5
WAS 203-B-B-2-4-1	P7 (PXO145)	3.3	1.29083	2.68	0.57
WAS 206-B-B-2-2-1	P7 (PXO145)	2.83	0.706753	2.36	0.39
WAS 21-B-B-20-4-3-3	P7 (PXO145)	2.08	0.297069	2.11	0.2
Bao Er Fu	P7 (PXO145)	22.75	2.90474	22.85	0.58
Huanghuazhan	P7 (PXO145)	2.21	0.216217	2.38	0.83
IR50	P7 (PXO145)	19.79	1.92562	15.2	3.9
IR64	P7 (PXO145)	3.32	0.473814	3.09	0.81
OM1723	P7 (PXO145)	2.27	0.489387	2.12	0.5
Phalguna	P7 (PXO145)	20.95	2.65989	24.25	4.75
PSBRC28	P7 (PXO145)	5.15	1.34443	5.65	1.34
PSBRC66	P7 (PXO145)	2.53	0.334664	3.05	0.21
Teqing	P7 (PXO145)	1.63	0.156525	1.37	0.16
CDR22	P7 (PXO145)	26.25	2.54951	34.35	3.99
3210	P8 (PXO280)	5.5	0.643234	5.3	1.05
17/79/02-005::IRGC 51080-1	P8 (PXO280)	4.6	2.3246	5.98	1.15
ARC 7001	P8 (PXO280)	5.8	1.94326	6.22	2.27
AUS 233	P8 (PXO280)	0.2	0	0.2	0
AUS 278	P8 (PXO280)	4.69	1.79388	5.13	0.61
BOTRA MAITSO	P8 (PXO280)	24.66	1.73688	40.33	3.13
C 21	P8 (PXO280)	14.22	5.20079	20.98	3.18
CANLUBANG	P8 (PXO280)	3.26	1.47071	3.36	1.35
CHAMA	P8 (PXO280)	1.96	0.440738	2.25	0.37
DANAU LAUT TAWAR	P8 (PXO280)	27.59	3.95702	23.03	4.52
DHARIAL	P8 (PXO280)	0.85	0.234521	0.76	0.24
DUDHSAR	P8 (PXO280)	3.98	1.87836	4.22	1.1
ELONI	P8 (PXO280)	21.82	3.06688	24.8	3.96
FACAGRO 406	P8 (PXO280)	2.77	0.595399	3.21	1.52
FEDEARROZ 50	P8 (PXO280)	1.58	0.219659	1.4	0.28
GOGOWIERIE	P8 (PXO280)	5.42	1.74843	4.97	0.82
ICTA MOTAGUA	P8 (PXO280)	1.7	0.23184	1.52	0.5
IR 19058-107-1	P8 (PXO280)	2.32	0.216795	2.25	0.46
IR 19746-28-2-2	P8 (PXO280)	4.7	1.53501	3.9	1.23
IR 2006-P12-12-2	P8 (PXO280)	5.74	0.900972	4.86	1.67
IR 21015-72-3-3-3-1	P8 (PXO280)	3.08	1.06747	3.34	0.4
IR 24	P8 (PXO280)	0.81	0.274773	0.79	0.32
IR 28	P8 (PXO280)	0.83	0.321325	0.77	0.18
IR 53650-2B-10-1-2-1	P8 (PXO280)	0.81	0.392747	0.81	0.43
IR 59469-2B-3-2	P8 (PXO280)	6.25	0.908295	4.34	1.17
IR 67518-B-11-1-B	P8 (PXO280)	1.49	0.426321	1.53	0.14
IR 70027-8-2-2-3-2	P8 (PXO280)	1.22	0.522733	1.2	0.46
IR 75870-5-8-5-B-1	P8 (PXO280)	1.81	0.750333	1.61	0.5
IRRI 146	P8 (PXO280)	3.87	0.969923	4.14	0.53
Jamajigi	P8 (PXO280)	16.31	2.3755	16.67	2.19
JHODI BIRUN	P8 (PXO280)	1.01	0.524881	0.98	0.37
Jin Gang 30	P8 (PXO280)	24.35	1.69189	23.85	1.87
KHAO THI RATE	P8 (PXO280)	5.65	1.85573	5.55	1.23
LOHAMBITRO	P8 (PXO280)	41.82	5.58901	38.98	3.35
MESTRE	P8 (PXO280)	8.34	1.75157	7.49	0.56
Mountain Valley wine	P8 (PXO280)	19.2	3.34664	18.4	1.64
NAKPUI	P8 (PXO280)	8.75	2.39453	7.24	2.3
NEP BA BONG TO	P8 (PXO280)	2.22	1.28189	1.78	0.58
NGAN TIA	P8 (PXO280)	13.3	2.55269	13.11	1.69
PINIDWA QAN QIPUGO QELEK	P8 (PXO280)	7.43	1.68953	7.35	1.6
PSBRC 18	P8 (PXO280)	1.41	0.665582	1.61	0.49
QING ER XIAO 2	P8 (PXO280)	2.01	0.290259	1.99	0.2
RACION 1	P8 (PXO280)	8.55	1.12027	8.24	2.32
ROJOFOTSY	P8 (PXO280)	27.12	2.77322	21.89	2.77
S 102	P8 (PXO280)	26.68	6.16488	30.29	4.98
SADAJIRA 19-287	P8 (PXO280)	0.9	0.353553	0.9	0.27
SAHELIKA	P8 (PXO280)	23.6	2.73061	20.59	2.5
Shen Nong 1033	P8 (PXO280)	23.47	3.3874	24.13	2.38
SOMIZY	P8 (PXO280)	23.6	8.25682	22.61	3.56
Te Qing Xuan Hui	P8 (PXO280)	2.48	0.881476	1.51	0.3
TOC 5430	P8 (PXO280)	2.27	0.880767	2.33	0.3
TOKAMBANY 669	P8 (PXO280)	28.85	4.193	22.33	5.44
TUPA	P8 (PXO280)	5.44	1.16372	4.76	1.41
VARIRANGAHY	P8 (PXO280)	3.55	1.25399	3.5	1.4
WAS 169-B-B-4-2-1	P8 (PXO280)	8.07	1.35536	5.92	2.07
WAS 170-B-B-1-1	P8 (PXO280)	2.07	0.261247	1.92	0.37
WAS 174-B-3-5	P8 (PXO280)	2.46	0.521296	2.33	0.72
WAS 183-B-6-2-3	P8 (PXO280)	1.74	0.435029	2.06	0.35
WAS 199-B-1-2-1	P8 (PXO280)	5.12	1.49357	5.1	1.25
WAS 202-B-B-1-1-2	P8 (PXO280)	4.92	1.53403	4.48	0.97
WAS 203-B-B-2-4-1	P8 (PXO280)	2.06	0.683191	1.55	0.4
WAS 206-B-B-2-2-1	P8 (PXO280)	2.59	0.906504	2.02	0.41
WAS 21-B-B-20-4-3-3	P8 (PXO280)	2.12	0.621088	2.29	0.62
Bao Er Fu	P8 (PXO280)	9.45	2.7636	8.15	0.89
Huanghuazhan	P8 (PXO280)	3.22	1.06337	3.18	0.71
IR50	P8 (PXO280)	21.11	3.25123	15.89	2.66
IR64	P8 (PXO280)	2.54	0.304959	2.86	0.62
OM1723	P8 (PXO280)	2.27	0.373497	2.92	1.22
Phalguna	P8 (PXO280)	23.84	5.74276	27.35	3.5
PSBRC28	P8 (PXO280)	5.15	1.74642	5.85	0.88
PSBRC66	P8 (PXO280)	3.85	0.761577	6.56	1.91
Teqing	P8 (PXO280)	2.84	0.965272	2.35	0.38
CDR22	P8 (PXO280)	25.1	1.87583	24.88	1.91
3210	P9a (PXO339)	1.68	0.467172	1.72	0.1
17/79/02-005::IRGC 51080-1	P9a (PXO339)	8.92	1.68768	10.67	1.78
ARC 7001	P9a (PXO339)	3.67	0.792622	3.52	0.65
AUS 233	P9a (PXO339)	0.5	0	0.5	0
AUS 278	P9a (PXO339)	3.18	0.825076	3.01	0.84
BOTRA MAITSO	P9a (PXO339)	17.84	3.02105	9.15	2.03
C 21	P9a (PXO339)	1.91	0.238223	2.07	0.45
CANLUBANG	P9a (PXO339)	0.52	0.125499	0.49	0.07
CHAMA	P9a (PXO339)	2.08	0.294958	2.12	0.62
DANAU LAUT TAWAR	P9a (PXO339)	11.99	2.67661	13.01	1.93
DHARIAL	P9a (PXO339)	0.92	0.321325	0.88	0.09
DUDHSAR	P9a (PXO339)	2.87	0.601664	2.73	0.71
ELONI	P9a (PXO339)	17.54	3.39732	19.05	2.68
FACAGRO 406	P9a (PXO339)	2.62	1.20654	2.99	0.74
FEDEARROZ 50	P9a (PXO339)	1.28	0.275227	1.14	0.16
GOGOWIERIE	P9a (PXO339)	0.61	0.114018	0.61	0.18
ICTA MOTAGUA	P9a (PXO339)	2.4	0.217945	2.39	0.21
IR 19058-107-1	P9a (PXO339)	1.84	0.290259	1.75	0.18
IR 19746-28-2-2	P9a (PXO339)	2.97	0.820518	3.23	0.63
IR 2006-P12-12-2	P9a (PXO339)	3.55	0.681909	2.84	0.53
IR 21015-72-3-3-3-1	P9a (PXO339)	3.09	1.12716	3.3	1.11
IR 24	P9a (PXO339)	17.75	1.33463	20.04	2.71
IR 28	P9a (PXO339)	1.73	0.441022	1.88	0.62
IR 53650-2B-10-1-2-1	P9a (PXO339)	1.37	0.393065	1.43	0.25
IR 59469-2B-3-2	P9a (PXO339)	14.86	3.4248	17.95	2.36
IR 67518-B-11-1-B	P9a (PXO339)	2.7	0.830662	2.5	1.15
IR 70027-8-2-2-3-2	P9a (PXO339)	2.28	0.438178	2.12	0.26
IR 75870-5-8-5-B-1	P9a (PXO339)	1.53	0.325192	1.46	0.19
IRRI 146	P9a (PXO339)	1.95	0.297909	2.04	0.29
Jamajigi	P9a (PXO339)	19.12	1.66305	18.68	4.66
JHODI BIRUN	P9a (PXO339)	1.79	0.198116	1.81	0.29
Jin Gang 30	P9a (PXO339)	29.7	5.08183	32.7	2.5
KHAO THI RATE	P9a (PXO339)	1.64	0.232916	1.55	0.15
LOHAMBITRO	P9a (PXO339)	6.28	1.70426	7.92	1.78
MESTRE	P9a (PXO339)	0.62	0.265989	0.6	0.22
Mountain Valley wine	P9a (PXO339)	2.41	0.760263	1.97	0.47
NAKPUI	P9a (PXO339)	1.59	0.816548	1.62	0.53
NEP BA BONG TO	P9a (PXO339)	1.8	0.567891	1.8	0.56
NGAN TIA	P9a (PXO339)	2.15	0.89861	2.27	0.38
PINIDWA QAN QIPUGO QELEK	P9a (PXO339)	1.07	0.175357	1.13	0.14
PSBRC 18	P9a (PXO339)	12.23	3.23682	12.36	2.62
QING ER XIAO 2	P9a (PXO339)	8.36	1.78899	7.64	2.07
RACION 1	P9a (PXO339)	0.93	0.175357	0.86	0.11
ROJOFOTSY	P9a (PXO339)	3.73	1.18142	2.67	1.04
S 102	P9a (PXO339)	2.93	1.1077	4.47	1.57
SADAJIRA 19-287	P9a (PXO339)	1.35	0.11726	1.26	0.35
SAHELIKA	P9a (PXO339)	20.44	3.36237	21.36	3.86
Shen Nong 1033	P9a (PXO339)	4.67	0.551815	4.53	0.53
SOMIZY	P9a (PXO339)	6	3.08221	4.525	2.32
Te Qing Xuan Hui	P9a (PXO339)	2.7	0.622495	1.9	0.52
TOC 5430	P9a (PXO339)	2.48	0.35107	2.52	0.35
TOKAMBANY 669	P9a (PXO339)	14.73	1.10204	13.1875	4.78
TUPA	P9a (PXO339)	1.59	1.13765	1.82	0.39
VARIRANGAHY	P9a (PXO339)	0.58	0.130384	0.6	0.16
WAS 169-B-B-4-2-1	P9a (PXO339)	18.1	3.19941	18.28	2.99
WAS 170-B-B-1-1	P9a (PXO339)	2.22	0.340221	2.39	0.2
WAS 174-B-3-5	P9a (PXO339)	2.12	0.292831	2.11	0.49
WAS 183-B-6-2-3	P9a (PXO339)	2.86	0.765996	3.14	0.78
WAS 199-B-1-2-1	P9a (PXO339)	2.56	0.296648	2.45	0.26
WAS 202-B-B-1-1-2	P9a (PXO339)	9.22	1.83051	11.16	0.53
WAS 203-B-B-2-4-1	P9a (PXO339)	3.35	0.41833	3.07	0.44
WAS 206-B-B-2-2-1	P9a (PXO339)	11.16	2.27415	10.63	2.38
WAS 21-B-B-20-4-3-3	P9a (PXO339)	2.58	0.454973	2.42	0.82
Bao Er Fu	P9a (PXO339)	4.7	0.570088	4.7	0.83
Huanghuazhan	P9a (PXO339)	15.64	1.31025	18.36	2.39
IR50	P9a (PXO339)	4.24	1.88229	3.16	0.38
IR64	P9a (PXO339)	16.64	3.04865	18.35	1.78
OM1723	P9a (PXO339)	12.71	2.54887	16.89	2.41
Phalguna	P9a (PXO339)	26.6	3.25288	27.81	2.98
PSBRC28	P9a (PXO339)	18.59	2.15621	19.6	3.36
PSBRC66	P9a (PXO339)	2.74	1.2467	2.25	0.35
Teqing	P9a (PXO339)	2.35	0.209165	2.04	0.29
CDR22	P9a (PXO339)	n.a.	n.a.	n.a.	n.a.
3210	P9b (PXO349)	13.43	1.58532	13.16	1.6
17/79/02-005::IRGC 51080-1	P9b (PXO349)	15.4	3.26248	15.2	4.23
ARC 7001	P9b (PXO349)	2.13	0.256418	2.06	0.28
AUS 233	P9b (PXO349)	2.06	0.326726	2.14	0.32
AUS 278	P9b (PXO349)	2.95	1.29952	2.85	0.91
BOTRA MAITSO	P9b (PXO349)	23.5	4.41064	31.52	4.61
C 21	P9b (PXO349)	18.47	1.95275	17.74	1.18
CANLUBANG	P9b (PXO349)	2	0.747496	1.8	0.2
CHAMA	P9b (PXO349)	7.23	0.757133	7.17	0.73
DANAU LAUT TAWAR	P9b (PXO349)	35.82	3.66002	24.15	8.28
DHARIAL	P9b (PXO349)	1.3	0.215058	1.3	0.21
DUDHSAR	P9b (PXO349)	15.19	2.55426	14.2	2.69
ELONI	P9b (PXO349)	24.9	2.27486	24.875	2.63
FACAGRO 406	P9b (PXO349)	9.7	0.994359	9.88	1.81
FEDEARROZ 50	P9b (PXO349)	7.31	1.20644	7.48	1.27
GOGOWIERIE	P9b (PXO349)	1.56	0.988939	1.43	0.24
ICTA MOTAGUA	P9b (PXO349)	9.83	0.978264	9.37	0.89
IR 19058-107-1	P9b (PXO349)	11.67	0.992849	12.55	1.02
IR 19746-28-2-2	P9b (PXO349)	14.4	4.42154	15.2	3.23
IR 2006-P12-12-2	P9b (PXO349)	15.44	1.16801	16.15	0.93
IR 21015-72-3-3-3-1	P9b (PXO349)	10.3	1.59491	9.89	2.18
IR 24	P9b (PXO349)	19.85	1.99687	20.15	2.8
IR 28	P9b (PXO349)	6.7	1.86581	7.29	0.62
IR 53650-2B-10-1-2-1	P9b (PXO349)	4.15	0.9676	4.46	0.74
IR 59469-2B-3-2	P9b (PXO349)	14.44	2.18529	10.57	1.9
IR 67518-B-11-1-B	P9b (PXO349)	5.46	0.888397	5.54	1.02
IR 70027-8-2-2-3-2	P9b (PXO349)	4.95	0.693722	5.27	1.41
IR 75870-5-8-5-B-1	P9b (PXO349)	4.54	1.38897	4.66	0.91
IRRI 146	P9b (PXO349)	13.55	0.873212	13.25	1.56
Jamajigi	P9b (PXO349)	23.17	3.66667	24.63	3.14
JHODI BIRUN	P9b (PXO349)	6.62	1.90578	6.56	1.48
Jin Gang 30	P9b (PXO349)	26.8	1.35093	26.6	2.68
KHAO THI RATE	P9b (PXO349)	1.76	0.362974	1.63	0.38
LOHAMBITRO	P9b (PXO349)	30.8	2.14622	33.58	3.2
MESTRE	P9b (PXO349)	6.09	1.53476	6.1	1.75
Mountain Valley wine	P9b (PXO349)	13.9	1.34164	16.7	3.27
NAKPUI	P9b (PXO349)	4.17	1.69285	3.21	0.93
NEP BA BONG TO	P9b (PXO349)	2.05	0.358818	1.95	0.47
NGAN TIA	P9b (PXO349)	1.8	0.772172	1.82	0.69
PINIDWA QAN QIPUGO QELEK	P9b (PXO349)	2.95	0.441588	2.83	0.44
PSBRC 18	P9b (PXO349)	11.04	1.71807	11.13	2.61
QING ER XIAO 2	P9b (PXO349)	7.58	1.93862	7.2	1.43
RACION 1	P9b (PXO349)	1.21	0.33053	1.39	0.25
ROJOFOTSY	P9b (PXO349)	20	4.68041	14.8	2.63
S 102	P9b (PXO349)	15.62	6.13643	21.58	6
SADAJIRA 19-287	P9b (PXO349)	1.72	0.201866	1.69	0.42
SAHELIKA	P9b (PXO349)	22.49	3.69229	18.075	3.28
Shen Nong 1033	P9b (PXO349)	22.63	1.02445	23.16	2.35
SOMIZY	P9b (PXO349)	23.9	2.30895	23.49	2.59
Te Qing Xuan Hui	P9b (PXO349)	33.8	2.51496	36.4	2.48
TOC 5430	P9b (PXO349)	11.73	1.39041	12.26	0.76
TOKAMBANY 669	P9b (PXO349)	32.9	4.18181	27.58	4.29
TUPA	P9b (PXO349)	7.78	1.41492	8.41	1.46
VARIRANGAHY	P9b (PXO349)	0.54	0.227486	0.46	0.13
WAS 169-B-B-4-2-1	P9b (PXO349)	21.4375	3.21698	19.19	4.27
WAS 170-B-B-1-1	P9b (PXO349)	9.6	1.66396	9.99	0.72
WAS 174-B-3-5	P9b (PXO349)	7.95	0.622495	7.84	0.76
WAS 183-B-6-2-3	P9b (PXO349)	23.12	1.84242	15.88	2.25
WAS 199-B-1-2-1	P9b (PXO349)	9.5	3.03624	10.1	2.51
WAS 202-B-B-1-1-2	P9b (PXO349)	17.04	2.83514	13.95	0.76
WAS 203-B-B-2-4-1	P9b (PXO349)	11.83	2.21799	9.98	2.9
WAS 206-B-B-2-2-1	P9b (PXO349)	13.52	4.16632	15.08	2.57
WAS 21-B-B-20-4-3-3	P9b (PXO349)	8.9	2.50375	7.49	0.63
Bao Er Fu	P9b (PXO349)	14.7	1.09545	14.89	2.36
Huanghuazhan	P9b (PXO349)	19.79	3.20281	21	0.88
IR50	P9b (PXO349)	19.15	3.26726	16.25	2.78
IR64	P9b (PXO349)	17.14	1.66898	18.87	2.35
OM1723	P9b (PXO349)	14.525	0.600694	25.93	3.44
Phalguna	P9b (PXO349)	23.18	3.60028	26.8	3.69
PSBRC28	P9b (PXO349)	21.25	2.3184	22.95	1.15
PSBRC66	P9b (PXO349)	11.19	0.965272	15.2	1.66
Teqing	P9b (PXO349)	15.52	2.65297	17.125	2.26
CDR22	P9b (PXO349)	30.9	1.19373	24.5	1.65
3210	P9c (PXO347)	6.65	0.675463	6.35	0.8
17/79/02-005::IRGC 51080-1	P9c (PXO347)	12.25	3.42327	12.15	1.08
ARC 7001	P9c (PXO347)	1.7	0.209165	1.9	0.23
AUS 233	P9c (PXO347)	1.37	0.35812	1.44	0.28
AUS 278	P9c (PXO347)	6.68	1.47462	6.71	0.89
BOTRA MAITSO	P9c (PXO347)	12.6	0.876784	12.8	2.27
C 21	P9c (PXO347)	10.52	3.04233	12.27	3.83
CANLUBANG	P9c (PXO347)	0.58	0.160468	0.61	0.1
CHAMA	P9c (PXO347)	5.96	0.780545	6.24	0.96
DANAU LAUT TAWAR	P9c (PXO347)	35.3	3.65034	28.5	4
DHARIAL	P9c (PXO347)	1.05	0.209165	1.15	0.37
DUDHSAR	P9c (PXO347)	8.45	1.88249	8.76	1.3
ELONI	P9c (PXO347)	10.15	1.12639	12.85	2.65
FACAGRO 406	P9c (PXO347)	9.45	0.778621	9.35	0.78
FEDEARROZ 50	P9c (PXO347)	5.05	0.890926	5.34	0.47
GOGOWIERIE	P9c (PXO347)	3.15	1.05475	3.25	0.77
ICTA MOTAGUA	P9c (PXO347)	8.5	1.10397	8.32	1.78
IR 19058-107-1	P9c (PXO347)	8.6	1.42083	8.6	1.1
IR 19746-28-2-2	P9c (PXO347)	13.15	2.64929	17.45	1.64
IR 2006-P12-12-2	P9c (PXO347)	11.23	3.30144	15.55	2.15
IR 21015-72-3-3-3-1	P9c (PXO347)	5.95	0.758288	5.85	1.17
IR 24	P9c (PXO347)	12.15	0.858778	12.45	2.07
IR 28	P9c (PXO347)	10.1	1.20675	10.1	1.02
IR 53650-2B-10-1-2-1	P9c (PXO347)	4.42	1.34192	4.57	0.83
IR 59469-2B-3-2	P9c (PXO347)	6.92	0.720763	8.87	1.15
IR 67518-B-11-1-B	P9c (PXO347)	6.34	1.21778	6.67	1.18
IR 70027-8-2-2-3-2	P9c (PXO347)	5.85	1.14455	5.55	0.76
IR 75870-5-8-5-B-1	P9c (PXO347)	4.15	0.579871	4.23	0.71
IRRI 146	P9c (PXO347)	8.8	2.49625	8	1.33
Jamajigi	P9c (PXO347)	11.23	1.46142	14.79	1.61
JHODI BIRUN	P9c (PXO347)	3.15	0.65192	3.04	0.46
Jin Gang 30	P9c (PXO347)	21.2	2.13892	25	2.42
KHAO THI RATE	P9c (PXO347)	4.025	0.411299	3.97	0.47
LOHAMBITRO	P9c (PXO347)	18.86	1.48635	23.13	2.93
MESTRE	P9c (PXO347)	2.5	1.1592	2.7	0.86
Mountain Valley wine	P9c (PXO347)	16.1	0.547723	16.9	2.56
NAKPUI	P9c (PXO347)	2.37	0.422197	2.24	0.27
NEP BA BONG TO	P9c (PXO347)	n.a.	n.a.	n.a.	n.a.
NGAN TIA	P9c (PXO347)	2.93	0.486826	3.05	0.33
PINIDWA QAN QIPUGO QELEK	P9c (PXO347)	2.7	0.737394	2.7	0.51
PSBRC 18	P9c (PXO347)	8.15	3.11047	6.85	1.08
QING ER XIAO 2	P9c (PXO347)	5.45	0.798436	5.36	0.56
RACION 1	P9c (PXO347)	2.35	0.698212	2.45	0.53
ROJOFOTSY	P9c (PXO347)	14.02	1.61733	10.4	2.94
S 102	P9c (PXO347)	10.62	2.52304	17.55	3.8
SADAJIRA 19-287	P9c (PXO347)	3.43	1.10939	3.37	1.1
SAHELIKA	P9c (PXO347)	12.29	2.17842	9.5	1.31
Shen Nong 1033	P9c (PXO347)	17.51	1.4985	17.5	3.16
SOMIZY	P9c (PXO347)	14.6	3.44873	14.2	2.41
Te Qing Xuan Hui	P9c (PXO347)	14.65	2.28856	12.35	0.93
TOC 5430	P9c (PXO347)	9.05	2.84165	9.15	1.65
TOKAMBANY 669	P9c (PXO347)	16	2.84495	13.8	2.57
TUPA	P9c (PXO347)	1.15	0.379144	1.45	0.45
VARIRANGAHY	P9c (PXO347)	0.6	0.136931	0.61	0.13
WAS 169-B-B-4-2-1	P9c (PXO347)	16.05	2.25278	15.53	1.97
WAS 170-B-B-1-1	P9c (PXO347)	7.55	1.22984	7.25	0.81
WAS 174-B-3-5	P9c (PXO347)	10.39	1.42452	10.01	2.03
WAS 183-B-6-2-3	P9c (PXO347)	15.17	2.47477	15.43	2.84
WAS 199-B-1-2-1	P9c (PXO347)	3.84	0.859796	3.97	0.7
WAS 202-B-B-1-1-2	P9c (PXO347)	10.09	2.31122	11.1	1.85
WAS 203-B-B-2-4-1	P9c (PXO347)	11.35	2.72489	12.65	2.7
WAS 206-B-B-2-2-1	P9c (PXO347)	10.1	1.12639	9.72	2.41
WAS 21-B-B-20-4-3-3	P9c (PXO347)	10.58	0.844541	9.82	0.79
Bao Er Fu	P9c (PXO347)	10.7	2.01866	11.7	1.88
Huanghuazhan	P9c (PXO347)	18.35	2.30217	19.25	2.84
IR50	P9c (PXO347)	18.84	2.79003	21.95	5.18
IR64	P9c (PXO347)	15.99	1.55499	13.4	1.8
OM1723	P9c (PXO347)	16.1	2.30217	22.7	3.78
Phalguna	P9c (PXO347)	24.75	4.03113	24.05	3.36
PSBRC28	P9c (PXO347)	20.05	1.73566	21.55	1.18
PSBRC66	P9c (PXO347)	9.4	1.85068	8.4	1.96
Teqing	P9c (PXO347)	11.55	1.85742	10.45	2.09
CDR22	P9c (PXO347)	n.a.	n.a.	n.a.	n.a.
3210	P9d (PXO363)	8.49	1.15239	8.1	1.38
17/79/02-005::IRGC 51080-1	P9d (PXO363)	22.6	2.96648	24.8125	3.1
ARC 7001	P9d (PXO363)	1.87	0.354612	1.92	0.42
AUS 233	P9d (PXO363)	22.21	3.48055	24.2	2.86
AUS 278	P9d (PXO363)	3.95	1.36657	4.45	0.84
BOTRA MAITSO	P9d (PXO363)	21	1.71646	20.4	3.9
C 21	P9d (PXO363)	n.a.	n.a.	n.a.	n.a.
CANLUBANG	P9d (PXO363)	2.09	0.357771	2.33	0.24
CHAMA	P9d (PXO363)	8.95	0.890926	9.65	1.43
DANAU LAUT TAWAR	P9d (PXO363)	26.2	2.70647	19.8	2.41
DHARIAL	P9d (PXO363)	1.61	0.171026	1.59	0.25
DUDHSAR	P9d (PXO363)	10.8125	0.78991	10.81	1.51
ELONI	P9d (PXO363)	15.9	2.78725	22.1	3.34
FACAGRO 406	P9d (PXO363)	5.34	1.42846	5.25	0.5
FEDEARROZ 50	P9d (PXO363)	5.55	1.93972	5.64	1.3
GOGOWIERIE	P9d (PXO363)	2.61	1.62111	2.6	0.89
ICTA MOTAGUA	P9d (PXO363)	14.8	2.19659	14	2.22
IR 19058-107-1	P9d (PXO363)	10.65	3.02903	10.75	3.05
IR 19746-28-2-2	P9d (PXO363)	21.2125	2.01386	20.85	3.97
IR 2006-P12-12-2	P9d (PXO363)	15.47	1.2657	15.73	1.39
IR 21015-72-3-3-3-1	P9d (PXO363)	8.33	2.63168	8.05	0.51
IR 24	P9d (PXO363)	16.55	1.81487	17.25	1.79
IR 28	P9d (PXO363)	8.55	1.08109	8.25	1.48
IR 53650-2B-10-1-2-1	P9d (PXO363)	5.4125	2.41984	4.47	1.03
IR 59469-2B-3-2	P9d (PXO363)	12.85	2.00468	13.77	3.51
IR 67518-B-11-1-B	P9d (PXO363)	4.86	0.155724	4.95	0.45
IR 70027-8-2-2-3-2	P9d (PXO363)	5.62	0.768603	5.6	0.68
IR 75870-5-8-5-B-1	P9d (PXO363)	4.2	1.13743	3.79	0.77
IRRI 146	P9d (PXO363)	14	2.66927	13.4	0.96
Jamajigi	P9d (PXO363)	26	7.49792	21.62	1.54
JHODI BIRUN	P9d (PXO363)	6.86	0.736037	6.76	1.38
Jin Gang 30	P9d (PXO363)	25	3.29773	27.8	4.78
KHAO THI RATE	P9d (PXO363)	1.26	0.147479	1.33	0.16
LOHAMBITRO	P9d (PXO363)	27.4	1.20675	29.8	2.66
MESTRE	P9d (PXO363)	4.48	1.25579	4.51	0.8
Mountain Valley wine	P9d (PXO363)	18.95	2.03408	18.45	1.94
NAKPUI	P9d (PXO363)	1.17	0.315436	1.43	0.25
NEP BA BONG TO	P9d (PXO363)	12.54	0.633838	13.45	1.74
NGAN TIA	P9d (PXO363)	1.32	0.256418	1.26	0.14
PINIDWA QAN QIPUGO QELEK	P9d (PXO363)	2.61	0.415933	2.59	0.53
PSBRC 18	P9d (PXO363)	5.725	0.997079	5.68	0.63
QING ER XIAO 2	P9d (PXO363)	4.37	1.1793	4.64	1.12
RACION 1	P9d (PXO363)	3.12	1.11669	3.28	0.82
ROJOFOTSY	P9d (PXO363)	20.75	3.55264	17.64	3.99
S 102	P9d (PXO363)	21.18	2.23316	27.6	2.56
SADAJIRA 19-287	P9d (PXO363)	4.42	1.47927	6.4	1.27
SAHELIKA	P9d (PXO363)	19.6875	2.14452	18.6875	2.41
Shen Nong 1033	P9d (PXO363)	20.14	1.19917	19.45	2.34
SOMIZY	P9d (PXO363)	30.2	1.61439	24.6	5.13
Te Qing Xuan Hui	P9d (PXO363)	38.5	3.06186	40.9	1.47
TOC 5430	P9d (PXO363)	10.9	1.09829	10.5	1.17
TOKAMBANY 669	P9d (PXO363)	32.375	2.28674	29	5.05
TUPA	P9d (PXO363)	4.9875	1.45337	4.85	1.34
VARIRANGAHY	P9d (PXO363)	0.88	0.263629	0.95	0.36
WAS 169-B-B-4-2-1	P9d (PXO363)	23.4	3.09536	19.39	1.95
WAS 170-B-B-1-1	P9d (PXO363)	11.87	3.30579	11.52	1.7
WAS 174-B-3-5	P9d (PXO363)	6.74	0.833217	6.45	0.78
WAS 183-B-6-2-3	P9d (PXO363)	11.32	2.52725	10.9	1.78
WAS 199-B-1-2-1	P9d (PXO363)	6.35	0.60208	6.45	0.74
WAS 202-B-B-1-1-2	P9d (PXO363)	14.06	1.33763	16.35	1.52
WAS 203-B-B-2-4-1	P9d (PXO363)	18.325	1.35	16.55	1.61
WAS 206-B-B-2-2-1	P9d (PXO363)	12.44	0.751166	12.95	0.91
WAS 21-B-B-20-4-3-3	P9d (PXO363)	7.85	1.44265	8.14	1.31
Bao Er Fu	P9d (PXO363)	25	1.69558	21.4	1.85
Huanghuazhan	P9d (PXO363)	20.9	3.31002	21.28	3.58
IR50	P9d (PXO363)	16.06	2.06622	16.15	1.45
IR64	P9d (PXO363)	18.57	2.73829	16.62	1.15
OM1723	P9d (PXO363)	22.3	3.34664	23.9	3.8
Phalguna	P9d (PXO363)	21.59	3.16907	24.2	2.46
PSBRC28	P9d (PXO363)	18.75	2.78388	22.45	4.31
PSBRC66	P9d (PXO363)	10.24	0.822648	13.56	2.85
Teqing	P9d (PXO363)	15.89	1.75585	13.71	2.29
CDR22	P9d (PXO363)	23.3125	2.80903	25.85	1.66
3210	P10 (PXO341)	3.64	0.595189	3.78	0.66
17/79/02-005::IRGC 51080-1	P10 (PXO341)	5.25	1.5411	5.3	1.57
ARC 7001	P10 (PXO341)	1.1	0.136931	1.12	0.42
AUS 233	P10 (PXO341)	0.87	0.375167	0.91	0.18
AUS 278	P10 (PXO341)	17.65	2.56223	12.55	3.29
BOTRA MAITSO	P10 (PXO341)	27.13	5.34773	39.9	5.27
C 21	P10 (PXO341)	16.27	3.23585	18.73	3.36
CANLUBANG	P10 (PXO341)	1.5	0.559017	1.51	0.67
CHAMA	P10 (PXO341)	2.62	0.700536	2.56	0.63
DANAU LAUT TAWAR	P10 (PXO341)	39.35	11.008	28.25	11.49
DHARIAL	P10 (PXO341)	0.65	0.223607	0.74	0.22
DUDHSAR	P10 (PXO341)	13.4625	2.4642	12.8	1.89
ELONI	P10 (PXO341)	22.75	3.64863	21.375	3.61
FACAGRO 406	P10 (PXO341)	3.1875	1.23651	2.83	0.72
FEDEARROZ 50	P10 (PXO341)	1.72	0.472493	1.69	0.43
GOGOWIERIE	P10 (PXO341)	2.56	0.523689	2.41	0.34
ICTA MOTAGUA	P10 (PXO341)	1.17	0.251496	1.22	0.3
IR 19058-107-1	P10 (PXO341)	2.225	0.429146	2.02	0.57
IR 19746-28-2-2	P10 (PXO341)	2.76	0.288097	1.33	0.25
IR 2006-P12-12-2	P10 (PXO341)	3.82	0.887834	4.5	0.52
IR 21015-72-3-3-3-1	P10 (PXO341)	1.9	0.547723	1.9	0.48
IR 24	P10 (PXO341)	22.05	3.81772	18.7	2.36
IR 28	P10 (PXO341)	1.25	0.353553	1.15	0.34
IR 53650-2B-10-1-2-1	P10 (PXO341)	0.93	0.394652	0.88	0.18
IR 59469-2B-3-2	P10 (PXO341)	5.18	0.906642	2.6	1.04
IR 67518-B-11-1-B	P10 (PXO341)	0.87	0.216795	0.92	0.13
IR 70027-8-2-2-3-2	P10 (PXO341)	0.65	0.223607	0.74	0.2
IR 75870-5-8-5-B-1	P10 (PXO341)	1.05	0.111803	1.13	0.2
IRRI 146	P10 (PXO341)	3.25	0.883883	3.15	0.49
Jamajigi	P10 (PXO341)	26.05	1.59491	21.95	1.47
JHODI BIRUN	P10 (PXO341)	4.02	1.11333	3.96	0.52
Jin Gang 30	P10 (PXO341)	29.9	2.43413	30.3	1.75
KHAO THI RATE	P10 (PXO341)	2.6	0.454148	2.62	0.3
LOHAMBITRO	P10 (PXO341)	37.95	3.76829	41.85	3.78
MESTRE	P10 (PXO341)	4.025	1.20173	4.15	0.6
Mountain Valley wine	P10 (PXO341)	11.4	2.32916	10.57	1.23
NAKPUI	P10 (PXO341)	5.125	1.37689	5.1	1.47
NEP BA BONG TO	P10 (PXO341)	18.125	1.93154	17.9	2.62
NGAN TIA	P10 (PXO341)	1.69	0.357771	1.7	0.21
PINIDWA QAN QIPUGO QELEK	P10 (PXO341)	5.15	1.60663	5.25	1.06
PSBRC 18	P10 (PXO341)	1.25	0.559017	1.33	0.21
QING ER XIAO 2	P10 (PXO341)	3.02	0.79577	3	0.6
RACION 1	P10 (PXO341)	5.09	1.22035	5.3	0.6
ROJOFOTSY	P10 (PXO341)	27.05	4.68508	18.57	2.69
S 102	P10 (PXO341)	22.65	6.5541	28.1	6.2
SADAJIRA 19-287	P10 (PXO341)	1.2	0.480885	1.22	0.23
SAHELIKA	P10 (PXO341)	24.1	5.84327	19.85	4.31
Shen Nong 1033	P10 (PXO341)	19.71	0.795613	18.87	1.25
SOMIZY	P10 (PXO341)	26.15	7.5262	24.05	4.86
Te Qing Xuan Hui	P10 (PXO341)	1.9	0.74162	1.7	0.65
TOC 5430	P10 (PXO341)	2.62	0.443847	2.38	0.64
TOKAMBANY 669	P10 (PXO341)	36.05	10.9522	27.75	6.46
TUPA	P10 (PXO341)	8.32	4.1147	7.7	2.17
VARIRANGAHY	P10 (PXO341)	1.06	0.912003	1.11	0.66
WAS 169-B-B-4-2-1	P10 (PXO341)	4	1.20364	3.78	1.37
WAS 170-B-B-1-1	P10 (PXO341)	0.67	0.115109	0.73	0.18
WAS 174-B-3-5	P10 (PXO341)	2.36	0.296648	2.23	0.31
WAS 183-B-6-2-3	P10 (PXO341)	1.07	0.476445	1.33	0.46
WAS 199-B-1-2-1	P10 (PXO341)	1.45	0.37081	1.35	0.38
WAS 202-B-B-1-1-2	P10 (PXO341)	1.84	0.49295	2.18	0.47
WAS 203-B-B-2-4-1	P10 (PXO341)	3.67	1.39714	1.73	0.55
WAS 206-B-B-2-2-1	P10 (PXO341)	2.26	0.429244	1.93	0.45
WAS 21-B-B-20-4-3-3	P10 (PXO341)	1.8	0.369121	1.77	0.5
Bao Er Fu	P10 (PXO341)	15.9	4.21159	14.52	1.29
Huanghuazhan	P10 (PXO341)	1.82	0.301247	2.19	0.54
IR50	P10 (PXO341)	20.13	1.7708	19.67	2.08
IR64	P10 (PXO341)	2.34	0.676757	3.48	1.15
OM1723	P10 (PXO341)	2.05	0.410792	3.15	1.61
Phalguna	P10 (PXO341)	25.78	2.45066	27	2.69
PSBRC28	P10 (PXO341)	5.25	2.86684	4.6	1.97
PSBRC66	P10 (PXO341)	2.69	0.368103	2.1	0.45
Teqing	P10 (PXO341)	1.92	0.515509	1.65	0.22
CDR22	P10 (PXO341)	28.8	2.4837	27.8	1.47
n.a., not available.

## Sheet: ANOVA
The analysis of variance of the data of the first set rice materials
Source of variation	df	SS	MS	F	P-value	R2 (%)
Replications	1	0	0.1	0.034	0.855	0
Rice	72	114438	1589	552.9	<2e-16	52.2
Xoo	22	39826	1810	629.7	<2e-16	18.1
Rice × Xoo	1560	60418	38.7	13.5	<2e-16	27.5
Residuals	1654	4755	2.9
48 observations deleted due to missingness.
