# Supplementary material for: Reciprocal adaptation of rice and Xanthomonas oryzae pv. oryzae: cross-species 2D GWAS reveals the underlying genetics
Source: Plant Cell. 2021 Jun 2;33(8):2538–61. doi: 10.1093/plcell/koab146 (PMC8408478; doi:10.1093/plcell/koab146)
Supplement: koab146_Supplementary_Data [file koab146_supplementary_data.zip › tpc.01058.2020-s03.xlsx]

## Sheet: Sheet0
Supplemental Data. Zhang et al. (2021). Plant Cell.
		Supplemental Data Set S4. The reactions of 701 accessions in the second set of rice materials with four representative Xoo races.
		Three sheets were included, showing the "mean", "raw data" and "ANOVA" of lesion lengths of 701 rice accessions in the second set of rice materials resepctively.

## Sheet: mean
Supplemental Data. Zhang et al. (2021). Plant Cell.
Mean lesion lengths and reaction types of 701 accessions in the second set of rice materials caused by four Xoo races.
ID of rice accessions	Accession groupa	Region	Country of origin	Accession typeb	Accession name	Mean lesion lengths (cm) of two replications				The best linear unbiased predictions (BLUPs) for the lesion lengths of the two replicaitons				Reaction typec
						P1 (PXO61)	C3 (JS158-2)	P9a (PXO339)	C5 (GD1358)	P1 (PXO61)	C3 (JS158-2)	P9a (PXO339)	C5 (GD1358)	P1 (PXO61)	C3 (JS158-2)	P9a (PXO339)	C5 (GD1358)
B001	GJ	Chinese	China	Landrace	Heibiao	21.78	9.99	5.37	15.29	9.11201	4.97885	-3.45573	2.90028	HS	MS	MS	HS
B002	GJ	Chinese	China	Landrace	Sansuijin	11.96	1.13	2.92	5.66	0.045739	-2.96648	-5.75006	-5.64925	S	R	R	MS
B003	GJ	Chinese	China	Landrace	Zaoshengbai	16.32	7.24	3.51	11.64	4.06647	2.50966	-5.20692	-0.3402	HS	MS	MR	S
B004	GJ	Overseas	Japan	Unknown	Qiuguangtengxi 104	9.11	1.49	3.31	5.99	-2.58551	-2.63934	-5.38484	-5.35628	MS	R	MR	MS
B005	GJ	Overseas	Japan	Unknown	Wanshi	11.87	n.a.	3.02	8.56	-0.0327368	n.a.	-5.6611	-3.07907	S	n.a.	MR	MS
B006	XI	Overseas	Viet Nam	Unknown	Yikong	10.54	2.18	10.61	5.16	-1.26065	-2.02093	1.44665	-6.09315	S	R	S	MS
B007	XI	Overseas	Viet Nam	Unknown	Tianhandao	26.49	13.84	28.58	28.08	13.4651	8.42944	18.2796	14.2597	HS	S	HS	HS
B008	GJ	Overseas	Viet Nam	Unknown	Baxiang	23.89	8.34	16.07	17.39	11.0601	3.49554	6.55973	4.76466	HS	MS	HS	HS
B009	XI	Overseas	Viet Nam	Unknown	Vietnam Zaodao	23.59	10.78	27.22	23.21	10.7877	5.68241	17.0013	9.93166	HS	S	HS	HS
B010	XI	Overseas	Malaysia	Unknown	Malaihong	15.78	7.78	5.14	12.47	3.57254	2.98916	-3.6758	0.396675	HS	MS	MS	S
B011	XI	Overseas	India	Unknown	CO 22	24.59	n.a.	11.91	17.64	11.7063	n.a.	2.66405	4.99105	HS	n.a.	S	HS
B012	XI	Overseas	India	Unknown	2037 (Rajahamsal)	24.18	10.82	11.49	23.18	11.3278	5.71826	2.27542	9.90059	HS	S	S	HS
B013	XI	Overseas	Sri Lanka	Unknown	Sri Lanka 1	6.92	2.19	6.61	6.14	-4.61203	-2.01196	-2.2992	-5.22311	MS	R	MS	MS
B014	GJ	Overseas	Uzbekistan	Unknown	Wuziluosi 215	12.03	1.82	3.54	10.91	0.110366	-2.34358	-5.17414	-0.983856	S	R	MR	S
B015	XI	Overseas	Romania	Unknown	Kahamu	23.74	14.77	19.51	21.17	10.9169	9.26296	9.78116	8.11611	HS	S	HS	HS
B016	GJ	Overseas	Hungary	Unknown	Aomierte 168	4.39	0.78	2.14	3.41	-6.85939	-2.73969	-5.9885	-6.99163	MR	R	R	MR
B018	GJ	Overseas	United States of America	Unknown	American Huangkedao	14.14	7.28	12.17	9.46	2.05841	2.54999	2.90753	-2.27561	S	MS	S	MS
B019	XI	Overseas	Mexico	Unknown	Buleida A-75	21.58	9.43	19.42	10.89	8.92736	4.47246	9.69688	-1.00161	HS	MS	HS	S
B020	Admix	Overseas	Guinea	Unknown	Jineiyadao	7.59	3.73	4.17	4.99	-3.98884	-0.631726	-4.58885	-6.23964	MS	MR	MR	MR
B021	XI	Overseas	Australia	Unknown	Seln 244A6-20	10.1	5.29	9.89	6.39	-1.6715	0.761955	0.767712	-5.00116	S	MS	MS	MS
B023	GJ	Overseas	Democratic People's Republic of Korea	Unknown	Gaoliqiu	9.16	4.98	12.38	8.61	-2.53473	0.488597	3.10418	-3.03024	MS	MR	S	MS
B024	XI	Overseas	Thailand	Unknown	Xianluosichi	22.52	7.2	25.24	24.1	9.79982	2.47381	15.1471	10.7174	HS	MS	HS	HS
B025	GJ	Overseas	Indonesia	Unknown	Djanda Mandja	22.86	n.a.	11.46	n.a.	10.1137	n.a.	2.24264	n.a.	HS	n.a.	S	n.a.
B026	XI	Overseas	Indonesia	Unknown	Padi Ladang Ase Polo Komek	5.43	n.a.	2.03	n.a.	-5.98767	n.a.	-6.5882	n.a.	MS	n.a.	R	n.a.
B027	XI	Overseas	Philippines	Unknown	C 894-21	17.18	7.06	11.28	16.21	4.86508	2.35281	2.06939	3.71705	HS	MS	S	HS
B028	XI	Overseas	Philippines	Unknown	IR 10179-23-1-3	13.71	8.24	n.a.	18.46	1.66142	3.40592	n.a.	5.71017	S	MS	n.a.	HS
B029	XI	Overseas	India	Unknown	Dumai	11.64	5.14	15.53	15.99	-0.249699	0.627517	6.05872	3.52618	S	MS	HS	HS
B030	XI	Overseas	India	Unknown	Jaibattey	7.11	2.21	9.36	5.7	-4.432	-2.003	0.271387	-5.61374	MS	R	MS	MS
B031	XI	Overseas	India	Unknown	Ngatsin	30.76	4.7	5.52	22.54	17.3981	0.233163	-3.31994	9.34128	HS	MR	MS	HS
B032	XI	Overseas	India	Unknown	Rohini	17.87	2	24.42	16.4	5.50212	-2.18673	14.3792	3.88574	HS	R	HS	HS
B033	XI	Overseas	Sri Lanka	Unknown	BW 293-2	13.71	2.17	2.17	9.47	1.6568	-2.02989	-6.46177	-2.26673	S	R	R	MS
B034	GJ	Overseas	Albania	Unknown	Albania Rice	15.26	1.44	2.69	14.43	3.08783	-2.68416	-5.97013	2.13677	HS	R	R	S
B035	XI	Overseas	United States of America	Unknown	American Rice	3.19	0.87	17.5	13.56	-8.0465	-3.1995	7.31773	1.34298	MR	R	HS	S
B036	GJ	Overseas	Brazil	Unknown	Jijucas Claro	19.81	11.11	28.78	21.49	7.29783	5.98266	18.4575	8.40908	HS	S	HS	HS
B037	GJ	Overseas	Argentina	Unknown	Nanoay P.A	4.38	2.61	0.81	1.33	-6.95246	-1.64002	-7.73068	-9.49343	MR	R	R	R
B038	GJ	Overseas	Egypt	Unknown	Nabated A Smar	15.87	1.74	3.01	10.79	3.65563	-2.41976	-5.67046	-1.09483	HS	R	MR	S
B039	Admix	Overseas	Cote d'Ivoire	Unknown	IRAT 10	0.6	0.56	1.23	2.23	-10.4377	-3.48183	-7.33737	-8.69885	R	R	R	R
B040	XI	Overseas	India	Unknown	K 24	2.08	0.84	16.91	16.59	-9.07592	-3.23087	7.34636	4.05886	R	R	HS	HS
B043	GJ	Overseas	Australia	Unknown	YR 83-23-11	20.26	3.14	4.87	14.52	7.70867	-1.16052	-3.92864	2.21667	HS	MR	MR	S
B044	XI	Overseas	Japan	Unknown	Santiannuo	22.86	4.92	4.41	13.33	10.1091	0.425859	-4.3641	1.16462	HS	MR	MR	S
B045	GJ	Overseas	Japan	Unknown	Gongchengxiang	12.98	0.57	0.94	5.28	0.987449	-3.46838	-7.60426	-5.98662	S	R	R	MS
B046	GJ	Overseas	Japan	Unknown	Qiutianxiaoting	10.78	0.41	1.33	9.73	-1.04369	-3.6073	-7.24372	-2.0359	S	R	R	MS
B047	Admix	Overseas	Korea, Republic of	Unknown	Zhenfu 8	10.1	0.67	2.03	8.54	-1.6715	-3.37427	-6.5882	-3.09682	S	R	R	MS
B048	XI	Overseas	Indonesia	Unknown	CISOKAN	2.29	1.14	8.06	9.37	-8.88666	-2.95751	-0.941331	-2.35995	R	R	MS	MS
B049	aus	Overseas	Nepal	Unknown	Zacaodao 13	36.91	11.57	14.61	27.4	23.0807	6.39045	5.19249	13.6516	HS	S	S	HS
B051	XI	Overseas	Egypt	Unknown	GZ 1368-5-4	18.83	2.14	14.98	14.42	6.39305	-2.05678	5.53899	2.13233	HS	R	S	S
B052	XI	Overseas	Madagascar	Unknown	J 34	34.02	16.49	11.57	21.33	20.4079	10.8045	2.34565	8.26704	HS	HS	S	HS
B053	GJ	Overseas	Australia	Unknown	80 A 97 YR 303-304-1-3	17.18	3.32	7.92	11.42	4.86508	-1.00815	-1.07244	-0.535516	HS	MR	MS	S
B054	GJ	Overseas	Australia	Unknown	80050 YR 72136-43	24.56	5.43	11.57	n.a.	11.674	0.891913	2.34565	n.a.	HS	MS	S	n.a.
B055	GJ	Overseas	Australia	Unknown	YR 196	15.68	2.57	10.17	18.21	3.48483	-1.68035	1.0346	5.49266	HS	R	S	HS
B056	GJ	Chinese	China	Landrace	Tieganwu	10.76	3.06	3.08	6.16	-1.06216	-1.2367	-5.60023	-5.20979	S	MR	MR	MS
B057	GJ	Chinese	China	Modern variety	Xiushui 115	10.6	3.43	3.72	7.82	-1.20987	-0.900603	-5.00558	-3.7316	S	MR	MR	MS
B058	XI	Chinese	China	Modern variety	Erjiunan 1	21.13	19.41	22.49	19.18	8.50728	13.4126	12.5765	6.34938	HS	HS	HS	HS
B059	XI	Chinese	China	Modern variety	Nanjing 11	14.51	6.04	17.99	16.47	2.40463	1.43863	8.36242	3.95232	S	MS	HS	HS
B060	XI	Chinese	China	Modern variety	Aijiaonante	18.26	8.01	17.28	15.13	5.86218	3.19978	7.69753	2.76267	HS	MS	HS	HS
B061	XI	Chinese	China	Modern variety	Guangluai 4	11.3	3.72	13.02	10.71	-0.563603	-0.645169	3.70352	-1.16586	S	MR	S	S
B062	XI	Chinese	China	Modern variety	Nantehao	10.79	8.17	10.62	9.13	-1.03907	3.34318	1.45601	-2.56858	S	MS	S	MS
B063	XI	Chinese	China	Modern variety	Guizhao 2	15.07	3.02	3.88	11.06	2.91241	-1.27255	-4.85106	-0.859564	HS	MR	MR	S
B064	XI	Chinese	China	Modern variety	Xiangzaoxian 7	1.91	1.81	2.93	20.17	-9.23749	-2.35702	-5.75006	7.23275	R	R	R	HS
B065	XI	Chinese	China	Modern variety	Huangsiguizhan	1.64	0.82	2.67	10.87	-9.48215	-3.23984	-5.99354	-1.01937	R	R	R	S
B066	GJ	Chinese	China	Landrace	Guangkexiangnuo	18.67	1.73	4.36	15.33	6.24533	-2.42424	-4.41092	2.93579	HS	R	MR	HS
B067	XI	Chinese	China	Landrace	Funingzipigengzi	21.89	10.16	18.76	17.97	9.21356	5.12225	9.07413	5.28402	HS	S	HS	HS
B068	GJ	Chinese	China	Landrace	Gaoyangdiandao dahongmang	14.8	n.a.	2.66	12.06	2.66776	n.a.	-6.00291	0.0282376	S	n.a.	R	S
B069	GJ	Chinese	China	Landrace	Dandongludao	13.83	0.69	1.74	8.31	1.77682	-3.36083	-6.85977	-3.30102	S	R	R	MS
B070	GJ	Chinese	China	Landrace	Laoguangtou 83	13.97	3.07	2.12	5.91	1.90608	-1.22326	-6.5086	-5.43174	S	MR	R	MS
B071	GJ	Chinese	China	Landrace	Muxiqiu	8.6	0.93	1.93	7.68	-3.05636	-3.14573	-6.68184	-3.85146	MS	R	R	MS
B072	XI	Chinese	China	Landrace	Qiuqianbai	15.9	6.3	12.16	11.07	3.68332	1.66718	2.89816	-0.850686	HS	MS	S	S
B073	XI	Chinese	China	Landrace	Jinxibai2	12.81	5.92	18.89	n.a.	0.825881	1.32212	9.20055	n.a.	S	MS	HS	n.a.
B074	XI	Chinese	China	Landrace	Taishannuo	27.11	24.06	2.01	n.a.	14.0283	17.5847	-6.61161	n.a.	HS	HS	R	n.a.
B075	XI	Chinese	China	Landrace	Jinbaoyin	10.09	12.33	16.42	n.a.	-1.67611	7.07161	6.88749	n.a.	S	S	HS	n.a.
B076	XI	Chinese	China	Landrace	Minbeiwanxian	10.87	7.06	9.22	13.86	-0.955982	2.34385	0.144965	1.62628	S	MS	MS	S
B077	GJ	Chinese	China	Landrace	Yizhixiang	22.01	14.84	10.66	17.1	9.32435	9.32122	1.49815	4.5072	HS	S	S	HS
B079	XI	Chinese	China	Landrace	Esiniu	15.11	n.a.	20.16	14.16	2.95396	n.a.	10.3852	1.89262	HS	n.a.	HS	S
B081	XI	Chinese	China	Landrace	Heidu 4	20.06	10.69	16.56	15.97	7.51941	5.59727	7.0186	3.50398	HS	S	HS	HS
B082	XI	Chinese	China	Landrace	Qiyuexian	11.63	3.29	9.34	10.61	-0.263548	-1.03504	0.262023	-1.25464	S	MR	MS	S
B083	XI	Chinese	China	Landrace	Dongtingwanxian	13.17	5.5	16.28	13.13	1.15825	0.950169	6.76107	0.987063	S	MS	HS	S
B084	Admix	Chinese	China	Landrace	Bawangbian 1	23.42	9.78	24.08	19.43	10.6215	4.78615	14.0655	6.57577	HS	MS	HS	HS
B085	XI	Chinese	China	Landrace	Xugunuo	21.21	3.44	26.9	19.44	8.58576	-0.89164	16.7016	6.58909	HS	MR	HS	HS
B086	Admix	Chinese	China	Landrace	Muguanuo	16.78	4.84	8.17	12.16	4.49578	0.363121	-0.843002	0.125896	HS	MR	MS	S
B087	XI	Chinese	China	Landrace	Zhongnong 4	13.77	1.31	11.88	10.41	1.72143	-2.80963	2.63127	-1.43663	S	R	S	S
B088	XI	Chinese	China	Landrace	San**Qishiluo	18.83	3.29	17.63	18.76	6.39305	-1.03056	8.02529	5.98095	HS	MR	HS	HS
B089	XI	Chinese	China	Landrace	Qitoubaigu3	23.01	9.51	6.66	21.69	10.2476	4.54864	-2.25238	8.58221	HS	MS	MS	HS
B090	XI	Chinese	China	Landrace	Zimi	23.61	8.77	n.a.	11.57	10.8015	3.88093	n.a.	-0.406785	HS	MS	n.a.	S
B091	XI	Chinese	China	Landrace	Xiaohonggu	0.98	0.61	2.13	2.39	-10.0961	-3.43701	-6.49455	-8.54793	R	R	R	R
B092	XI	Chinese	China	Landrace	Gongju 73	15.57	4.98	18.67	12.63	3.37865	0.479634	8.99921	0.538723	HS	MR	HS	S
B093	XI	Chinese	China	Landrace	Qitougu	21.16	3.67	5.64	17.59	8.53498	-0.689982	-3.20757	4.93778	HS	MR	MS	HS
B094	XI	Chinese	China	Landrace	Zinuo	16.44	8.37	20.71	19.94	4.18188	3.52243	10.9002	7.03299	HS	MS	HS	HS
B095	XI	Chinese	China	Landrace	Mowangguneiza	23.09	4.13	24.49	20.67	10.3261	-0.273222	14.4401	7.67221	HS	MR	HS	HS
B096	XI	Chinese	China	Landrace	Jinzhinuo4	24.31	13.67	21.38	20.87	11.4478	8.26811	11.5323	7.84977	HS	S	HS	HS
B097	XI	Chinese	China	Landrace	Jiienuo	20.6	5.49	24.86	19.73	8.02258	0.945688	14.7865	6.84211	HS	MS	HS	HS
B100	GJ	Chinese	China	Landrace	Hongkezhenuo	24.68	7.06	7.24	20.53	11.794	2.35281	-1.70923	7.55679	HS	MS	MS	HS
B101	GJ	Chinese	China	Landrace	Yangkenuo	9.83	1.96	4.7	7.43	-1.91616	-2.22706	-4.08784	-4.07341	MS	R	MR	MS
B102	GJ	Chinese	China	Landrace	Maguzi	6.76	3.38	4.21	5.16	-4.75975	-0.949897	-4.54203	-6.09759	MS	MR	MR	MS
B103	GJ	Chinese	China	Landrace	Laohongdao	13.43	1.87	3.74	12.37	1.40291	-2.30773	-4.98685	0.307895	S	R	MR	S
B104	XI	Overseas	Bangladesh	Unknown	Jiabala	15.92	3.41	13.53	16.31	3.70179	-0.923009	4.18112	3.80139	HS	MR	S	HS
B105	XI	Chinese	China	Modern variety	Baoxuan 21	5.52	2.24	7.16	9.21	-5.90458	-1.97163	-1.78883	-2.502	MS	R	MS	MS
B106	XI	Chinese	China	Landrace	Wenxiangnuo	15.54	5.69	18.23	17.48	3.35557	1.12046	8.5778	4.849	HS	MS	HS	HS
B107	XI	Chinese	China	Landrace	Dawannuo	33.62	6.31	n.a.	12.62	20.0432	1.67614	n.a.	0.529845	HS	MS	n.a.	S
B108	XI	Chinese	China	Landrace	Xianggu	17.87	2.39	8.57	11.8	5.50673	-1.83719	-0.459053	-0.198152	HS	R	MS	S
B109	GJ	Chinese	China	Landrace	Lengshuigu 2	24.62	6.84	12.52	20.47	11.734	2.14667	3.23529	7.50353	HS	MS	S	HS
B110	GJ	Chinese	China	Landrace	Huangpinuo	13.76	3.98	12.87	10.46	1.70758	-0.412142	3.56773	-1.39224	S	MR	S	S
B111	GJ	Chinese	China	Landrace	Zimangfeie	16.8	2.71	10.87	11.51	4.51425	-1.54591	1.69481	-0.455614	HS	R	S	S
B112	XI	Chinese	China	Modern variety	Liusha 1	13.01	4.53	11.54	11.29	1.01053	0.0852806	2.31287	-0.650931	S	MR	S	S
B113	XI	Chinese	China	Modern variety	Chenwan 3	13.1	3.41	14.97	14.62	1.09824	-0.923009	5.5343	2.30989	S	MR	S	S
B114	XI	Chinese	China	Modern variety	Chengduai 3	16.77	3.48	14.97	15.21	4.48193	-0.85579	5.5343	2.82481	HS	MR	S	HS
B115	XI	Chinese	China	Landrace	Aimakang	13.68	2.43	15.09	13.14	1.63834	-1.80134	5.642	0.995941	S	R	HS	S
B116	XI	Chinese	China	Modern variety	Shufeng 101	18.34	4.71	14.43	16.19	5.93604	0.246607	5.01925	3.70374	HS	MR	S	HS
B117	GJ	Chinese	China	Landrace	Lixingeng	13.22	1.29	n.a.	7.42	1.20903	-2.81859	n.a.	-4.09116	S	R	n.a.	MS
B118	XI	Chinese	China	Landrace	Ergangai	18.68	3.93	18.57	18.82	6.25456	-0.456955	8.90557	6.03421	HS	MR	HS	HS
B119	XI	Chinese	China	Modern variety	Guangluai 15-1	22.13	8.07	21.26	19.39	9.43514	3.24907	11.42	6.5447	HS	MS	HS	HS
B120	XI	Chinese	China	Modern variety	Hongwan 1	13.87	1.73	4.34	9.64	1.80914	-2.42872	-4.42029	-2.1158	S	R	MR	MS
B121	XI	Chinese	China	Modern variety	Luke 3	20.78	9.59	21.14	16.94	8.18876	4.62034	11.3076	4.36515	HS	MS	HS	HS
B122	GJ	Chinese	China	Modern variety	Liaogeng 287	22.59	n.a.	20.33	15.9	9.85983	n.a.	10.5537	3.44183	HS	n.a.	HS	HS
B123	XI	Chinese	China	Landrace	Zaoshuxiangheimi	11.69	8.21	15.59	15.48	-0.198921	3.38351	6.11491	3.06452	S	MS	HS	HS
B124	Admix	Chinese	China	Modern variety	Geng 87-304	4.71	4.47	6.14	6.42	-6.64779	0.0270239	-2.73934	-4.97009	MR	MR	MS	MS
B125	XI	Chinese	China	Modern variety	Xiangwanxian 3	2.23	1.53	12.31	10.4	-8.93744	-2.61246	3.03395	-1.44107	R	R	S	S
B126	XI	Chinese	China	Modern variety	Zaoxian 240	17.94	11.58	19.87	23.62	5.57136	6.39942	10.123	10.2912	HS	S	HS	HS
B127	XI	Chinese	China	Modern variety	Dangyu 5	1.36	1.1	11.86	7.77	-9.73604	-2.99336	2.62191	-3.77599	R	R	S	MS
B128	XI	Chinese	China	Modern variety	Sibeitizhao 6	9.89	1.33	14.89	11.89	-2.14351	-2.29308	5.23808	-0.222558	MS	R	S	S
B129	XI	Chinese	China	Landrace	Hongainuo	7.9	3.79	13.62	12.96	-3.70264	-0.586913	4.26072	0.827259	MS	MR	S	S
B130	XI	Chinese	China	Landrace	Wanlixian	14.5	9.97	19.92	12.9	2.63146	4.25841	9.44857	0.816139	S	MS	HS	S
B131	XI	Chinese	China	Landrace	Aizizhan	11.09	4.64	7.18	7.24	-0.752868	0.174906	-1.76542	-4.24653	S	MR	MS	MS
B132	XI	Chinese	China	Landrace	Xiaobaimi	12.42	4.11	8.42	9.82	0.475048	-0.30011	-0.608887	-1.95156	S	MR	MS	MS
B133	XI	Chinese	China	Landrace	Yanshuichi	10.06	4.99	3.6	6.98	-1.70843	0.497559	-5.12263	-4.47292	S	MR	MR	MS
B134	GJ	Chinese	China	Landrace	Xishi 15	13.97	n.a.	11.33	15.96	1.89685	n.a.	2.11622	3.4951	S	n.a.	S	HS
B135	XI	Chinese	China	Landrace	Honggenghangu3	13.51	6.64	6.7	11.51	1.47677	1.9719	-2.21492	-0.460053	S	MS	MS	S
B136	GJ	Chinese	China	Landrace	Yuyannuo	15.36	2.81	4.43	13.03	3.18016	-1.46525	-4.34069	0.898283	HS	R	MR	S
B137	XI	Overseas	Philippines	Unknown	80B	21.16	10.78	17.9	19.34	8.34196	5.68241	7.66993	6.49143	HS	S	HS	HS
B138	XI	Chinese	China	Modern variety	Gu 154	13.26	1.78	14.43	10.41	1.24596	-2.37943	5.02861	-1.43663	S	R	S	S
B139	XI	Chinese	China	Modern variety	IR 661-1	19.31	9.07	18.98	17.17	6.82697	4.15429	9.28015	4.56934	HS	MS	HS	HS
B140	XI	Chinese	China	Modern variety	Pei C122	22.54	20.44	24.32	28.99	9.81367	14.3403	14.2855	15.0587	HS	HS	HS	HS
B141	Admix	Chinese	China	Modern variety	Geng 7623	20.21	n.a.	4.89	23.04	7.66713	n.a.	-3.90523	9.78518	HS	n.a.	MR	HS
B142	Admix	Chinese	China	Modern variety	Ninghui 21	9.81	4.74	3.99	10.23	-1.93924	0.269013	-4.75273	-1.592	MS	MR	MR	S
B143	GJ	Chinese	China	Modern variety	76--1	5.86	2.52	4.64	5.43	-5.58606	-1.72516	-4.14871	-5.85345	MS	R	MR	MS
B144	GJ	Chinese	China	Modern variety	Huhui 628	8.64	4.33	4.91	10.77	-3.01943	-0.0984522	-3.89119	-1.11259	MS	MR	MR	S
B145	XI	Chinese	China	Modern variety	Teqingxuanhui	1.27	1.9	3.26	18.32	-9.82837	-2.27636	-5.43635	5.59475	R	R	MR	HS
B146	XI	Chinese	China	Modern variety	JWR 221	2	1.89	10.34	9.44	-9.14978	-1.83835	1.1938	-2.28892	R	R	S	MS
B147	XI	Chinese	China	Landrace	Baikehanhe	15.41	11.57	24.73	23.09	3.23093	6.39045	14.6648	9.82069	HS	S	HS	HS
B148	GJ	Chinese	China	Landrace	Lengshuinuo	16.11	14.09	12.46	13.98	3.87259	8.6535	3.1791	1.73726	HS	S	S	S
B149	XI	Chinese	China	Landrace	Haoxiang	18.17	12.21	25.88	23.8	5.77909	6.96406	15.7464	10.4555	HS	S	HS	HS
B150	XI	Chinese	China	Modern variety	L 301B	12.78	9.79	24.37	21.77	0.8028	4.79512	14.3324	8.64879	S	MS	HS	HS
B151	XI	Chinese	China	Modern variety	Jinnante 43B	18.51	9.62	21.32	18.98	6.09761	4.64723	11.4808	6.17182	HS	MS	HS	HS
B152	Admix	Chinese	China	Modern variety	Zaoshunonghu 6	11.87	5.08	9.39	15.81	-0.0373531	0.578222	0.308846	3.35749	S	MS	MS	HS
B153	XI	Chinese	China	Modern variety	Qingsiai 16B	8.87	5.53	5.21	7.03	-2.8117	0.977057	-3.60557	-4.4374	MS	MS	MS	MS
B154	GJ	Chinese	China	Modern variety	Liming B	7.87	4.33	8.62	6.29	-3.73033	-0.0939709	-0.416912	-5.08994	MS	MR	MS	MS
B155	XI	Chinese	China	Modern variety	Baoxie-7B	18.32	4.54	18.98	15.59	5.91296	0.0942432	9.28952	3.16662	HS	MR	HS	HS
B156	XI	Chinese	China	Modern variety	G Zhenshan 97B	18.88	5.58	19.29	11.52	6.43459	1.02635	9.57514	-0.446736	HS	MS	HS	S
B157	XI	Chinese	China	Modern variety	88B	1.87	1.91	8.08	n.a.	-9.27442	-2.2674	-0.922602	n.a.	R	R	MS	n.a.
B158	Admix	Chinese	China	Modern variety	Taizhong 65/taizhongHR539	16.08	2.1	13	6.57	3.85412	-2.09711	3.68479	-4.83691	HS	R	S	MS
B159	XI	Chinese	China	Modern variety	Taizhongzailai 1/taizhong65	22.56	4.07	22	11.38	9.82752	-0.335961	12.1129	-0.571028	HS	MR	HS	S
B160	GJ	Chinese	China	Landrace	Shuiyuan 300Li	9.81	4.14	2.64	7.74	-1.93924	-0.26426	-6.01227	-3.80707	MS	MR	R	MS
B161	GJ	Chinese	China	Landrace	Yelicanghua	11.47	6.69	n.a.	13.89	-0.406651	2.01672	n.a.	1.65735	S	MS	n.a.	S
B162	GJ	Chinese	China	Landrace	Baigedao	10.18	5.62	5.36	6.92	-1.59302	1.05324	-3.47446	-4.53062	S	MS	MS	MS
B163	XI	Chinese	China	Landrace	Liushizao	17.03	4.7	21.39	19.7	4.72198	0.233163	11.5464	6.81548	HS	MR	HS	HS
B164	aus	Chinese	China	Landrace	Qingke	12.23	20.61	16.17	17.17	0.295015	14.4926	6.65338	4.57378	S	HS	HS	HS
B165	XI	Chinese	China	Landrace	Haohuangla	22.82	7.06	20.82	21.9	10.0722	2.34385	11.0079	8.76864	HS	MS	HS	HS
B166	GJ	Overseas	Democratic People's Republic of Korea	Unknown	Jianghuadao	24.62	10.35	8.11	13.08	11.734	5.29702	-0.89919	0.938234	HS	S	MS	S
B167	GJ	Overseas	Democratic People's Republic of Korea	Unknown	Qingjinzaosheng	33.16	15.46	9.62	19.02	19.6185	9.88138	0.514867	6.20734	HS	HS	MS	HS
B168	GJ	Overseas	Japan	Unknown	Zhuyuan	2.1	1.67	2.41	1.01	-9.05284	-2.4825	-6.23702	-9.77753	R	R	R	R
B169	GJ	Overseas	Japan	Unknown	Ailuyu	12.6	2.07	2.7	8.58	0.636616	-2.12848	-5.96077	-3.05243	S	R	R	MS
B170	GJ	Overseas	Russia	Unknown	Hongse 90	10.44	n.a.	2.54	8.98	-1.35759	n.a.	-6.10592	-2.69731	S	n.a.	R	MS
B171	GJ	Overseas	Italy	Unknown	Linguo	13.03	3.22	7.9	5.58	1.02899	-1.0933	-1.09116	-5.72028	S	MR	MS	MS
B173	Admix	Overseas	Indonesia	Unknown	Tjantajan	25.39	6.21	4.16	16.5	12.4495	1.58651	-4.59821	3.97452	HS	MS	MR	HS
B176	XI	Overseas	Bangladesh	Unknown	BRC 25-146-2-1	1.93	1.61	2.78	13.84	-9.20979	-2.53627	-5.88585	1.61296	R	R	R	S
B179	GJ	Overseas	France	Unknown	Keluoduo B	4.38	1.9	14.76	16.13	-6.86797	-1.83023	5.12361	3.16198	MR	R	S	HS
B180	XI	Overseas	Columbia	Unknown	P1790-5-1M-4-5M-1B-3M-B	3	0.82	12.06	10.66	-8.22654	-3.24432	2.80452	-1.21468	MR	R	S	S
B181	XI	Overseas	Australia	Unknown	71011	15.72	1.87	3.12	18.22	3.51252	-2.30773	-5.56745	5.4971	HS	R	MR	HS
B182	GJ	Overseas	Japan	Unknown	Chimao	20.18	2.29	3.02	15.98	7.63943	-1.92682	-5.66578	3.51286	HS	R	MR	HS
B183	GJ	Overseas	Japan	Unknown	Qingnuo Kyohatamochi	9.32	0.43	2.42	5.16	-2.39624	-3.59834	-6.21829	-6.09759	MS	R	R	MS
B184	XI	Overseas	Viet Nam	Unknown	CHANH 148	15.58	3.87	15.47	15.63	3.38327	-0.510731	5.99785	3.19769	HS	MR	HS	HS
B185	XI	Overseas	Lao People's Democratic Republic	Unknown	SLK 2-18-2	14.37	1.56	19.01	11.57	2.27076	-2.58557	9.31293	-0.397907	S	R	HS	S
B187	XI	Overseas	India	Unknown	RP 1570-44-1	3.24	1.11	14.49	16.37	-8.00034	-2.98888	5.0848	3.8591	MR	R	S	HS
B188	GJ	Overseas	Cote d'Ivoire	Unknown	IRAT 36	30.78	3.12	3.5	16.52	17.4212	-1.18292	-5.2116	3.99227	HS	MR	MR	HS
B189	GJ	Overseas	Cote d'Ivoire	Unknown	IRAT 669	30.71	5.19	4.99	21.07	17.352	0.676811	-3.81159	8.02733	HS	MS	MR	HS
B190	GJ	Overseas	Nigeria	Unknown	ITA 221	10.27	2.53	12.88	8.76	-1.51916	-1.71172	3.56773	-2.89707	S	R	S	MS
B191	GJ	Overseas	Australia	Unknown	80 A 60 YR 71009-1-5	21.29	1.2	n.a.	6.83	8.66423	-2.90374	n.a.	-4.61496	HS	R	n.a.	MS
B193	XI	Overseas	Cuba	Unknown	C.MEDIO 7	1.73	1.54	2.64	9.5	-9.39906	-2.59453	-6.01695	-2.2401	R	R	R	MS
B194	XI	Overseas	Cuba	Unknown	ECIA 179-S13	19.98	6.66	24.08	17.95	7.45016	1.98983	14.0561	5.26183	HS	MS	HS	HS
B195	XI	Overseas	India	Unknown	PMS 10B	18.57	2.69	3.39	12.8	6.14839	-1.56383	-5.31461	0.68965	HS	R	MR	S
B196	GJ	Chinese	China	Landrace	Taidongludao	13.24	n.a.	3.02	9.65	1.23211	n.a.	-5.66578	-2.10693	S	n.a.	MR	MS
B197	XI	Chinese	China	Modern variety	Taizhongxianxuan 2	3	n.a.	3.82	14.96	-8.22654	n.a.	-4.91661	2.6073	MR	n.a.	MR	S
B198	XI	Chinese	China	Landrace	Jiefangxian	24.13	n.a.	33.24	31.49	11.277	n.a.	22.6388	17.2827	HS	n.a.	HS	HS
B199	GJ	Chinese	China	Landrace	Hongmisandan	15.46	2.62	4.16	13.83	3.2771	-1.63105	-4.59821	1.59965	HS	R	MR	S
B200	XI	Chinese	China	Modern variety	Jinyou 1	0.96	0.7	10.34	9.99	-10.11	-3.35187	1.1938	-1.80507	R	R	S	MS
B201	XI	Chinese	China	Modern variety	Chengnongshuijing	0.77	0.48	10.82	10.12	-10.29	-3.54456	1.63862	-1.68522	R	R	S	S
B202	XI	Chinese	China	Modern variety	Baoxie 123B	3.22	2.04	12.48	9.33	-8.02342	-2.1464	3.20251	-2.38658	MR	R	S	MS
B203	XI	Chinese	China	Landrace	Biwusheng	17.69	n.a.	19.26	12.44	5.33132	n.a.	9.54236	0.37448	HS	n.a.	HS	S
B204	GJ	Chinese	China	Landrace	Longhuamaohu	33.08	14.93	20.51	23.31	19.5401	9.40188	10.7129	10.016	HS	S	HS	HS
B205	GJ	Chinese	China	Landrace	Cunsanli	18.42	5.43	8.43	18	6.0099	0.887431	-0.590158	5.30622	HS	MS	MS	HS
B207	XI	Chinese	China	Landrace	Aihechi	5.17	10.84	9.58	n.a.	-6.2231	5.73619	0.482091	n.a.	MS	S	MS	n.a.
B208	XI	Chinese	China	Landrace	Lucaihao	20.27	9.99	16.9	12.46	7.71329	4.97437	7.33699	0.387797	HS	MS	HS	S
B210	XI	Chinese	China	Landrace	Nanxiongzaoyouzhan	21.41	16.38	26.2	23.48	8.76579	10.7059	16.0461	10.1714	HS	HS	HS	HS
B212	GJ	Chinese	China	Landrace	Chikenuo	16.78	6.27	6.58	14.19	4.5004	1.64477	-2.32261	1.92369	HS	MS	MS	S
B213	XI	Chinese	China	Landrace	Liuyenian	21.58	10.46	20.87	18.91	8.92274	5.39561	11.0547	6.10968	HS	S	HS	HS
B214	XI	Chinese	China	Landrace	Xuanenchangtanqingzhan	18.54	12.11	8.96	11.41	6.12531	6.86995	-0.103198	-0.544394	HS	S	MS	S
B215	GJ	Chinese	China	Landrace	Hongqi 5	12.94	2.48	7.08	9.87	0.955135	-1.75205	-1.85906	-1.91605	S	R	MS	MS
B216	XI	Chinese	China	Landrace	Hanmadao4	16.46	5.71	17.26	19.21	4.19573	1.1339	7.66944	6.38046	HS	MS	HS	HS
B217	XI	Chinese	China	Landrace	Honggu	14.47	2.61	14.43	9.94	2.36308	-1.6445	5.02393	-1.84946	S	R	S	MS
B218	GJ	Chinese	China	Landrace	Wuzidui	17.06	1.96	7.41	13.34	4.75891	-2.22706	-1.55003	1.16906	HS	R	MS	S
B219	XI	Chinese	China	Landrace	Haolai	18.91	9.28	6.48	16.14	6.46691	4.33802	-2.42094	3.65491	HS	MS	MS	HS
B221	aus	Chinese	China	Landrace	Fanhaopi	23.71	7.89	26.44	20.91	10.8939	3.09671	16.2708	7.89416	HS	MS	HS	HS
B222	XI	Chinese	China	Landrace	Beizinuo	3.74	1.88	4.57	12.47	-7.53872	-2.2898	-4.21427	0.401114	MR	R	MR	S
B223	GJ	Chinese	China	Landrace	Cungunuo	15.24	2.31	9.27	15.54	3.07398	-1.91337	0.191788	3.12223	HS	R	MS	HS
B224	XI	Chinese	China	Landrace	Younian	22.31	3.46	6.39	22.41	9.59671	-0.878196	-2.50522	9.22142	HS	MR	MS	HS
B225	GJ	Chinese	China	Landrace	Guantuibaihe 1	11.1	2.43	2.72	8.76	-0.748252	-1.80582	-5.94204	-2.90151	S	R	R	MS
B226	GJ	Chinese	China	Landrace	Heimangdao	25.54	8.04	18.72	22.63	12.588	3.23115	9.03667	9.42118	HS	MS	HS	HS
B227	XI	Chinese	China	Landrace	Menjiagao 1	9.97	1.97	3.98	5.78	-1.79152	-2.20914	-4.7621	-5.53828	MS	R	MR	MS
B228	GJ	Chinese	China	Landrace	Haobayong 1	19.41	3.94	9.59	19.58	6.92391	-0.452474	0.491456	6.70451	HS	MR	MS	HS
B229	XI	Chinese	China	Landrace	Menjiading 2	23.93	5.47	24.74	22.03	11.0924	0.927763	14.6789	8.8885	HS	MS	HS	HS
B230	GJ	Chinese	China	Landrace	Banjiemang2	11.8	2.71	9.87	14.3	-0.10198	-1.55039	0.758347	2.02135	S	R	MS	S
B231	XI	Chinese	China	Landrace	Dongtingwanxian	15.63	2.29	10.22	10.43	3.42943	-1.92234	1.08611	-1.41444	HS	R	S	S
B232	XI	Chinese	China	Modern variety	Xiangaizao 10hao	16.64	3.78	16.99	12.87	4.36653	-0.595875	7.41659	0.751796	HS	MR	HS	S
B233	XI	Chinese	China	Modern variety	Xiangwanxian 1	15.6	n.a.	17.68	16.39	3.40635	n.a.	8.07212	3.8813	HS	n.a.	HS	HS
B234	XI	Chinese	China	Modern variety	Aituogu 151	19.32	n.a.	20.53	16.77	6.83621	n.a.	10.741	4.21866	HS	n.a.	HS	HS
B235	GJ	Chinese	China	Modern variety	Zhonghua 8	6.54	n.a.	2.37	6.77	-4.95363	n.a.	-6.27448	-4.66823	MS	n.a.	R	MS
B236	GJ	Chinese	China	Modern variety	Jindao 1	9.16	n.a.	1.82	8.56	-2.54396	n.a.	-6.78954	-3.07907	MS	n.a.	R	MS
B238	XI	Chinese	China	Landrace	Momi	15.21	6.9	4.58	14.04	3.04167	2.20493	-4.19554	1.79496	HS	MS	MR	S
B239	XI	Chinese	China	Modern variety	Zhendao 232	2.12	1.36	15.64	11.86	-9.03899	-2.76482	6.15705	-0.149323	R	R	HS	S
B240	GJ	Chinese	China	Modern variety	Zhengdao 5	7.7	2.19	3.31	11.82	-3.88729	-2.01196	-5.39421	-0.180396	MS	R	MR	S
B241	GJ	Chinese	China	Landrace	Lamujia	21.83	n.a.	9.52	16.37	9.15355	n.a.	0.425903	3.86354	HS	n.a.	MS	HS
B242	XI	Chinese	China	Modern variety	Gui 630	20.97	10.51	7.1	12.12	8.36418	5.44042	-1.84033	0.0815057	HS	S	MS	S
B243	aus	Chinese	China	Modern variety	Huhui 91269	10.37	4.1	19.09	16.89	-1.42222	-0.304592	9.38784	4.31632	S	MR	HS	HS
B244	XI	Chinese	China	Landrace	Xiangdao	18.83	18.3	12.66	30.9	6.38843	12.4223	3.37108	16.7589	HS	HS	S	HS
B245	GJ	Chinese	China	Landrace	Shanjiugu	12.08	n.a.	2.89	3.91	0.151912	n.a.	-5.78284	-7.19847	S	n.a.	R	MR
B246	XI	Chinese	China	Landrace	Laozaogu	21.29	22.73	25.97	27.58	8.65962	16.3927	15.8307	13.8069	HS	HS	HS	HS
B247	XI	Chinese	China	Modern variety	Jinnante B	20.51	12.77	20.69	20.39	7.93487	7.46596	10.8909	7.4325	HS	S	HS	HS
B248	XI	Chinese	China	Modern variety	Zhuzhen B	19.94	8.26	19.44	15.96	7.41785	3.42384	9.71561	3.49954	HS	MS	HS	HS
B249	XI	Chinese	China	Modern variety	Chaoyangyihao B	18.68	12.37	21.21	19.08	6.25456	7.10746	11.3731	6.26504	HS	S	HS	HS
B250	GJ	Chinese	China	Modern variety	Annongwangeng B	19.91	10.21	23.6	19.62	7.38554	5.16706	13.6113	6.74446	HS	S	HS	HS
B252	XI	Chinese	China	Modern variety	Xiangai B	19.57	9.77	22.36	18.42	7.07625	4.77719	12.4548	5.67466	HS	MS	HS	HS
B253	XI	Chinese	China	Modern variety	Jiangnongzao 1 B	19.32	11.37	19.87	17.12	6.83621	6.20672	10.1183	4.52495	HS	S	HS	HS
B254	XI	Chinese	China	Modern variety	Jinghu3 B	16.11	9.72	21.58	19.19	3.87721	4.7279	11.7243	6.36714	HS	MS	HS	HS
B255	XI	Chinese	China	Modern variety	Dianrui 409B	2.69	2.09	5.23	18.82	-8.51274	-2.10607	-3.59152	6.03865	R	R	MS	HS
B258	GJ	Chinese	China	Landrace	Xingguo	n.a.	12.3	22.56	23.5	n.a.	7.04472	12.6374	10.1847	n.a.	S	HS	HS
B259	XI	Chinese	China	Landrace	Leihuozhan	10.21	4.99	14.43	7.84	-1.56994	0.488597	5.02861	-3.71385	S	MR	S	MS
B260	XI	Chinese	China	Landrace	Mamagu	23.43	11.02	4.96	14.18	10.6354	5.89751	-3.84905	1.91038	HS	S	MR	S
B261	XI	Chinese	China	Landrace	Meihuanuo	15.52	9.03	21.78	18.6	3.33249	4.11396	11.9069	5.8389	HS	MS	HS	HS
B263	GJ	Chinese	China	Landrace	Weiguo	11.46	7.14	3.01	10.79	-0.415884	2.42451	-5.67515	-1.09039	S	MS	MR	S
B264	XI	Chinese	China	Landrace	Sanbaili	19.14	13.45	27.11	22.38	6.67464	8.07542	16.8936	9.19923	HS	S	HS	HS
B265	XI	Chinese	China	Landrace	Wukezhan	19.19	10.99	20.1	19.8	6.72542	5.87511	10.3337	6.90426	HS	S	HS	HS
B266	GJ	Chinese	China	Landrace	Haomake (K)	5.79	17.76	12.22	29.17	-5.65068	11.9383	2.95903	15.2185	MS	HS	S	HS
B268	XI	Chinese	China	Landrace	Nangaogu	27.09	4.53	13.99	12.58	14.0144	0.0852806	4.61189	0.489894	HS	MR	S	S
B269	GJ	Overseas	Japan	Unknown	Yuefu	4.8	3.32	2.88	4.34	-6.5647	-1.00367	-5.79689	-6.82115	MR	MR	R	MR
YB1_1	GJ	Overseas	Australia	Unknown	80A90YR72078-25	17.96	1.77	8.2	8.59	5.58521	-2.38839	-0.810226	-3.04356	HS	R	MS	MS
YB2_1	GJ	Chinese	China	Landrace	Ben Bang Gu	20.08	10.38	4.17	16.42	7.54249	5.32839	-4.58885	3.90793	HS	S	MR	HS
YB4_1	XI	Overseas	India	Unknown	RNR 67580	15.79	2.13	3.78	14.38	3.58177	-2.07022	-4.94471	2.09238	HS	R	MR	S
YB5_1	XI	Chinese	China	Landrace	San Ke Cun	17.37	3.43	18.39	17.9	5.04511	-0.905084	8.72764	5.21744	HS	MR	HS	HS
YB7_1	GJ	Chinese	China	Landrace	Bai Mao Dao	25.97	11.51	5.28	16.78	12.9804	6.3322	-3.5447	4.2231	HS	S	MS	HS
YB8_1	XI	Chinese	China	Landrace	Fei E Nuo ER	14.28	4.07	5.86	11.38	2.18767	-0.331479	-3.00155	-0.566589	S	MR	MS	S
YB9_1	XI	Overseas	India	Unknown	JC 78	n.a.	1.53	16.49	18.01	n.a.	-2.61246	6.95773	5.31066	n.a.	R	HS	HS
YB10_1	GJ	Overseas	Brazil	Unknown	IAC 150/76	3.88	2.43	0.67	2.03	-7.41408	-1.80134	-7.86647	-8.87641	MR	R	R	R
YB11_1	GJ	Overseas	Cote d'Ivoire	Unknown	IRAT 266	5.6	1.44	1.88	1.36	-5.8261	-2.68416	-6.73335	-9.4668	MS	R	R	R
YB14_1	GJ	Overseas	Lao People's Democratic Republic	Unknown	Khao Mack Kheua	25.3	10.56	n.a.	18.97	12.3618	5.48075	n.a.	6.16739	HS	S	n.a.	HS
YB15_1	XI	Chinese	China	Landrace	Maweizhan	20.89	5.46	6.4	11.59	8.29032	0.914319	-2.49586	-0.38459	HS	MS	MS	S
YB16_1	XI	Overseas	Viet Nam	Unknown	IV di tam lun	16.34	4.02	18.13	14.38	4.08955	-0.371811	8.48884	2.09238	HS	MR	HS	S
YB17_1	XI	Overseas	Pakistan	Unknown	Kalijira 245	4.29	2.11	0.96	1.98	-7.03555	-2.09263	-7.59021	-8.91636	MR	R	R	R
YB18_1	XI	Chinese	China	Landrace	Si Miao	11.59	n.a.	10.14	8.62	-0.295862	n.a.	1.01119	-3.02136	S	n.a.	S	MS
YB19_1	GJ	Chinese	China	Landrace	Nan Tian Gang Jiu Gu	12.79	n.a.	n.a.	12.96	0.812032	n.a.	n.a.	0.827259	S	n.a.	n.a.	S
YB20_1	XI	Chinese	China	Landrace	Xi Ma Xian	8.22	3.27	2.93	9.5	-3.40258	-1.05297	-5.7407	-2.2401	MS	MR	R	MS
YB22_1	GJ	Overseas	Brazil	Unknown	IRAT 109	5.91	2.6	5.68	8.63	-5.54451	-1.6445	-3.16543	-3.00804	MS	R	MS	MS
YB24_1	GJ	Chinese	China	Landrace	Hao Ge Lao	2.73	3.29	1.14	1.35	-8.47581	-1.02608	-7.42633	-9.47568	R	MR	R	R
CX1	GJ	Chinese	China	Landrace	Da Li	13.73	12.39	3.92	13.46	1.6845	7.1209	-4.8136	1.28004	S	S	MR	S
CX2	XI	Overseas	Bangladesh	Unknown	BR 11	19.81	17.71	19.43	14.83	7.2886	11.889	9.70156	2.49633	HS	HS	HS	S
CX3	XI	Overseas	Bangladesh	Unknown	BR 24	12.78	18.31	20.89	15.33	0.8028	12.4267	11.0688	2.93579	S	HS	HS	HS
CX5	XI	Chinese	China	Modern variety	108S	23.59	3.3	21.1	14.93	10.7831	-1.02608	11.2701	2.58511	HS	MR	HS	S
CX6	Admix	Chinese	China	Modern variety	C418	16.97	3.4	3.4	11.85	4.6712	-0.936453	-5.30524	-0.153762	HS	MR	MR	S
CX9	XI	Chinese	China	Modern variety	Fengaizhan	1.23	0.6	9.77	7.16	-9.8653	-3.44149	0.660019	-4.31755	R	R	MS	MS
CX10	XI	Chinese	China	Modern variety	Gang 46B	12.52	6.88	14.58	13.27	0.562756	2.18701	5.16908	1.11136	S	MS	S	S
CX11	Admix	Chinese	China	Modern variety	Gumei 2	10.33	2.76	2.51	2.74	-1.46377	-1.5011	-6.14338	-8.24163	S	R	R	R
CX12	XI	Chinese	China	Modern variety	Huagengxian 74	1.41	0.86	3.26	7.88	-9.6945	-3.21295	-5.43635	-3.67389	R	R	MR	MS
CX14	GJ	Chinese	China	Modern variety	Chennong 265	5.02	2.02	1.58	4.29	-6.36158	-2.17329	-7.01429	-6.28918	MS	R	R	MR
CX15	XI	Chinese	China	Modern variety	Y 134	1.76	1.02	3.62	8.64	-9.37136	-3.06058	-5.09454	-3.0036	R	R	MR	MS
CX16	GJ	Chinese	China	Modern variety	Yuan jing 7	7.54	2.23	3.23	6.99	-4.035	-1.98059	-5.45976	-4.46404	MS	R	MR	MS
CX17	XI	Chinese	China	Modern variety	Yuexiangzhan	1.11	0.48	7.06	14.04	-9.97147	-3.54904	-1.87311	1.78608	R	R	MS	S
CX18	XI	Chinese	China	Modern variety	Zaoxian 14	23.22	6.62	21.46	22.58	10.4369	1.9495	11.6073	9.37679	HS	MS	HS	HS
CX19	XI	Chinese	China	Modern variety	Zhong 413	2.79	2.08	5.53	8.63	-8.42503	-2.11951	-3.3059	-3.01692	R	R	MS	MS
CX20	XI	Chinese	China	Modern variety	Zihui 100	3.14	7.03	15.73	12.78	-8.09728	2.32144	6.23665	0.667455	MR	MS	HS	S
CX21	XI	Overseas	Sri Lanka	Unknown	BG 90-2	2.19	2.46	7.92	6.49	-8.97898	-1.77445	-1.06775	-4.91238	R	R	MS	MS
CX24	XI	Overseas	India	Unknown	TKM 9	3.38	1.58	12.04	12.04	-7.87109	-2.55868	2.79047	0.0193596	MR	R	S	S
CX25	XI	Overseas	Indonesia	Unknown	Cisanggarung	1.77	0.99	9.92	9.16	-9.36674	-3.09643	0.800488	-2.54195	R	R	MS	MS
CX26	XI	Overseas	Iran	Unknown	Amol3(Sana)	2.31	0.91	9.84	4.17	-8.86358	-3.16365	0.730254	-6.97208	R	R	MS	MR
CX27	XI	Overseas	Iran	Unknown	Khazar	13.59	2.19	10.74	9.98	1.55524	-2.01644	1.56839	-1.81395	S	R	S	MS
CX28	XI	Overseas	Korea, Republic of	Unknown	Gayabyeo	12.48	6.08	4.14	8.41	0.530443	1.47	-4.60758	-3.20336	S	MS	MR	MS
CX29	Admix	Overseas	Korea, Republic of	Unknown	Milyang 23	13.28	2.16	10.99	7.62	1.25981	-2.04333	1.8025	-3.90472	S	R	S	MS
CX30	XI	Overseas	Malaysia	Unknown	MR 185	13.33	2.2	3.46	4.73	1.3152	-2.00748	-5.25374	-6.47491	S	R	MR	MR
CX31	XI	Overseas	Myanmar	Unknown	Hnankar	1.17	0.82	6.96	4.98	-9.91608	-3.2488	-1.97612	-6.24852	R	R	MS	MR
CX32	GJ	Overseas	Myanmar	Unknown	Manauthukha	16.28	3.89	4.89	14.61	4.02954	-0.492806	-3.9146	2.29657	HS	MR	MR	S
CX33	XI	Overseas	Myanmar	Unknown	Shwe Thwe Yin Hyv	12.34	4.08	11.88	10.63	0.396572	-0.326998	2.63595	-1.23688	S	MR	S	S
CX34	Admix	Overseas	Sri Lanka	Unknown	BG 300	11.86	1.95	5.94	6.52	-0.0512017	-2.23155	-2.93131	-4.8813	S	R	MS	MS
CX35	XI	Overseas	Sri Lanka	Unknown	BG 94-1	14.23	1.49	13.42	11.34	2.14151	-2.64382	4.0781	-0.602101	S	R	S	S
CX37	aus	Overseas	Viet Nam	Unknown	OM 997	1.7	1.2	7.59	6.47	-9.42214	-2.90374	-1.37679	-4.93013	R	R	MS	MS
CX42	XI	Overseas	Philippines	Unknown	IR 68552-55-3-2	1.82	0.51	2.61	7.49	-9.31135	-3.52216	-6.04505	-4.02458	R	R	R	MS
CX43	XI	Overseas	Philippines	Unknown	IR 66897 B	2.13	1.42	2.58	16.81	-9.02976	-2.70656	-6.06846	4.24973	R	R	R	HS
CX44	XI	Overseas	Philippines	Unknown	IR 58025 B	2.79	1.17	2.36	5.16	-8.42042	-2.93511	-6.28385	-6.09759	R	R	R	MS
CX45	XI	Overseas	India	Unknown	Dhan 4	1.91	0.83	9.42	7.31	-9.23287	-3.23535	0.327575	-4.18882	R	R	MS	MS
CX46	Admix	Overseas	Pakistan	Unknown	Pusa (Basmati 1)	n.a.	3.96	6.04	22.38	n.a.	-0.434549	-2.83767	9.19923	n.a.	MR	MS	HS
CX47	GJ	Chinese	China	Modern variety	Diangeng	20.4	1.66	2.44	14.94	7.83793	-2.49594	-6.20893	2.58954	HS	R	R	S
CX48	Admix	Chinese	China	Modern variety	PT 60	2.21	0.86	1.77	n.a.	-8.96052	-3.20847	-6.82699	n.a.	R	R	R	n.a.
CX49	Admix	Chinese	China	Modern variety	NAN-29-2	10.72	3.49	1.91	7.4	-1.09447	-0.851309	-6.70057	-4.10448	S	MR	R	MS
CX50	XI	Chinese	China	Modern variety	Ai Zi DAO	17.22	3.5	11.58	11.32	4.90201	-0.842346	2.35502	-0.628736	HS	MR	S	S
CX51	XI	Chinese	China	Landrace	Babaomi	16.53	5.72	14.19	10.43	4.26035	1.15183	4.7945	-1.41888	HS	MS	S	S
CX52	XI	Chinese	China	Modern variety	Diandun 502	2.39	0.99	3.39	12.79	-8.7851	-3.08747	-5.31929	0.685211	R	R	MR	S
CX53	XI	Chinese	China	Modern variety	Jiangxisimiao	11.97	4.98	9.62	7.51	0.0595877	0.484115	0.514867	-4.01126	S	MR	MS	MS
CX54	XI	Chinese	China	Landrace	Linyitangdao	18.97	5.89	21.86	19.21	6.5223	1.29971	11.9772	6.37602	HS	MS	HS	HS
CX55	XI	Chinese	China	Landrace	Pengshantieganzhan	23.3	5.28	24.52	17.49	10.52	0.752993	14.4682	4.85788	HS	MS	HS	HS
CX56	GJ	Chinese	China	Modern variety	Yunguang 8	8.04	2.5	2.08	2.82	-3.56877	-1.73412	-6.53669	-8.17061	MS	R	R	R
CX57	Admix	Chinese	China	Modern variety	Zhongchao 123	9	1.73	2.61	4.21	-2.68707	-2.4332	-6.04505	-6.93657	MS	R	R	MR
CX58	GJ	Overseas	Egypt	Unknown	Giza 159	14.21	4.92	n.a.	10.81	2.12766	0.434821	n.a.	-1.08151	S	MR	n.a.	S
CX59	aro	Overseas	Philippines	Unknown	Milagrosa, Zawa Banday	11.31	3.54	2.83	6.57	-0.55437	-0.806496	-5.84371	-4.83691	S	MR	R	MS
CX60	XI	Overseas	India	Unknown	Basmati	2.23	2.25	2.14	7.16	-8.94205	-1.96267	-6.48519	-4.32199	R	R	R	MS
CX61	XI	Overseas	India	Unknown	Bhavani	10.52	3.03	4.64	6.36	-1.28835	-1.25911	-4.14871	-5.03223	S	MR	MR	MS
CX63	aus	Overseas	India	Unknown	Jhona 349	23.37	4.59	4.37	19.44	10.5753	0.139056	-4.39219	6.58909	HS	MR	MR	HS
CX64	XI	Overseas	Brazil	Unknown	IRAT 352	16.19	4.37	9.29	11.14	3.95568	-0.0581206	0.2152	-0.784101	HS	MR	MS	S
CX65	aro	Overseas	Iran	Unknown	Domsiah	9.38	2.76	3.93	7.54	-2.33162	-1.50558	-4.80424	-3.98019	MS	R	MR	MS
CX66	aro	Overseas	Iran	Unknown	Tarom molaii	10.82	4.2	3.71	10.06	-1.01138	-0.214966	-5.01494	-1.74293	S	MR	MR	S
CX67	aro	Overseas	Iran	Unknown	Binam	12.76	3.61	6.4	9.4	0.784335	-0.743758	-2.49586	-2.32888	S	MR	MS	MS
CX68	XI	Overseas	Malaysia	Unknown	MR 106	2.81	1.56	11.53	10.63	-8.39734	-2.58109	2.31287	-1.23244	R	R	S	S
CX69	XI	Overseas	Malaysia	Unknown	MR 167	16.31	2.25	14.38	12.48	4.05724	-1.96267	4.97711	0.401114	HS	R	S	S
CX70	XI	Overseas	Malaysia	Unknown	MR 77 (Seberang)	n.a.	1.59	10.06	8.79	n.a.	-2.5542	0.931593	-2.866	n.a.	R	S	MS
CX71	XI	Overseas	Malaysia	Unknown	Innmayebaw	18.47	4.26	16.98	14.58	6.05606	-0.165672	7.40723	2.2655	HS	MR	HS	S
CX72	aro	Overseas	Pakistan	Unknown	Basmati 385	19.61	5.61	7.09	16.38	7.10395	1.05324	-1.84502	3.87242	HS	MS	MS	HS
CX73	XI	Overseas	Philippines	Unknown	IR 6	16.28	2.28	13.99	8.06	4.03416	-1.93578	4.61189	-3.51853	HS	R	S	MS
CX74	Admix	Overseas	Pakistan	Unknown	JP-5	10.54	1.92	2.82	8.36	-1.26065	-2.25395	-5.84371	-3.25219	S	R	R	MS
CX75	XI	Overseas	Sri Lanka	Unknown	At 354	1.71	1.49	7.92	7.34	-9.42214	-2.64382	-1.06775	-4.15331	R	R	MS	MS
CX76	XI	Overseas	Sri Lanka	Unknown	BG 304	1.71	1.71	6.82	9.26	-9.42214	-2.44665	-2.09786	-2.32193	R	R	MS	MS
CX77	GJ	Overseas	United States of America	Unknown	Lemont	16.73	6.5	2.84	n.a.	4.45423	1.44071	-5.82966	n.a.	HS	MS	R	n.a.
CX78	GJ	Overseas	United States of America	Unknown	M 401	2.59	5.08	0.47	4.13	-8.60968	0.573741	-8.04908	-7.00315	R	MS	R	MR
CX79	XI	Overseas	Viet Nam	Unknown	Cs 94	5.41	n.a.	8.13	3.21	-5.9969	n.a.	-0.880461	-7.82437	MS	n.a.	MS	MR
CX80	XI	Overseas	Viet Nam	Unknown	OM 1706	5.59	n.a.	6.88	8.38	-5.83533	n.a.	-2.04636	-3.23887	MS	n.a.	MS	MS
CX82	XI	Overseas	Viet Nam	Unknown	X 21	1.64	1.19	5.58	4.98	-9.48215	-2.9127	-3.26376	-6.24852	R	R	MS	MR
CX83	XI	Overseas	Viet Nam	Unknown	X 22	1.53	0.93	4.53	6.37	-9.58371	-3.14125	-4.25172	-5.01891	R	R	MR	MS
CX84	XI	Overseas	Viet Nam	Unknown	X 23	2.03	1.16	2.22	3.94	-9.1267	-2.93959	-6.41495	-7.17627	R	R	R	MR
CX85	XI	Overseas	Viet Nam	Unknown	C 71	2.08	0.89	2.66	10.13	-9.08054	-3.18158	-6.00291	-1.68522	R	R	R	S
CX86	XI	Overseas	Viet Nam	Unknown	C 70	0.99	0.38	2.74	4.41	-10.0823	-3.63867	-5.91863	-6.76344	R	R	R	MR
CX87	XI	Overseas	Viet Nam	Unknown	Q 5	1.04	0.73	3.43	4.53	-10.0361	-3.32498	-5.27715	-6.65691	R	R	MR	MR
CX88	XI	Chinese	China	Landrace	Huanyangnian	12.56	5.1	4.76	6.76	0.59507	0.591666	-4.03634	-4.67267	S	MS	MR	MS
CX89	Admix	Overseas	United States of America	Unknown	M 202	14.8	6.1	1.81	10.93	2.67237	1.48792	-6.7989	-0.970539	S	MS	R	S
CX90	XI	Overseas	Nepal	Unknown	Chhomromg	13.77	4.54	4.28	8.37	1.72143	0.0897619	-4.48584	-3.24331	S	MR	MR	MS
CX91	XI	Overseas	India	Unknown	Govind	4.61	1.55	7.46	10.21	-6.7355	-2.59453	-1.50789	-1.60976	MR	R	MS	S
CX92	XI	Overseas	India	Unknown	UPR 191-66	1.64	0.54	6.99	8.58	-9.47753	-3.49079	-1.94335	-3.06131	R	R	MS	MS
CX93	XI	Overseas	India	Unknown	TGMS 29	n.a.	1.86	12.94	15.96	n.a.	-2.31221	3.6286	3.49066	n.a.	R	S	HS
CX96	XI	Overseas	India	Unknown	Ajaya	0.53	0.44	1.46	1.48	-10.5116	-3.58041	-7.12198	-9.36026	R	R	R	R
CX97	XI	Overseas	India	Unknown	Budda	11.26	2.09	2.39	6.22	-0.600533	-2.10607	-6.24639	-5.15652	S	R	R	MS
CX98	XI	Overseas	India	Unknown	Doddabyranella	13.21	2.74	3.32	10.4	1.1998	-1.5235	-5.38016	-1.44107	S	R	MR	S
CX99	XI	Overseas	India	Unknown	Doddi	20.92	8.28	3.86	15.61	8.31801	3.44177	-4.87915	3.18437	HS	MS	MR	HS
CX100	XI	Overseas	Nepal	Unknown	Palung 2	17.04	3.44	1.91	9.02	4.74044	-0.896122	-6.70057	-2.66624	HS	MR	R	MS
CX101	XI	Chinese	China	Landrace	Hei Mi Chan	20.14	6.7	17.91	17.79	7.59788	2.02568	8.28282	5.11978	HS	MS	HS	HS
CX102	XI	Chinese	China	Landrace	Tek Si Chut	19.31	5.7	15.29	13.88	6.82697	1.12942	5.83397	1.64848	HS	MS	HS	S
CX103	Admix	Overseas	Peru	Unknown	Rubio	20.04	4.98	5.76	13.54	7.51018	0.484115	-3.09988	1.34662	HS	MR	MS	S
CX104	aro	Overseas	Iran	Unknown	Sadri rice 1	20.18	9.97	6.5	19.39	7.6302	4.95644	-2.40221	6.5447	HS	MS	MS	HS
CX106	GJ	Overseas	Viet Nam	Unknown	SAL BUI BAO	6.78	3.8	2.36	4.13	-4.73205	-0.573469	-6.27448	-7.01203	MS	MR	R	MR
CX107	XI	Overseas	Viet Nam	Unknown	Tun Sart	18.93	5.66	4.57	7.31	6.47614	1.08909	-4.20958	-4.18438	HS	MS	MR	MS
CX108	aus	Overseas	India	Unknown	Ziri	3.97	n.a.	7.6	15.29	-7.33099	n.a.	-1.3721	2.89584	MR	n.a.	MS	HS
CX109	GJ	Overseas	India	Unknown	Dacca 6	13.69	7.3	4.98	n.a.	1.63834	2.56343	-3.83032	n.a.	S	MS	MR	n.a.
CX110	aro	Overseas	Japan	Unknown	UP 15	20.11	12.32	4.17	13.59	7.57019	7.06265	-4.57949	1.39101	HS	S	MR	S
CX112	aro	Overseas	Japan	Unknown	Ginga	2.52	2.13	2.56	2.13	-8.67431	-2.07022	-6.09655	-8.77875	R	R	R	R
CX113	GJ	Unknown	Unknown	Unknown	Biniapan	18.8	12.88	6.43	12.01	6.35612	7.56455	-2.47245	-0.0161525	HS	S	MS	S
CX114	XI	Chinese	China	Modern variety	Guang Lu Ai 4	12.97	5.18	12.82	10.88	0.978217	0.663367	3.51155	-1.01937	S	MS	S	S
CX115	XI	Chinese	China	Modern variety	Yun hui 72	13.43	4.87	7.84	14.47	1.39829	0.381046	-1.14735	2.17228	S	MR	MS	S
CX116	GJ	Overseas	Democratic People's Republic of Korea	Unknown	Wudadaozhong	7.88	8.69	2.78	8.36	-3.71648	3.80923	-5.88585	-3.24775	MS	MS	R	MS
CX117	XI	Overseas	Philippines	Unknown	IR 65600-27-1-2-2	3.28	2.45	16.57	15.71	-7.96803	-1.78342	7.02796	3.26871	MR	R	HS	HS
CX118	XI	Chinese	China	Landrace	Yetuozai	2.36	2.61	10.58	8.92	-8.82203	-1.64002	1.42324	-2.75502	R	R	S	MS
CX119	XI	Unknown	Unknown	Unknown	P59279	12.38	3.29	3.37	9.24	0.428886	-1.02608	-5.33802	-2.46648	S	MR	MR	MS
CX120	XI	Overseas	India	Unknown	TKM 6	14.28	4.39	3.48	10.12	2.18767	-0.0446768	-5.22564	-1.68966	S	MR	MR	S
CX121	XI	Chinese	China	Modern variety	Guang122	3.82	1.17	3.04	10.27	-7.47409	-2.93063	-5.63769	-1.55649	MR	R	MR	S
CX122	XI	Chinese	China	Modern variety	Tai-Zhong-Xian 10	19.47	4.31	3.67	14.07	6.97931	-0.120859	-5.0524	1.81272	HS	MR	MR	S
CX123	XI	Chinese	China	Landrace	Yu Qiu Gu	17.87	22	8.16	30	5.4975	15.7384	-0.847685	15.9598	HS	HS	MS	HS
CX124	XI	Overseas	Philippines	Unknown	IR 71466-75-3-B-1	4	2.27	7.49	9.88	-7.30329	-1.94474	-1.47043	-1.89829	MR	R	MS	MS
CX125	XI	Chinese	China	Modern variety	CAOZHAO-2	1.61	0.9	9.22	10.93	-9.50985	-3.17262	0.144965	-0.974978	R	R	MS	S
CX126	XI	Overseas	Philippines	Unknown	IRBB 60	0.52	0.48	0.76	0.91	-10.5162	-3.54904	-7.78219	-9.87075	R	R	R	R
CX128	XI	Overseas	Nepal	Unknown	Gajale	4.03	4.5	7.89	6.63	-7.28021	0.0539116	-1.10521	-4.78809	MR	MR	MS	MS
CX129	GJ	Overseas	Indonesia	Unknown	MOLOK	3.43	3.31	3.22	3.16	-7.82493	-1.01264	-5.47849	-7.86432	MR	MR	MR	MR
CX130	XI	Overseas	India	Unknown	CHIPDA	22.01	15.21	6.24	18.84	9.31974	9.64835	-2.64569	6.04753	HS	HS	MS	HS
CX131	XI	Overseas	Myanmar	Unknown	ZALE	21.79	3.52	16.82	16.66	9.12124	-0.828902	7.26208	4.11212	HS	MR	HS	HS
CX132	GJ	Overseas	India	Unknown	AP 423	8.33	3.99	7.14	4.8	-3.30564	-0.40318	-1.79819	-6.41276	MS	MR	MS	MR
CX133	XI	Chinese	China	Modern variety	Zhengshan97	20.89	7.1	17.98	17.99	8.29032	2.38418	8.34837	5.29734	HS	MS	HS	HS
CX134	XI	Overseas	Philippines	Unknown	IRBB 7	2.79	2.38	14.66	1.17	-8.42042	-1.84615	5.23932	-9.63992	R	R	S	R
CX138	GJ	Chinese	China	Modern variety	Qd_441	11.94	1.91	3.1	9.51	0.0318903	-2.2674	-5.58618	-2.23566	S	R	MR	MS
CX139	GJ	Overseas	Portugal	Unknown	Amareles	18.54	2.39	10.17	16.98	6.12069	-1.83271	1.0346	4.39622	HS	R	S	HS
CX141	XI	Overseas	Indonesia	Unknown	Padi Siam Kuning	15.76	19.27	4.06	10.68	3.55407	13.2961	-4.6825	-1.19693	HS	HS	MR	S
CX142	GJ	Chinese	China	Landrace	Ai Yeh Lu	14.93	1.81	5.4	13.34	2.78316	-2.35254	-3.437	1.16462	S	R	MS	S
CX143	aro	Overseas	Iran	Unknown	Khasar	n.a.	n.a.	4.31	10.41	n.a.	n.a.	-4.45775	-1.4322	n.a.	n.a.	MR	S
CX144	XI	Overseas	Thailand	Unknown	Hta 7204	n.a.	n.a.	14.16	10.62	n.a.	n.a.	4.77577	-1.24576	n.a.	n.a.	S	S
CX145	XI	Chinese	China	Modern variety	Minghui 63	4.23	4.05	1.19	5.11	-7.08633	-0.349404	-7.37951	-6.13754	MR	MR	R	MS
CX146	XI	Overseas	India	Unknown	CO 43	2.56	1.69	1.82	7.86	-8.63276	-2.46457	-6.78017	-3.70053	R	R	R	MS
CX147	XI	Overseas	Malaysia	Unknown	Seberang	2.67	1.4	9.59	7.83	-8.53582	-2.72449	0.486773	-3.72272	R	R	MS	MS
CX148	XI	Overseas	Malaysia	Unknown	Sri Raja	9.48	2.07	3.49	7.25	-2.24853	-2.12399	-5.22564	-4.23765	MS	R	MR	MS
CX149	aro	Overseas	India	Unknown	Karnal Local	14.17	3.09	3.53	15.88	2.08611	-1.20981	-5.17882	3.42852	S	MR	MR	HS
CX150	XI	Overseas	Philippines	Unknown	Chorofa	2.03	1.06	2.21	7.98	-9.11747	-3.02922	-6.41963	-3.59399	R	R	R	MS
CX151	GJ	Overseas	Philippines	Unknown	AZUCENA	2.47	0.97	3.21	12.42	-8.71586	-3.11436	-5.48785	0.352285	R	R	MR	S
CX152	XI	Overseas	Indonesia	Unknown	Cisadane	1.6	1.24	8.59	8.98	-9.51908	-2.86341	-0.449688	-2.70175	R	R	MS	MS
CX153	XI	Overseas	India	Unknown	Jalmagna	15.82	3.06	4.27	13.59	3.61408	-1.2367	-4.49052	1.39545	HS	MR	MR	S
CX154	XI	Overseas	Thailand	Unknown	Khao Dawk Mali 105	13.58	4.48	20.18	17.09	1.53678	0.0359864	10.4133	4.49832	S	MR	HS	HS
CX155	XI	Overseas	India	Unknown	Madhukar	4.63	1.47	3.77	4.48	-6.72626	-2.66175	-4.95875	-6.69686	MR	R	MR	MR
CX156	XI	Overseas	Malaysia	Unknown	MR 84	n.a.	3.06	20.14	14.31	n.a.	-1.24118	10.3758	2.02579	n.a.	MR	HS	S
CX157	XI	Overseas	India	Unknown	PTB 33	6.14	1.7	2.48	5.83	-5.32293	-2.45561	-6.16211	-5.49389	MS	R	R	MS
CX158	XI	Overseas	Myanmar	Unknown	Shwe War Tun	15.09	1.38	4.09	8.79	2.93088	-2.74241	-4.66377	-2.87043	HS	R	MR	MS
CX160	XI	Overseas	India	Unknown	W 1263	4.08	2.43	2.28	17.32	-7.22943	-1.80582	-6.3494	4.70695	MR	R	R	HS
CX161	XI	Overseas	Philippines	Unknown	IR 42	1.81	1.09	3.33	10.29	-9.3252	-3.00681	-5.37548	-1.53429	R	R	MR	S
CX162	XI	Chinese	China	Modern variety	TN1	19.59	6.41	20.74	20.22	7.0901	1.76128	10.933	7.2727	HS	MS	HS	HS
CX163	GJ	Chinese	China	Modern variety	Chaoyou 1	12.21	1.29	3.62	15.72	0.27655	-2.82308	-5.09454	3.28647	S	R	MR	HS
CX164	GJ	Chinese	China	Modern variety	Xiushui 09	5.11	1.66	3.67	n.a.	-6.28311	-2.49146	-5.05708	n.a.	MS	R	MR	n.a.
CX166	GJ	Chinese	China	Modern variety	Wuyujing 14	6.04	1.42	9.98	9.29	-5.41987	-2.70656	0.856676	-2.42653	MS	R	MS	MS
CX167	XI	Chinese	China	Modern variety	Gui 649	2.3	1.74	12.46	16.31	-8.87281	-2.41528	3.1791	3.80139	R	R	S	HS
CX168	XI	Chinese	China	Modern variety	Gui 253	2.62	1.41	3.92	16.61	-8.57737	-2.72001	-4.82297	4.07661	R	R	MR	HS
CX169	XI	Chinese	China	Modern variety	Minghui 86	4.52	1.99	6.57	17.11	-6.8232	-2.20018	-2.34134	4.51164	MR	R	MS	HS
CX170	XI	Chinese	China	Modern variety	II32B	11.8	5.12	15.34	14.98	-0.10198	0.60511	5.88079	2.6295	S	MS	HS	S
CX172	GJ	Chinese	China	Modern variety	Changbai 9	8.04	3.33	2.62	4.46	-3.56877	-0.990229	-6.03568	-6.71462	MS	MR	R	MR
CX173	GJ	Chinese	China	Modern variety	Huayu 560	10.72	2.57	4.03	5.37	-1.09908	-1.67587	-4.71527	-5.91115	S	R	MR	MS
CX174	GJ	Chinese	China	Modern variety	Handao 502	13.38	3.33	2.19	5.97	1.35213	-0.990229	-6.43368	-5.37847	S	MR	R	MS
CX175	GJ	Chinese	China	Modern variety	Handao 297	20.98	4.99	3.73	10.47	8.37341	0.497559	-4.99621	-1.37893	HS	MR	MR	S
CX178	XI	Chinese	China	Modern variety	Zhongguangxiang 1	2.71	2.46	2.88	10.83	-8.49428	-1.77445	-5.7922	-1.05488	R	R	R	S
CX179	GJ	Chinese	China	Modern variety	Songjing 5	9.77	4.52	2.49	11.51	-2.2464	0.297253	-5.68032	-0.455614	MS	MR	R	S
CX180	GJ	Chinese	China	Modern variety	Suijing 3	19.71	n.a.	2.61	14.3	7.20089	n.a.	-6.04505	2.02135	HS	n.a.	R	S
CX181	GJ	Overseas	Japan	Unknown	Kongyu 131	15.74	2.78	3.01	11.96	3.53561	-1.48765	-5.67515	-0.0605426	HS	R	MR	S
CX182	XI	Overseas	Japan	Unknown	SLG 1	3.12	2.24	3.39	13.87	-8.11575	-1.97163	-5.31461	1.64404	MR	R	MR	S
CX183	XI	Chinese	China	Modern variety	9516	1.44	1.52	5.13	6.76	-9.67142	-2.61694	-3.68516	-4.67267	R	R	MS	MS
CX184	XI	Chinese	China	Modern variety	Hanhui 10	2.19	2.56	7.04	7.72	-8.96975	-1.68483	-1.89184	-3.82482	R	R	MS	MS
CX185	XI	Chinese	China	Modern variety	Zhonghui 8006	7.01	2.31	0.78	2.48	-4.52894	-1.90889	-7.75877	-8.47246	MS	R	R	R
CX186	XI	Overseas	Sri Lanka	Unknown	Pokkali	18.78	4.43	6.57	19.17	6.34227	-0.0133077	-2.34134	6.34495	HS	MR	MS	HS
CX187	GJ	Chinese	China	Modern variety	Liaoxing 1	11.73	3.02	1.62	4.99	-0.166607	-1.27255	-6.97683	-6.24408	S	MR	R	MR
CX188	GJ	Chinese	China	Modern variety	Ningjing 28	15.26	3.83	2.63	7.34	3.09706	-0.5421	-6.02632	-4.15775	HS	MR	R	MS
CX189	XI	Chinese	China	Modern variety	Ce 258	5.39	2.38	4.72	18.91	-6.0246	-1.84615	-4.0738	6.10968	MS	R	MR	HS
CX190	XI	Chinese	China	Modern variety	Zhonghui 8015	1.33	1.01	1.27	1.21	-9.76836	-3.06955	-7.29991	-9.60441	R	R	R	R
CX191	XI	Chinese	China	Modern variety	Zhehui 7954	2.47	1.97	10.19	10.23	-8.72047	-2.2181	1.05802	-1.592	R	R	S	S
CX192	XI	Chinese	China	Modern variety	Liushayouzhan 2	1.69	2.22	9.52	7.17	-9.43137	-1.99404	0.425903	-4.30423	R	R	MS	MS
CX193	XI	Chinese	China	Modern variety	Gui 362	2.66	2.46	13.74	12.86	-8.54506	-1.77445	4.37777	0.738479	R	R	S	S
CX194	XI	Chinese	China	Modern variety	Shuhui 498	3.02	3.68	4.47	15.47	-8.20807	-0.685501	-4.30323	3.06008	MR	MR	MR	HS
CX195	GJ	Chinese	China	Modern variety	Qd_471	14.49	3.36	4.31	6.96	2.38617	-0.972304	-4.45775	-4.49955	S	MR	MR	MS
CX196	XI	Chinese	China	Modern variety	ZD2057	8.92	2.15	9	6.36	-2.75631	-2.05229	-0.0610568	-5.02779	MS	R	MS	MS
CX197	XI	Chinese	China	Modern variety	84	0.49	1.23	2.02	2.31	-10.5439	-2.87685	-6.59756	-8.61895	R	R	R	R
CX198	XI	Chinese	China	Modern variety	9311	1.98	1.49	9.17	7.55	-9.17286	-2.63934	0.0981418	-3.97131	R	R	MS	MS
CX199	XI	Chinese	China	Modern variety	Luhui 17	12.9	4.25	2.7	8.23	0.913589	-0.170153	-5.96077	-3.3676	S	MR	R	MS
CX200	XI	Chinese	China	Modern variety	Shuhui 527	6.93	2.81	4.36	3.85	-4.59818	-1.46525	-4.40624	-7.25617	MS	R	MR	MR
CX201	GJ	Chinese	China	Modern variety	Ningjing 38	10.78	1.48	4.04	9.91	-1.04831	-2.65727	-4.71059	-1.88054	S	R	MR	MS
CX202	XI	Chinese	China	Modern variety	Sanhuangzhan	1.22	4.31	9.24	11.77	-9.8653	-0.111896	0.159012	-0.220347	R	MR	MS	S
CX203	XI	Chinese	China	Modern variety	Jin 23B	9.11	6.42	23.73	21.11	-2.59013	1.77473	13.733	8.06728	MS	MS	HS	HS
CX204	GJ	Chinese	China	Modern variety	Songjing the 9th	13.59	2.46	2.84	12.59	1.55524	-1.77894	-5.82498	0.503211	S	R	R	S
CX205	GJ	Overseas	Philippines	Unknown	IR 69428-6-1-1-3-3	5.8	2.22	1.23	4.33	-5.64145	-1.98956	-7.33737	-6.82559	MS	R	R	MR
CX206	XI	Overseas	Philippines	Unknown	IR 2061-522-6-9	1.2	0.82	2.32	7.35	-9.88376	-3.23984	-6.3213	-4.14887	R	R	R	MS
CX210	Admix	Chinese	China	Modern variety	Qb_604	9.63	1.39	2.04	5.47	-2.10081	-2.72897	-6.57883	-5.8135	MS	R	R	MS
CX211	GJ	Chinese	China	Modern variety	M 3122	7.67	2.11	17.44	15.39	-3.91498	-2.08814	7.84268	2.98906	MS	R	HS	HS
CX212	GJ	Overseas	Japan	Unknown	Nongken 58	8.79	1.13	3.8	7.89	-2.87633	-2.962	-4.93066	-3.66502	MS	R	MR	MS
CX213	GJ	Chinese	China	Modern variety	Chennong 89366	15.92	2.74	3.71	14.51	3.70179	-1.5235	-5.01962	2.21223	HS	R	MR	S
CX214	Admix	Overseas	Brazil	Unknown	Brazil Nuodao	21.99	4.32	4.86	21.53	9.30589	0.13485	-3.93801	7.47248	HS	MR	MR	HS
CX215	XI	Chinese	China	Modern variety	F6	1.98	1.14	3.84	14.35	-9.17286	-2.95751	-4.88852	2.06574	R	R	MR	S
CX216	XI	Chinese	China	Modern variety	Hui 752	21.37	3.06	7.26	15.39	8.72886	-1.2367	-1.6905	2.98906	HS	MR	MS	HS
CX218	XI	Overseas	India	Unknown	Type 3	21.62	3.79	9.17	16.9	8.96429	-0.57795	0.0981418	4.32964	HS	MR	MS	HS
CX219	XI	Overseas	Philippines	Unknown	FL 478	2.42	3.03	20.43	20.33	-8.76664	-1.26807	10.638	7.3748	R	MR	HS	HS
CX221	XI	Chinese	China	Modern variety	Zhongyouzao 81	29.37	3.84	26.02	21.73	16.1148	-0.533137	15.8728	8.62216	HS	MR	HS	HS
CX222	XI	Chinese	China	Modern variety	Jiafuzhan	22.08	4.13	5.33	14.14	9.38898	-0.282185	-3.49787	1.88374	HS	MR	MS	S
CX223	GJ	Chinese	China	Modern variety	Chujing 27	12.92	0.98	3.72	10.23	0.93667	-3.1054	-5.01026	-1.59644	S	R	MR	S
CX224	GJ	Chinese	China	Modern variety	Chujing 28	8.76	0.8	3.28	8.44	-2.90865	-3.26224	-5.41294	-3.17673	MS	R	MR	MS
CX225	XI	Overseas	Philippines	Unknown	IR 77298-14-1-2	1.8	1.29	3.32	6.56	-9.32981	-2.81859	-5.38016	-4.85467	R	R	MR	MS
CX226	XI	Overseas	Philippines	Unknown	IR 06G113	2.57	1.76	2.54	8.53	-8.62353	-2.40183	-6.10592	-3.10126	R	R	R	MS
CX227	aus	Overseas	India	Unknown	KASALATH	2.51	0.78	2.94	6.17	-8.68354	-3.28465	-5.73133	-5.19647	R	R	R	MS
CX228	XI	Overseas	India	Unknown	Bala	20.04	3.34	19.84	19.76	7.51018	-0.985747	10.0902	6.86875	HS	MR	HS	HS
CX230	XI	Chinese	China	Modern variety	IR 64-IL	1.88	1.19	2.61	7.98	-9.26057	-2.90822	-6.04037	-3.58511	R	R	R	MS
CX231	XI	Overseas	Philippines	Unknown	IR 52561-UBN-1-1-2	17.52	2	25.78	17.97	5.17898	-2.18673	15.6481	5.27514	HS	R	HS	HS
CX232	XI	Overseas	Philippines	Unknown	IR 55419-04	15.2	2.13	4.21	11.56	3.03705	-2.07022	-4.54671	-0.415663	HS	R	MR	S
CX233	XI	Overseas	Philippines	Unknown	IR 58821-23-1-3-1	20.11	3.03	5.07	12.92	7.56557	-1.26359	-3.74135	0.796186	HS	MR	MS	S
CX234	Admix	Overseas	Philippines	Unknown	IR 62266-42-6-2	3.37	1.1	3.34	3.41	-7.88494	-2.99336	-5.35675	-7.65125	MR	R	MR	MR
CX235	XI	Overseas	Philippines	Unknown	NSIC RC 9	16.69	2.36	3.96	11	4.41269	-1.86856	-4.77614	-0.908393	HS	R	MR	S
CX236	XI	Overseas	India	Unknown	Vandana	17.49	3.28	17.31	14.32	5.14667	-1.044	7.71626	2.03467	HS	MR	HS	S
CX237	XI	Overseas	Indonesia	Unknown	B 6136-3-TB-0-1-5	2.51	1.17	9.11	9.98	-8.67431	-2.92615	0.0372717	-1.80951	R	R	MS	MS
CX238	XI	Overseas	Sri Lanka	Unknown	BW 311-9	2.19	1.31	10.67	9.41	-8.97437	-2.80963	1.50283	-2.32444	R	R	S	MS
CX240	XI	Overseas	Brazil	Unknown	Carijo	11.8	2.6	3.67	9.63	-0.10198	-1.64898	-5.05708	-2.12468	S	R	MR	MS
CX241	GJ	Overseas	Brazil	Unknown	IAC 47	3	2.31	4.33	5.57	-8.22654	-1.90889	-4.43902	-5.72916	MR	R	MR	MS
CX242	Admix	Overseas	Philippines	Unknown	IR 47686-4-4-B-1	17.67	2.16	4.02	11.09	5.31285	-2.04781	-4.71995	-0.828491	HS	R	MR	S
CX243	GJ	Overseas	Philippines	Unknown	IR 47686-6-2-1-1	16.74	2.2	5.29	7.68	4.45885	-2.00748	-3.53533	-3.85589	HS	R	MS	MS
CX247	XI	Overseas	Ghana	Unknown	IRAT 144	15.7	3.51	23.09	17.31	3.49868	-0.833384	13.1384	4.6892	HS	MR	HS	HS
CX248	Admix	Overseas	Philippines	Unknown	Kinandang Patong	18.89	3.52	6.01	17.28	6.43921	-0.824421	-2.8564	4.667	HS	MR	MS	HS
CX249	XI	Chinese	China	Modern variety	2004	21.28	3.68	3.34	n.a.	8.64577	-0.685501	-5.36143	n.a.	HS	MR	MR	n.a.
CX250	XI	Chinese	China	Modern variety	829	n.a.	3.82	6.92	6.04	n.a.	-0.560025	-2.00422	-5.30745	n.a.	MR	MS	MS
CX251	GJ	Chinese	China	Modern variety	Xudao 4	13.84	1.36	3.54	6.46	1.78144	-2.76482	-5.17414	-4.93457	S	R	MR	MS
CX253	XI	Chinese	China	Modern variety	Yuetai B	21.3	n.a.	n.a.	n.a.	8.66885	n.a.	n.a.	n.a.	HS	n.a.	n.a.	n.a.
CX254	XI	Chinese	China	Modern variety	Xieqingzao B	9.58	n.a.	n.a.	n.a.	-2.15158	n.a.	n.a.	n.a.	MS	n.a.	n.a.	n.a.
CX255	XI	Chinese	China	Modern variety	Zhenshan 97B	23.32	4.81	19.19	22.12	10.5338	0.336233	9.48617	8.96396	HS	MR	HS	HS
CX256	XI	Chinese	China	Modern variety	ChuanXiang 29B	21.14	3.66	22.89	22.18	8.52575	-0.703426	12.9464	9.01723	HS	MR	HS	HS
CX257	XI	Chinese	China	Modern variety	Bo B	5.31	2.82	6.89	5.19	-6.09846	-1.4518	-2.03231	-6.06652	MS	R	MS	MS
CX258	XI	Chinese	China	Modern variety	Zhong 9B	4.79	3.04	23.21	20.79	-6.56931	-1.25911	13.2461	7.78762	MR	MR	HS	HS
CX259	GJ	Chinese	China	Modern variety	Y16B	13.33	0.87	2.22	8.11	1.31058	-3.19502	-6.41027	-3.4697	S	R	R	MS
CX260	GJ	Chinese	China	Modern variety	5216B	10.77	0.82	3.08	9.93	-1.04831	-3.2488	-5.60023	-1.8539	S	R	MR	MS
CX261	GJ	Chinese	China	Modern variety	C415	25.17	2.38	5.11	15.87	12.2418	-1.85064	-3.70858	3.4152	HS	R	MS	HS
CX263	Admix	Overseas	Malaysia	Unknown	PADISENEMOK	7.4	3.88	15.39	14.17	-4.16426	-0.501768	5.92762	1.90594	MS	MR	HS	S
CX265	Admix	Overseas	Columbia	Unknown	MONOLAYA	3.97	2.48	19.1	20.5	-7.33099	-1.75653	9.39721	7.52572	MR	R	HS	HS
CX266	GJ	Overseas	Philippines	Unknown	DINORADO	7.91	12.78	6.11	n.a.	-3.6934	6.54018	-2.71135	n.a.	MS	S	MS	n.a.
CX267	XI	Overseas	India	Unknown	IET 1444	5.64	2.11	22.09	19.64	-5.78917	-2.08814	12.2019	6.76221	MS	R	HS	HS
CX268	XI	Overseas	Brazil	Unknown	ARROZVERMELHO	3.02	1.54	13.14	12.83	-8.21269	-2.59453	3.82058	0.720723	MR	R	S	S
CX269	GJ	Overseas	Brazil	Unknown	IAC 165	5.32	n.a.	1.87	n.a.	-6.06198	n.a.	-6.22624	n.a.	MS	n.a.	R	n.a.
CX270	XI	Chinese	China	Modern variety	TAICHUNGNATIVE1	4.14	1.73	18.9	16.34	-7.17404	-2.42872	9.20992	3.83691	MR	R	HS	HS
CX273	XI	Overseas	India	Unknown	NONA BOKRA	2.13	1.89	n.a.	6.99	-9.02976	-2.28532	n.a.	-4.46848	R	R	n.a.	MS
CX274	XI	Overseas	Philippines	Unknown	IR 26	18.76	n.a.	9.26	n.a.	6.32842	n.a.	0.187106	n.a.	HS	n.a.	MS	n.a.
CX276	XI	Overseas	Philippines	Unknown	IR 8192-200-3-3-1-1	8.09	n.a.	2.59	3.46	-3.52722	n.a.	-6.06378	-7.60686	MS	n.a.	R	MR
CX277	GJ	Chinese	China	Modern variety	02428-IL	8.34	1.76	4.04	n.a.	-3.29641	-2.40183	-4.70591	n.a.	MS	R	MR	n.a.
CX278	XI	Overseas	Philippines	Unknown	IR 68	1.77	n.a.	19.07	8.97	-9.36213	n.a.	9.36911	-2.71507	R	n.a.	HS	MS
CX279	GJ	Chinese	China	Modern variety	Yundao 1	n.a.	n.a.	4.83	n.a.	n.a.	n.a.	-3.97079	n.a.	n.a.	n.a.	MR	n.a.
CX280	Admix	Overseas	Brazil	Unknown	Maravilha	9.56	1.85	6.26	7.11	-2.16543	-2.32117	-2.62228	-4.36638	MS	R	MS	MS
CX281	XI	Overseas	Philippines	Unknown	IR 68897 B	1.87	2.69	9.58	n.a.	-9.27442	-1.5728	0.482091	n.a.	R	R	MS	n.a.
CX282	Admix	Chinese	China	Landrace	Lijiangxintuanheigu	n.a.	3	7.94	10.66	n.a.	-1.29048	-1.05371	-1.21468	n.a.	MR	MS	S
CX283	XI	Chinese	China	Modern variety	Changyebaochi	14.28	1.15	4.06	n.a.	2.19228	-2.94855	-4.68718	n.a.	S	R	MR	n.a.
CX284	Admix	Chinese	China	Modern variety	Han 502	11.07	1.89	3.82	7.92	-0.775949	-2.28532	-4.91661	-3.64726	S	R	MR	MS
CX285	GJ	Chinese	China	Modern variety	Nonglinnuo	21.27	1.11	4.37	16.12	8.64115	-2.9844	-4.40156	3.63715	HS	R	MR	HS
CX286	Admix	Chinese	China	Modern variety	C 349	21.63	3.09	4.47	17.11	8.9689	-1.20981	-4.30323	4.51164	HS	MR	MR	HS
CX287	GJ	Chinese	China	Modern variety	C52	18.27	1.54	2.84	15.36	5.87142	-2.59901	-5.82498	2.95798	HS	R	R	HS
CX288	XI	Chinese	China	Modern variety	D 11	16.81	3.43	19.11	15.11	4.51886	-0.909565	9.40189	2.74491	HS	MR	HS	HS
CX289	GJ	Chinese	China	Modern variety	725	10.49	3.3	1.93	7.03	-1.31605	-1.0216	-6.67716	-4.42853	S	MR	R	MS
CX290	XI	Chinese	China	Modern variety	Duo 57	n.a.	1.37	3.49	17.16	n.a.	-2.75138	-5.21628	4.55603	n.a.	R	MR	HS
CX291	XI	Chinese	China	Modern variety	D 15	9.66	3.37	1.6	6.26	-2.07772	-0.95886	-6.99088	-5.12101	MS	MR	R	MS
CX292	XI	Chinese	China	Modern variety	Enhui 58	5.19	3.96	3.88	3.9	-6.20463	-0.434549	-4.85106	-7.21178	MS	MR	MR	MR
CX293	XI	Chinese	China	Modern variety	Wansan	2.37	0.51	3.91	15.84	-8.80818	-3.52216	-4.83233	3.38857	R	R	MR	HS
CX294	XI	Chinese	China	Modern variety	Minghui 77	15.43	2.76	2.07	2.01	3.2494	-1.50558	-6.55542	-8.89417	HS	R	R	R
CX295	XI	Chinese	China	Modern variety	Chaohui 1	6.87	2.77	4.63	4.71	-4.65358	-1.49661	-4.15808	-6.49266	MS	R	MR	MR
CX296	XI	Overseas	Philippines	Unknown	IR 74	4.17	2.33	16.22	14.64	-7.14634	-1.89097	6.69552	2.32764	MR	R	HS	S
CX297	XI	Chinese	China	Modern variety	Guihui 2190	8.63	2.12	7.64	13.28	-3.02867	-2.0747	-1.33464	1.12023	MS	R	MS	S
CX298	XI	Chinese	China	Modern variety	Guihui 5832	6.69	1.89	6.19	13.23	-4.81976	-2.28084	-2.6972	1.07584	MS	R	MS	S
CX299	GJ	Chinese	China	Modern variety	Ningjing 1	6.94	1.19	1.74	5.66	-4.59357	-2.90822	-6.85509	-5.64481	MS	R	R	MS
CX300	XI	Chinese	China	Modern variety	Guihui 168	14.37	3.76	9.94	6.98	2.26614	-0.6138	0.8239	-4.47736	S	MR	MS	MS
CX301	XI	Chinese	China	Modern variety	Qianhui 875	5.21	3.27	17.8	18.04	-6.18617	-1.04849	8.17981	5.34617	MS	MR	HS	HS
CX302	XI	Chinese	China	Modern variety	SB90	10.78	4.42	7.61	8.24	-1.03907	-0.017789	-1.35806	-3.35429	S	MR	MS	MS
CX303	XI	Chinese	China	Modern variety	LX 2007	3.64	2.27	12.91	15.06	-7.63566	-1.94922	3.59583	2.69164	MR	R	S	HS
CX304	XI	Chinese	China	Modern variety	Luyin 46	19.53	n.a.	21.13	18.78	7.03932	n.a.	11.2982	6.00314	HS	n.a.	HS	HS
CX305	XI	Chinese	China	Modern variety	ZH 5	4.51	3.01	13.31	9.63	-6.83244	-1.28599	3.97041	-2.12468	MR	MR	S	MS
CX306	GJ	Chinese	China	Landrace	Mongolia Rice	15.49	6.63	6.39	12.85	3.30941	1.96742	-2.50522	0.73404	HS	MS	MS	S
CX307	Admix	Chinese	China	Modern variety	HP 121	21.99	3.38	4.16	11.07	9.3105	-0.954378	-4.58885	-0.846247	HS	MR	MR	S
CX309	XI	Chinese	China	Modern variety	Lunhui 422	17.19	5.89	8.47	12.56	4.86969	1.29971	-0.557382	0.481016	HS	MS	MS	S
CX310	XI	Chinese	China	Modern variety	F88	4.77	3.87	7.52	11.07	-6.59239	-0.515212	-1.44702	-0.846247	MR	MR	MS	S
CX311	GJ	Chinese	China	Modern variety	Wuyunjing 7	5.31	1.96	1.77	1.74	-6.09846	-2.22258	-6.82699	-9.12944	MS	R	R	R
CX312	XI	Chinese	China	Modern variety	WH26	2.78	1.68	15.41	11.96	-8.42503	-2.46905	5.94166	-0.0516645	R	R	HS	S
CX313	XI	Chinese	China	Modern variety	R106	2.01	1.53	2.57	2.25	-9.14517	-2.61246	-6.07782	-8.67666	R	R	R	R
CX314	XI	Chinese	China	Modern variety	117	2.07	2.52	10.18	10.47	-9.08515	-1.7162	1.04397	-1.37893	R	R	S	S
CX315	GJ	Overseas	Democratic People's Republic of Korea	Unknown	Zidao	8.91	1.77	2.41	6.61	-2.77477	-2.39287	-6.22766	-4.81028	MS	R	R	MS
CX316	Admix	Chinese	China	Modern variety	MR 39	18.01	5.23	3.48	13.59	5.62676	0.70818	-5.23033	1.38657	HS	MS	MR	S
CX317	Admix	Chinese	China	Modern variety	MR 19	13.98	5.09	3.19	10.07	1.91531	0.582704	-5.49722	-1.73849	S	MS	MR	S
CX318	XI	Chinese	China	Landrace	Heiheaihui	6.6	3.64	1.73	4.91	-4.90285	-0.71687	-6.86914	-6.3151	MS	MR	R	MR
CX319	XI	Chinese	China	Landrace	Mengguandamagu	3	1.18	5.32	16.63	-8.22654	-2.92166	-3.50724	4.08993	MR	R	MS	HS
CX320	GJ	Chinese	China	Modern variety	Zhendao 88	10.37	1.94	3.11	3.66	-1.42684	-2.24499	-5.57682	-7.42486	S	R	MR	MR
CX321	XI	Chinese	China	Modern variety	PD29	2.82	1.83	20.92	17.1	-8.39272	-2.3391	11.1063	4.5072	R	R	HS	HS
CX322	XI	Chinese	China	Modern variety	Honghui 98	2.47	1.35	3.58	15.98	-8.71586	-2.7693	-5.13668	3.51286	R	R	MR	HS
CX324	GJ	Chinese	China	Modern variety	Nanjing 45	3.18	1.19	1.43	1.29	-8.05574	-2.90822	-7.14539	-9.52451	MR	R	R	R
CX325	XI	Chinese	China	Modern variety	Red late on the 1st	15.91	3.01	3.99	11.61	3.68794	-1.28599	-4.75273	-0.366834	HS	MR	MR	S
CX326	GJ	Chinese	China	Modern variety	Nanjing 47	5.17	2.1	0.86	1.89	-6.22771	-2.09711	-7.67917	-8.99183	MS	R	R	R
CX328	XI	Chinese	China	Modern variety	Baoxuan 21	16.51	4.46	18.88	17.54	4.24189	0.01358	9.19587	4.89783	HS	MR	HS	HS
CX329	GJ	Chinese	China	Modern variety	Jinchuanyihao	10.57	3.22	4.99	11.38	-1.23296	-1.09778	-3.81159	-0.575467	S	MR	MR	S
CX330	Admix	Overseas	Japan	Unknown	Yueguang	14.11	2.01	2.89	9.84	2.0261	-2.18225	-5.77816	-1.9338	S	R	R	MS
CX331	GJ	Chinese	China	Modern variety	Song 820	18.68	2.8	3.24	19.03	6.24995	-1.46973	-5.4504	6.22065	HS	R	MR	HS
CX332	GJ	Chinese	China	Modern variety	Xudao 3	9.67	2.26	2.82	7.09	-2.06849	-1.94922	-5.84371	-4.3797	MS	R	R	MS
CX333	GJ	Chinese	China	Landrace	DaohuaXiang	19.59	n.a.	4.46	12.48	7.08548	n.a.	-4.31259	0.409992	HS	n.a.	MR	S
CX334	GJ	Chinese	China	Modern variety	Huaidao 9	10.23	1.62	2.09	9.61	-1.55148	-2.53179	-6.53669	-2.14244	S	R	R	MS
CX335	XI	Chinese	China	Modern variety	B14	1.63	0.81	2.37	1.99	-9.496	-3.25328	-6.26512	-8.90748	R	R	R	R
CX336	XI	Chinese	China	Modern variety	B15	2.1	1.33	7.02	8.46	-9.05746	-2.78274	-1.91993	-3.16341	R	R	MS	MS
CX337	XI	Chinese	China	Modern variety	B5	3.87	0.89	14.79	10.72	-7.42331	-3.18158	5.36106	-1.16142	MR	R	S	S
CX338	XI	Chinese	China	Modern variety	B5-10	2.72	n.a.	18.68	13.99	-8.48966	n.a.	8.99921	1.74613	R	n.a.	HS	S
CX339	XI	Chinese	China	Modern variety	Lvhan 1	21.11	3.35	19.38	16.65	8.49805	-0.976785	9.6641	4.10769	HS	MR	HS	HS
CX340	XI	Chinese	China	Modern variety	Hua 564	6.99	3.03	16.94	12.96	-4.53817	-1.26359	7.36977	0.831698	MS	MR	HS	S
CX341	XI	Chinese	China	Modern variety	Hua 565	1.97	2.52	3.78	11.3	-9.17748	-1.72516	-4.95407	-0.642053	R	R	MR	S
CX342	XI	Chinese	China	Modern variety	Wanxian 763	13.99	3.43	2.84	7.98	1.91531	-0.905084	-5.82966	-3.59399	S	MR	R	MS
CX343	XI	Chinese	China	Modern variety	Wanxian 77	2.37	1.72	8.67	10.43	-8.80357	-2.43768	-0.374772	-1.41444	R	R	MS	S
CX344	GJ	Chinese	China	Modern variety	Hexi 41	16.32	3.51	2.81	14.32	4.06647	-0.837865	-5.86244	2.03467	HS	MR	R	S
CX345	GJ	Chinese	China	Modern variety	Yungeng 23	12.23	3.01	2.59	8.99	0.295015	-1.28151	-6.06846	-2.69287	S	MR	R	MS
CX346	XI	Chinese	China	Modern variety	SAGC-4	3.01	1.24	2.84	10.39	-8.2173	-2.86789	-5.82966	-1.44995	MR	R	R	S
CX347	Admix	Chinese	China	Modern variety	SAGC-7	4.21	2.8	4.97	22.21	-7.10941	-1.46973	-3.83968	9.04386	MR	R	MR	HS
CX348	XI	Chinese	China	Modern variety	Zhonghua 1	2.07	2.42	9.83	8.94	-9.08515	-1.8103	0.716207	-2.73283	R	R	MS	MS
CX349	XI	Unknown	Unknown	Unknown	KCD 1	4.09	2.92	14.78	14.36	-7.21558	-1.35769	5.35169	2.07018	MR	R	S	S
CX350	GJ	Chinese	China	Modern variety	Wuyugeng 20	1.79	0.83	2.49	1.73	-9.33905	-3.23984	-6.15274	-9.13831	R	R	R	R
CX351	GJ	Chinese	China	Modern variety	053 A-3	13.27	2.09	3.33	n.a.	1.25057	-2.10607	-5.37548	n.a.	S	R	MR	n.a.
CX352	Admix	Chinese	China	Modern variety	BD 007	7.86	2.77	8.39	4.33	-3.73957	-1.49661	-0.627616	-6.83003	MS	R	MS	MR
CX353	GJ	Chinese	China	Modern variety	CAU 1	2.58	2.88	n.a.	1.02	-8.6143	-1.39803	n.a.	-9.76421	R	R	n.a.	R
CX354	GJ	Chinese	China	Modern variety	CAU 2	13.71	3.01	1.48	n.a.	1.6568	-1.28151	-7.10325	n.a.	S	MR	R	n.a.
CX355	GJ	Chinese	China	Modern variety	Yunlu 102	5.48	3.34	0.9	1.29	-5.94151	-0.981266	-7.6464	-9.53338	MS	MR	R	R
CX356	GJ	Chinese	China	Modern variety	Yandao 8	13.32	3.06	2.42	5.42	1.30135	-1.2367	-6.22766	-5.85789	S	MR	R	MS
CX357	XI	Overseas	Philippines	Unknown	PSBRC 80	1.03	0.79	1.32	2.33	-10.0453	-3.26672	-7.25777	-8.60119	R	R	R	R
CX358	XI	Overseas	Philippines	Unknown	PSBRC 82	3.19	3.28	1.43	3.54	-8.0465	-1.03504	-7.15476	-7.53139	MR	MR	R	MR
CX359	GJ	Chinese	China	Modern variety	Yunlu 103	20.6	6.36	3.94	13	8.02258	1.72543	-4.79955	0.86721	HS	MS	MR	S
CX360	XI	Overseas	Philippines	Unknown	Y075	2.89	1.07	14.02	16.32	-8.32348	-3.02473	4.63998	3.81471	R	R	S	HS
CX361	XI	Overseas	Hungary	Unknown	G341	2.31	1.42	10.67	13.68	-8.86358	-2.70208	1.50283	1.47535	R	R	S	S
CX362	XI	Unknown	Unknown	Unknown	YZX1	9.98	3.74	9.41	6.88	-1.7869	-0.627244	0.31821	-4.5617	MS	MR	MS	MS
CX363	XI	Unknown	Unknown	Unknown	YZX2	3.97	1.8	21.92	19.95	-7.33561	-2.36598	12.0427	7.03743	MR	R	HS	HS
CX364	XI	Unknown	Unknown	Unknown	42686	2.7	0.88	2.01	6.09	-8.50351	-3.18606	-6.61161	-5.27194	R	R	R	MS
CX365	Admix	Chinese	China	Modern variety	Compact Plant Type Material	5.52	0.78	7.53	7.46	-5.89996	-3.28465	-1.44234	-4.05121	MS	R	MS	MS
CX366	XI	Chinese	China	Modern variety	Ganwanxian 37 (926)	2.09	1.68	16.04	14.83	-9.06207	-2.47354	6.53164	2.49189	R	R	HS	S
CX367	Admix	Chinese	China	Landrace	Haogelao	18.81	n.a.	n.a.	7.26	6.36535	n.a.	n.a.	-4.23321	HS	n.a.	n.a.	MS
CX368	aus	Overseas	India	Unknown	N 22	28.47	3.92	3.01	23.73	15.2931	-0.465918	-5.67515	10.3978	HS	MR	MR	HS
CX369	XI	Overseas	Philippines	Unknown	IRBB 62	0.13	0.17	1.43	0.78	-10.8763	-3.82688	-7.15007	-8.85853	R	R	R	R
CX370	XI	Chinese	China	Modern variety	Chenghui 727	20.1	3.48	15.48	13.67	7.56095	-0.85579	6.00722	1.4576	HS	MR	HS	S
CX371	GJ	Overseas	Cote d'Ivoire	Unknown	NERICA 1	16.99	12.29	2.49	4.08	4.68505	7.03576	-6.15742	-7.05198	HS	S	R	MR
CX372	Admix	Overseas	Cote d'Ivoire	Unknown	NERICA 2	13.81	6.34	2.78	4.08	1.75836	1.70303	-5.88585	-7.04754	S	MS	R	MR
CX373	GJ	Overseas	Cote d'Ivoire	Unknown	NERICA 8	6.57	5.44	1.36	4.12	-4.93055	0.900875	-7.21563	-7.01647	MS	MS	R	MR
CX374	GJ	Overseas	Cote d'Ivoire	Unknown	NERICA 9	8.46	4.37	1.09	4.56	-3.19024	-0.0670832	-7.46379	-6.63027	MS	MR	R	MR
CX375	XI	Overseas	Cote d'Ivoire	Unknown	NERICA-L-1	14.3	1.9	3.83	6.69	2.20613	-2.27636	-4.90256	-4.73482	S	R	MR	MS
CX376	XI	Overseas	Cote d'Ivoire	Unknown	NERICA-L-20	17.77	2.9	18.71	12.29	5.41441	-1.37562	9.02731	0.232432	HS	R	HS	S
CX377	XI	Overseas	Cote d'Ivoire	Unknown	NERICA-L-27	1.62	1.23	9.08	9.06	-9.496	-2.87685	0.00917789	-2.63073	R	R	MS	MS
CX378	XI	Chinese	China	Modern variety	Huhan 15	4.7	1.73	4.19	14.01	-6.65702	-2.4332	-4.56544	1.75945	MR	R	MR	S
CX379	XI	Overseas	Mali	Unknown	Nionoka	3.37	2.82	4.69	9.96	-7.88955	-1.44732	-4.09721	-1.83615	MR	R	MR	MS
CX380	GJ	Chinese	China	Modern variety	Yandao 9	2.94	1.46	0.74	0.73	-8.27732	-2.67519	-7.80091	-10.0217	R	R	R	R
CX381	XI	Overseas	Mali	Unknown	Adny 11	3.72	1.87	2.92	12.46	-7.55718	-2.30325	-5.75943	0.383358	MR	R	R	S
CX382	XI	Unknown	Unknown	Unknown	Kogomg 1-1	24.23	4.36	19.77	14.61	11.3786	-0.0715645	10.0246	2.29213	HS	MR	HS	S
CX383	GJ	Chinese	China	Landrace	Hongza	15.29	n.a.	6.03	6.64	3.12015	n.a.	-2.83767	-4.77921	HS	n.a.	MS	MS
CX384	GJ	Chinese	China	Landrace	Fengza	11.88	7.13	4.7	7.76	-0.0327368	2.41555	-4.08784	-3.78487	S	MS	MR	MS
CX385	XI	Chinese	China	Modern variety	NPT-100	n.a.	1.29	3.92	6.33	n.a.	-2.82756	-4.82297	-5.05887	n.a.	R	MR	MS
CX386	XI	Chinese	China	Modern variety	NPT-114	2.71	1.69	3.58	10.78	-8.48966	-2.46009	-5.13668	-1.10815	R	R	MR	S
CX387	XI	Unknown	Unknown	Unknown	1088	21.04	5.81	20.77	17.09	8.4288	1.22353	10.9658	4.50276	HS	MS	HS	HS
CX388	XI	Overseas	Thailand	Unknown	KR 200	8.2	2.77	3.98	12.16	-3.42566	-1.5011	-4.7621	0.117018	MS	R	MR	S
CX389	GJ	Chinese	China	Modern variety	Jinyuan 85	16.63	2.61	1.99	12.22	4.35268	-1.63553	-6.63034	0.174725	HS	R	R	S
CX390	XI	Chinese	China	Landrace	Yuelianggu	18.41	4.21	9.9	13.63	6.00067	-0.206003	0.777077	1.43096	HS	MR	MS	S
CX391	GJ	Chinese	China	Modern variety	YJ 30	13.19	2.01	3.2	7.95	1.18595	-2.18225	-5.49254	-3.61619	S	R	MR	MS
CX392	XI	Unknown	Unknown	Unknown	SARD	18.83	4.72	18.11	15.08	6.39305	0.246607	8.47011	2.7094	HS	MR	HS	HS
CX393	XI	Chinese	China	Modern variety	Huangsizhan	1.43	2.11	11.72	8.34	-9.68065	-2.08814	2.48144	-3.26551	R	R	S	MS
CX394	XI	Chinese	China	Modern variety	Molizhanxuan	1.84	n.a.	14.22	13.14	-9.29288	n.a.	4.83196	0.995941	R	n.a.	S	S
CX395	Admix	Chinese	China	Modern variety	YSBR 1	24.72	5.56	4.99	17.22	11.8263	0.999464	-3.82095	4.61373	HS	MS	MR	HS
CX396	GJ	Overseas	Japan	Unknown	Guandong 194 (Soft Rice)	10.86	1.14	2.52	8.23	-0.965214	-2.95751	-6.12465	-3.3676	S	R	R	MS
CX397	GJ	Chinese	China	Modern variety	Nangeng 46 (Soft Rice)	9.97	1.64	2.32	5.47	-1.79152	-2.50939	-6.3213	-5.81794	MS	R	R	MS
CX399	XI	Overseas	Philippines	Unknown	Matatag 2	1.93	1.14	2.14	4.24	-9.20979	-2.95751	-6.4805	-6.90993	R	R	R	MR
CX402	Admix	Overseas	West Africa	Unknown	TOG 6542	17.87	n.a.	n.a.	7.59	5.50673	n.a.	n.a.	-3.93136	HS	n.a.	n.a.	MS
CX403	XI	Overseas	Philippines	Unknown	IR 64 A	1.61	1.64	10.28	9.92	-9.51446	-2.50939	1.13761	-1.86278	R	R	S	MS
CX441	XI	Chinese	China	Modern variety	Qp_466	16.93	5.77	3.96	10.69	4.63427	1.19216	-4.77614	-1.17917	HS	MS	MR	S
CX462	XI	Chinese	China	Modern variety	611	21.34	4.42	18.2	11.55	8.70116	-0.0222703	8.55439	-0.420102	HS	MR	HS	S
CX463	XI	Chinese	China	Modern variety	33	2.39	3.31	11.17	6.82	-8.7851	-1.00815	1.97575	-4.61496	R	MR	S	MS
CX464	XI	Chinese	China	Modern variety	1892S	n.a.	n.a.	18.47	11.86	n.a.	n.a.	8.80256	-0.140445	n.a.	n.a.	HS	S
CX465	XI	Chinese	China	Modern variety	Anxuan 6	3.06	2.03	12.87	7.73	-8.17576	-2.15985	3.56305	-3.8115	MR	R	S	MS
CX467	XI	Chinese	China	Modern variety	Xianhui 207	20.28	5.31	17.8	14.27	7.73175	0.775399	8.17981	1.99916	HS	MS	HS	S
CX469	XI	Chinese	China	Modern variety	HR15	2.56	0.66	12.91	8.77	-8.63276	-3.3922	3.59583	-2.88819	R	R	S	MS
CX472	XI	Chinese	China	Modern variety	838	6.38	4.72	2.9	7.18	-5.10597	0.251088	-5.76879	-4.29536	MS	MR	R	MS
CX474	XI	Chinese	China	Modern variety	R287	28.84	18.79	31.71	24.01	15.6255	12.8614	21.2013	10.6375	HS	HS	HS	HS
CX475	XI	Chinese	China	Modern variety	Yuehui 9113	3.16	1.27	n.a.	13.78	-8.07882	-2.841	n.a.	1.5597	MR	R	n.a.	S
CX477	XI	Chinese	China	Modern variety	Xianghui 299	4.09	3.56	15.32	15.88	-7.2202	-0.793052	5.86206	3.42852	MR	MR	HS	HS
CX478	XI	Chinese	China	Modern variety	Changhui 121	4.99	4.37	12.42	20.29	-6.38928	-0.0626019	3.13696	7.34372	MR	MR	S	HS
CX480	XI	Chinese	China	Modern variety	R432	23.1	6.5	25.09	19.87	10.3307	1.84643	15.0066	6.96641	HS	MS	HS	HS
CX481	XI	Chinese	China	Modern variety	207R	19.71	8.98	23.49	19.45	7.19627	4.06915	13.5083	6.59353	HS	MS	HS	HS
CX482	XI	Chinese	China	Modern variety	R402	4.91	6.2	24.06	18.89	-6.46314	1.57755	14.0421	6.09636	MR	MS	HS	HS
CX483	XI	Chinese	China	Modern variety	R458	16.21	4.98	4.26	11.19	3.96491	0.479634	-4.50457	-0.735272	HS	MR	MR	S
CX484	XI	Chinese	China	Modern variety	T0463	4.99	4.99	21.3	17.29	-6.38466	0.497559	11.4574	4.68032	MR	MR	HS	HS
CX485	XI	Chinese	China	Modern variety	T0974	4.98	6.11	3.31	14.96	-6.40313	1.49241	-5.39421	2.6073	MR	MS	MR	S
CX486	XI	Chinese	China	Modern variety	ZR02	19.6	9.48	22.1	16.46	7.09933	4.51279	12.2066	3.93456	HS	MS	HS	HS
CX492	GJ	Chinese	China	Modern variety	Ningjing 3	3.87	1.09	3.26	n.a.	-7.42331	-2.99785	-5.43635	n.a.	MR	R	MR	n.a.
CX493	GJ	Chinese	China	Modern variety	Yangfujing 8	n.a.	n.a.	3.76	10.33	n.a.	n.a.	-4.96812	-1.49878	n.a.	n.a.	MR	S
CX494	GJ	Chinese	China	Modern variety	Yangjing 4038	10.09	n.a.	3.23	8.78	-1.68535	n.a.	-5.46444	-2.87487	S	n.a.	MR	MS
CX495	GJ	Chinese	China	Modern variety	Zhendao 99	9.24	9.99	4.09	7.37	-2.46087	4.97437	-4.6544	-4.13111	MS	MS	MR	MS
CX496	GJ	Chinese	China	Modern variety	Wujing 15	8.66	5.22	2.61	4.82	-3.00559	0.703698	-6.04973	-6.39945	MS	MS	R	MR
CX497	GJ	Chinese	China	Modern variety	Wuyunjing 21	11.78	4.64	3.03	6.42	-0.115829	0.183869	-5.64705	-4.97452	S	MR	MR	MS
CX498	GJ	Chinese	China	Modern variety	Huajing 6	12.18	3.51	3.93	4.22	0.253469	-0.837865	-4.80892	-6.92325	S	MR	MR	MR
CX499	GJ	Chinese	China	Modern variety	Nanjing 44	6.56	3.71	3.33	4.99	-4.93517	-0.654132	-5.36611	-6.24408	MS	MR	MR	MR
CX500	GJ	Chinese	China	Modern variety	Wuxiangjing 14	11.07	2.57	3.47	6.86	-0.775949	-1.68035	-5.24437	-4.58389	S	R	MR	MS
CX501	GJ	Chinese	China	Modern variety	Xudao 5	9.66	4.38	4.83	4.93	-2.08234	-0.0491581	-3.96142	-6.29291	MS	MR	MR	MR
CX502	GJ	Chinese	China	Modern variety	Lianjing 4	9.74	3.88	3.54	5.31	-2.00387	-0.501768	-5.16946	-5.95998	MS	MR	MR	MS
CX503	GJ	Chinese	China	Modern variety	Changnongjing 5	8.53	2.73	4.04	5.44	-3.11638	-1.53246	-4.70591	-5.84013	MS	R	MR	MS
CX504	GJ	Chinese	China	Modern variety	Wuyunjing 19	7.71	1.39	4.07	n.a.	-3.87805	-2.72897	-4.6825	n.a.	MS	R	MR	n.a.
CX505	XI	Chinese	China	Modern variety	Texianzhan 25	4.31	4.61	12.43	7.13	-7.01709	0.148019	3.15569	-4.34862	MR	MR	S	MS
CX506	XI	Chinese	China	Modern variety	Xianxiaozhan	3.51	4.21	4.4	11.76	-7.75107	-0.201522	-4.36878	-0.233664	MR	MR	MR	S
CX507	XI	Chinese	China	Modern variety	Fenghuazhan	1.51	2.88	13.67	11.96	-9.59756	-1.39803	4.31222	-0.0605426	R	R	S	S
CX508	XI	Chinese	China	Modern variety	Qilisimiao	3.73	3.72	13.01	14.4	-7.55257	-0.645169	3.69884	2.11013	MR	MR	S	S
CX509	XI	Chinese	China	Modern variety	Zhenguiai 1	2.94	2.64	17.86	14.58	-8.28193	-1.61313	8.236	2.26994	R	R	HS	S
CX510	XI	Chinese	China	Modern variety	Guinongzhan	4.23	3.16	14.16	11.82	-7.08633	-1.14707	4.77109	-0.180396	MR	MR	S	S
CX511	XI	Chinese	China	Modern variety	Hemeizhan	1.91	1.77	11.53	8.55	-9.23749	-2.39735	2.30819	-3.08351	R	R	S	MS
CX512	XI	Chinese	China	Modern variety	Yuxiangyouzhan	2.49	3.66	21.73	17.97	-8.69278	-0.703426	11.8648	5.27958	R	MR	HS	HS
CX513	XI	Chinese	China	Modern variety	Yuejingsimiao 2	2.14	2.71	15.62	10.37	-9.02514	-1.55487	6.13832	-1.46771	R	R	HS	S
CX514	XI	Chinese	China	Modern variety	Yesizhan	2.67	2.68	13.22	10.14	-8.53582	-1.57728	3.89081	-1.66746	R	R	S	S
CX515	XI	Chinese	China	Modern variety	Guihuazhan	3.78	5.44	4.87	15.63	-7.50641	0.900875	-3.92864	3.20657	MR	MS	MR	HS
CX516	XI	Chinese	China	Modern variety	Youzhan 8	4.41	5.47	5.69	18.79	-6.92938	0.9188	-3.16075	6.01202	MR	MS	MS	HS
CX517	GJ	Chinese	China	Modern variety	DongNong 428	19.17	7.73	6.06	10.77	6.70234	2.95331	-2.81425	-1.11703	HS	MS	MS	S
CX518	GJ	Chinese	China	Modern variety	Kendao 12	20.76	14.63	n.a.	18.39	8.17491	9.12852	n.a.	5.65246	HS	S	n.a.	HS
CX519	GJ	Chinese	China	Modern variety	Kenjiandao 6	14.68	14.81	7.92	11.94	2.55697	9.29881	-1.07244	-0.0782986	S	S	MS	S
CX520	GJ	Chinese	China	Modern variety	Longdao 5	22.36	9.47	4.27	14.51	9.64749	4.50383	-4.4952	2.20779	HS	MS	MR	S
CX521	GJ	Chinese	China	Modern variety	Longjing 20	17.63	13.17	6.76	13.8	5.28054	7.82447	-2.15405	1.57745	HS	S	MS	S
CX522	GJ	Chinese	China	Modern variety	Longjing 21	19.51	14.68	3.97	12.94	7.01162	9.17333	-4.77614	0.818381	HS	S	MR	S
CX523	GJ	Chinese	China	Modern variety	Longjing 24	18.17	8.02	16.81	17.37	5.77447	3.20426	7.24803	4.74246	HS	MS	HS	HS
CX524	GJ	Chinese	China	Modern variety	Longjing 26	16.06	5.52	3.27	13.06	3.82643	0.972576	-5.4223	0.924917	HS	MS	MR	S
CX525	GJ	Chinese	China	Modern variety	Sanjiang 1	15.23	10.37	4.47	12.71	3.06475	5.31494	-4.30323	0.614187	HS	S	MR	S
CX526	GJ	Chinese	China	Modern variety	Song 01-173	15.4	4.36	6.52	12.24	3.2217	-0.0760458	-2.38816	0.19692	HS	MR	MS	S
CX527	GJ	Chinese	China	Modern variety	Songjing 10	16.62	6.29	3.37	8.99	4.34806	1.66269	-5.33334	-2.69287	HS	MS	MR	MS
CX528	GJ	Chinese	China	Modern variety	Songjing 6	19.51	10.98	3.88	14.89	7.01624	5.86166	-4.85574	2.54515	HS	S	MR	S
CX529	GJ	Chinese	China	Modern variety	Suijing 10	19.56	10.64	3.94	15.14	7.05779	5.55693	-4.79955	2.77154	HS	S	MR	HS
CX530	GJ	Chinese	China	Modern variety	Suijing 4	20.81	11.98	4.6	12.92	8.21184	6.75792	-4.18149	0.796186	HS	S	MR	S
CX531	GJ	Chinese	China	Modern variety	Suijing 7	17.36	5.12	3.73	15.46	5.03126	0.60511	-4.99153	3.04676	HS	MS	MR	HS
CX532	GJ	Chinese	China	Modern variety	Suijing 8	23.48	14.78	3.47	19.93	10.6769	9.26296	-5.23969	7.01967	HS	S	MR	HS
CX534	GJ	Chinese	China	Modern variety	Tongnian 1	11.77	5.33	3.76	8.09	-0.129678	0.802287	-4.96343	-3.49633	S	MS	MR	MS
CX535	GJ	Chinese	China	Modern variety	Fuyuan 4	13.96	6.11	6.9	12.42	1.88761	1.50137	-2.02763	0.356724	S	MS	MS	S
CX536	GJ	Chinese	China	Modern variety	Tonghe 832	14.27	4.08	3.29	12.93	2.17844	-0.318035	-5.41294	0.809503	S	MR	MR	S
CX537	XI	Chinese	China	Modern variety	Xiangwanxian 11	3.21	3.28	4.3	21.39	-8.03727	-1.03504	-4.46243	8.31586	MR	MR	MR	HS
CX538	XI	Chinese	China	Modern variety	Xiangwanxian 13	3.48	4.63	4.47	10.96	-7.788	0.165944	-4.30323	-0.943905	MR	MR	MR	S
CX539	XI	Chinese	China	Modern variety	Xiangwanxian 24	2.67	6.78	n.a.	16.12	-8.53582	2.09738	n.a.	3.63715	R	MS	n.a.	HS
CX540	XI	Chinese	China	Modern variety	Xiangwanxian 31	3.27	4.31	20.67	17.91	-7.98188	-0.120859	10.8675	5.22632	MR	MR	HS	HS
CX541	XI	Chinese	China	Modern variety	Xiangwanxian 45	22.97	14.32	23.57	22.49	10.2107	7.79069	13.5832	9.29245	HS	S	HS	HS
CX543	GJ	Chinese	China	Modern variety	Xiushui 114	7.44	3.02	2.57	7.24	-4.13194	-1.27255	-6.08719	-4.24653	MS	MR	R	MS
CX544	GJ	Chinese	China	Modern variety	Xiushui 123	6.92	1.58	1.67	7	-4.61203	-2.55868	-6.92532	-4.45516	MS	R	R	MS
CX545	GJ	Chinese	China	Modern variety	Xiushui 128	6.31	0.68	2.27	2.77	-5.17521	-3.37427	-6.36345	-8.21056	MS	R	R	R
CX546	GJ	Chinese	China	Modern variety	Zhonghua 11	13.57	4.2	3.48	8.24	1.53216	-0.214966	-5.22564	-3.35429	S	MR	MR	MS
CX547	GJ	Chinese	China	Modern variety	Zhejing 22	7.33	1.62	1.97	3.01	-4.2335	-2.52283	-6.64438	-8.00193	MS	R	R	MR
CX548	XI	Chinese	China	Modern variety	Zhongjian 100	3.46	5.51	18.59	20.06	-7.80646	0.959132	8.9243	7.13509	MR	MS	HS	HS
CX549	XI	Chinese	China	Modern variety	Zhongjian 99-38	26.99	24.39	12.72	22.57	13.9221	17.885	3.4179	9.36347	HS	HS	S	HS
CX550	XI	Chinese	China	Modern variety	Jiayu 948	12.91	n.a.	19.38	22.58	0.922822	n.a.	9.65474	9.36791	S	n.a.	HS	HS
CX551	GJ	Chinese	China	Modern variety	Jia 991	8.96	1.44	2.59	4.2	-2.72861	-2.68416	-6.06378	-6.94544	MS	R	R	MR
CX552	GJ	Chinese	China	Modern variety	jia 33	11.48	2.03	2.81	7.69	-0.397419	-2.16433	-5.85776	-3.84258	S	R	R	MS
CX553	GJ	Chinese	China	Modern variety	Lianjing 6	10.87	4.33	2.18	6.02	-0.960598	-0.0984522	-6.44304	-5.32964	S	MR	R	MS
CX554	XI	Chinese	China	Modern variety	Jinzao 47	26.08	14.19	20.69	27.83	13.0866	8.73417	10.8815	14.0377	HS	S	HS	HS
CX555	GJ	Chinese	China	Modern variety	Liaojing 294	13.09	4.87	1.4	15.28	1.08901	0.390008	-7.17817	2.88696	S	MR	R	HS
CX556	GJ	Chinese	China	Modern variety	Liaojing 454	9.37	2.28	1.33	6.02	-2.34547	-1.93578	-7.23904	-5.32964	MS	R	R	MS
CX557	GJ	Chinese	China	Modern variety	Liaojing 9	15.18	0.79	1.51	8.23	3.0232	-3.26672	-7.07516	-3.3676	HS	R	R	MS
CX558	GJ	Chinese	China	Modern variety	Yanfeng 47	15.91	1.4	2.31	11.28	3.69256	-2.72449	-6.32599	-0.65537	HS	R	R	S
CX559	XI	Chinese	China	Modern variety	Quanzhen 10	3.46	4.6	15.43	9.32	-7.80646	0.143537	5.96039	-2.3999	MR	MR	HS	MS
CX560	XI	Chinese	China	Modern variety	Ganwanxian 30	2.91	0.52	9.02	10.21	-8.30963	-3.51319	-0.0423275	-1.60976	R	R	MS	S
a XI, Xian/indica; GJ, Geng/japonica.
b Based on population structure, NJ tree and documented information.
c R, resistant (LL<3cm); MR, moderately resistant (3cm≤LL<5cm); MS, moderately susceptible (5cm≤LL<10cm); S, susceptible (10cm≤LL<15cm); and HS, highly susceptible (LL≥15cm). n.a., not available.

## Sheet: raw data
Supplemental Data. Zhang et al. (2021). Plant Cell.
Raw data of lesion length (cm) measurements of 701 accessions in the second set of rice materials caused by four Xoo races.
ID of rice accessions	Xoo race (strain)	Replication I (n = 3 plants [3 leaves per plant])		Replication II (n = 3 plants [3 leaves per plant])
		Mean	Standard deviation	Mean	Standard deviation
B001	C3 (JS158-2)	9.68889	2.21644	10.3	1.57162
B002	C3 (JS158-2)	1.15556	0.550084	1.1	0.260342
B003	C3 (JS158-2)	5.67778	1.44158	8.8	2.37978
B004	C3 (JS158-2)	1.1	0.352767	1.88889	1.35003
B005	C3 (JS158-2)	n.a.	n.a.	n.a.	n.a.
B006	C3 (JS158-2)	1.98889	0.915504	2.37778	1.39297
B007	C3 (JS158-2)	10.5889	0.300617	17.1	2.4251
B008	C3 (JS158-2)	4.88889	1.58126	11.7889	2.69286
B009	C3 (JS158-2)	6.33333	0.895048	15.2333	2.48797
B010	C3 (JS158-2)	6.44444	1.17063	9.11111	0.859155
B011	C3 (JS158-2)	n.a.	n.a.	n.a.	n.a.
B012	C3 (JS158-2)	11.5	1.5	10.1444	1.33597
B013	C3 (JS158-2)	1.26667	0.24037	3.12222	0.26736
B014	C3 (JS158-2)	1.08889	0.15396	2.55556	1.50604
B015	C3 (JS158-2)	8.07778	6.14241	21.4667	4.89773
B016	C3 (JS158-2)	0.777778	1.08747	n.a.	n.a.
B018	C3 (JS158-2)	5.77778	1.94289	8.78889	1.29629
B019	C3 (JS158-2)	11.6889	1.00074	7.16667	0.440959
B020	C3 (JS158-2)	4.15556	1.43346	3.31111	1.1654
B021	C3 (JS158-2)	4	2	6.57778	0.707369
B023	C3 (JS158-2)	3.5	1.16667	6.46667	0.968389
B024	C3 (JS158-2)	6	1.85592	8.4	1.85203
B025	C3 (JS158-2)	n.a.	n.a.	n.a.	n.a.
B026	C3 (JS158-2)	n.a.	n.a.	n.a.	n.a.
B027	C3 (JS158-2)	5.66667	0.881917	8.45556	0.680958
B028	C3 (JS158-2)	7.55556	2.00924	8.92222	2.06944
B029	C3 (JS158-2)	5.77778	1.8173	4.5	4.19563
B030	C3 (JS158-2)	2.18889	0.742618	2.22222	0.805766
B031	C3 (JS158-2)	5.08889	0.389206	4.31111	2.28773
B032	C3 (JS158-2)	2.83333	0.550757	1.16667	0.166667
B033	C3 (JS158-2)	2.75556	0.365655	1.58889	0.26736
B034	C3 (JS158-2)	1.56667	0.288675	1.32222	0.234126
B035	C3 (JS158-2)	1.01111	0.126198	0.733333	0.202759
B036	C3 (JS158-2)	11.9667	2.36948	10.2556	1.51156
B037	C3 (JS158-2)	2.61111	0.585314	2.61111	0.346944
B038	C3 (JS158-2)	2.46667	0.54569	1.01111	0.651778
B039	C3 (JS158-2)	0.388889	0.03849	0.722222	0.3849
B040	C3 (JS158-2)	0.944444	0.150308	0.733333	0.145297
B043	C3 (JS158-2)	4.02222	1.40013	2.26667	0.31798
B044	C3 (JS158-2)	4.33333	1.33333	5.5	1.74005
B045	C3 (JS158-2)	0.811111	0.403228	0.333333	0.0333333
B046	C3 (JS158-2)	0.455556	0.157527	0.366667	0.0333333
B047	C3 (JS158-2)	0.677778	0.195316	0.666667	0.417665
B048	C3 (JS158-2)	1.4	0.11547	0.877778	0.200924
B049	C3 (JS158-2)	6.15556	0.789749	16.9778	1.5349
B051	C3 (JS158-2)	2.27778	0.134715	2.01111	0.485722
B052	C3 (JS158-2)	19.7889	1.80811	13.2	3.8553
B053	C3 (JS158-2)	3.92222	2.38754	2.71111	2.40193
B054	C3 (JS158-2)	3.21111	0.826192	7.65556	3.3457
B055	C3 (JS158-2)	1.68889	0.452565	3.44444	3.05093
B056	C3 (JS158-2)	2.11111	0.3849	4.01111	0.991258
B057	C3 (JS158-2)	2.17778	0.283497	4.68889	0.541944
B058	C3 (JS158-2)	19.0444	3.26349	19.7667	2.17025
B059	C3 (JS158-2)	3.37778	0.390631	8.71111	0.871992
B060	C3 (JS158-2)	4.33333	1.20185	11.6889	3.84943
B061	C3 (JS158-2)	4.5	1.9785	2.94444	1.64429
B062	C3 (JS158-2)	5.77778	0.450103	10.5556	1.45615
B063	C3 (JS158-2)	2.25556	0.667777	3.77778	1.50308
B064	C3 (JS158-2)	1.08889	0.214303	2.53333	0.433333
B065	C3 (JS158-2)	0.888889	0.138778	0.755556	0.195316
B066	C3 (JS158-2)	1.08889	0.367171	2.37778	0.976009
B067	C3 (JS158-2)	12.8111	1.19319	7.5	0.611919
B068	C3 (JS158-2)	n.a.	n.a.	n.a.	n.a.
B069	C3 (JS158-2)	0.544444	0.200924	0.838889	0.10844
B070	C3 (JS158-2)	2.57778	0.646644	3.56667	0.202759
B071	C3 (JS158-2)	0.588889	0.134715	1.26667	0.450925
B072	C3 (JS158-2)	6.88889	2.34884	5.71111	1.89219
B073	C3 (JS158-2)	6.22222	1.07152	5.61111	0.535758
B074	C3 (JS158-2)	23.6556	1.43965	24.4556	1.14326
B075	C3 (JS158-2)	13.9667	2.89041	10.6889	0.800231
B076	C3 (JS158-2)	5.36667	2.0306	8.74444	5.22221
B077	C3 (JS158-2)	7.62222	3.69389	22.0556	2.6684
B079	C3 (JS158-2)	n.a.	n.a.	n.a.	n.a.
B081	C3 (JS158-2)	8.34444	1.95401	13.0333	2.94524
B082	C3 (JS158-2)	2.03333	0.384419	4.54444	1.63175
B083	C3 (JS158-2)	4.66667	1.29142	6.32778	1.4857
B084	C3 (JS158-2)	9.83333	0.927961	9.73333	0.896908
B085	C3 (JS158-2)	2.58889	1.17395	4.3	0.906152
B086	C3 (JS158-2)	3.92222	1.00296	5.76667	0.504425
B087	C3 (JS158-2)	1.18333	0.36094	1.43333	n.a.
B088	C3 (JS158-2)	3.05556	0.846124	3.52222	0.738116
B089	C3 (JS158-2)	11.8667	3.08923	7.15556	1.17867
B090	C3 (JS158-2)	8.47778	1.62253	9.05556	1.51743
B091	C3 (JS158-2)	0.422222	0.0509175	0.788889	0.245704
B092	C3 (JS158-2)	3.21111	0.683401	6.74444	1.53273
B093	C3 (JS158-2)	2.68889	0.467063	4.65	0.259272
B094	C3 (JS158-2)	11.7222	1.22852	5.02222	1.20385
B095	C3 (JS158-2)	3.01111	0.811263	5.25556	2.00951
B096	C3 (JS158-2)	15.8	1.80216	11.5333	3.09857
B097	C3 (JS158-2)	5.26667	2.0955	5.72222	2.53888
B100	C3 (JS158-2)	7.06667	0.920748	7.05556	1.58336
B101	C3 (JS158-2)	1.27778	0.699471	2.63333	1.1865
B102	C3 (JS158-2)	4.18889	2.15364	2.56667	1.31698
B103	C3 (JS158-2)	1.01111	0.195316	2.72222	0.975439
B104	C3 (JS158-2)	3.21111	1.04048	3.61111	0.592859
B105	C3 (JS158-2)	1.52222	0.107152	2.95556	1.1654
B106	C3 (JS158-2)	4.61111	0.346944	6.76667	3.07806
B107	C3 (JS158-2)	7.83333	1.36423	4.78889	1.33555
B108	C3 (JS158-2)	1.92222	0.849401	2.85556	1.08747
B109	C3 (JS158-2)	4.84444	1.86944	8.83333	4.49679
B110	C3 (JS158-2)	3.20111	0.740873	4.75556	0.76182
B111	C3 (JS158-2)	2.41111	0.952385	3.01667	0.0235702
B112	C3 (JS158-2)	2.55556	0.126198	6.51111	4.24975
B113	C3 (JS158-2)	2.32222	0.245704	4.5	1.38604
B114	C3 (JS158-2)	3.21111	0.550084	3.75556	0.951218
B115	C3 (JS158-2)	2.46667	0.264575	2.38889	0.531594
B116	C3 (JS158-2)	2.85556	0.356423	6.56667	2.74307
B117	C3 (JS158-2)	0.7	0.472582	1.88889	1.1177
B118	C3 (JS158-2)	3.4	0.425572	4.45556	1.74812
B119	C3 (JS158-2)	7.51111	6.45578	8.62222	2.89872
B120	C3 (JS158-2)	1.38889	0.494788	2.06667	0.416333
B121	C3 (JS158-2)	7.27778	0.254588	11.9111	2.99895
B122	C3 (JS158-2)	n.a.	n.a.	n.a.	n.a.
B123	C3 (JS158-2)	6.55556	1.01835	9.86667	0.766667
B124	C3 (JS158-2)	3.66667	0.666667	5.26667	1.15326
B125	C3 (JS158-2)	0.933333	0	2.12222	0.368681
B126	C3 (JS158-2)	8.84444	1.01671	14.3222	0.567972
B127	C3 (JS158-2)	0.611111	0.19245	1.59444	0.356033
B128	C3 (JS158-2)	1.33333	0	n.a.	n.a.
B129	C3 (JS158-2)	2.61111	0.419435	4.96111	1.92226
B130	C3 (JS158-2)	n.a.	n.a.	9.96667	2.73333
B131	C3 (JS158-2)	2.44444	0.254588	6.83333	1.68259
B132	C3 (JS158-2)	2.11111	0.346944	6.1	0.120185
B133	C3 (JS158-2)	4.38889	0.917928	5.6	1.77764
B134	C3 (JS158-2)	n.a.	n.a.	n.a.	n.a.
B135	C3 (JS158-2)	5.55556	1.10972	7.72222	1.69782
B136	C3 (JS158-2)	2.38889	0.254588	3.22222	0.712845
B137	C3 (JS158-2)	7.33333	3.06413	14.2333	2.08353
B138	C3 (JS158-2)	1.51111	0.389206	2.05556	0.535758
B139	C3 (JS158-2)	10.5556	8.78182	7.58889	3.30561
B140	C3 (JS158-2)	22.9444	3.92405	17.9444	3.99921
B141	C3 (JS158-2)	n.a.	n.a.	n.a.	n.a.
B142	C3 (JS158-2)	3.16667	1.16667	6.31111	2.56132
B143	C3 (JS158-2)	2.72222	1.01835	2.31111	0.4247
B144	C3 (JS158-2)	4.27778	2.07052	4.37778	1.87419
B145	C3 (JS158-2)	1.91667	1.5298	1.87778	2.01944
B146	C3 (JS158-2)	1.88889	0.346944	n.a.	n.a.
B147	C3 (JS158-2)	12.9167	2.15542	10.2222	2.67506
B148	C3 (JS158-2)	14.5556	1.34261	13.6333	0.602771
B149	C3 (JS158-2)	12.3333	5.03322	12.0944	1.50391
B150	C3 (JS158-2)	10	6.08276	9.575	5.33866
B151	C3 (JS158-2)	7.05556	1.8733	12.1889	4.35001
B152	C3 (JS158-2)	3.77778	0.096225	6.38889	0.976578
B153	C3 (JS158-2)	5.66667	1.88562	5.38889	1.12365
B154	C3 (JS158-2)	2.16667	0.881917	6.5	3.09049
B155	C3 (JS158-2)	3.83333	0.726483	5.25556	2.4047
B156	C3 (JS158-2)	6.88889	3.2674	4.27778	1.76457
B157	C3 (JS158-2)	2.05556	1.39775	1.75556	0.702641
B158	C3 (JS158-2)	2.33333	1.1547	1.86667	0.497773
B159	C3 (JS158-2)	3.72222	0.535758	4.41111	0.63099
B160	C3 (JS158-2)	2.11111	1.05848	6.17778	2.67962
B161	C3 (JS158-2)	4.55556	2.21944	8.82222	0.712845
B162	C3 (JS158-2)	3.88889	1.07152	7.34444	0.428607
B163	C3 (JS158-2)	3.33333	1.52753	6.06667	1.27192
B164	C3 (JS158-2)	24.25	5.30396	16.9667	6.06163
B165	C3 (JS158-2)	8.19444	1.72871	5.92222	1.46072
B166	C3 (JS158-2)	7.78889	1.83918	12.9111	7.53469
B167	C3 (JS158-2)	14.0556	2.94323	16.8667	5.96499
B168	C3 (JS158-2)	1.2	0.617342	2.14444	0.921553
B169	C3 (JS158-2)	1.22222	0.379083	2.91111	0.969727
B170	C3 (JS158-2)	n.a.	n.a.	n.a.	n.a.
B171	C3 (JS158-2)	2.22222	0.509175	4.22222	1.10972
B173	C3 (JS158-2)	3.04444	1.26944	9.37778	5.47767
B176	C3 (JS158-2)	2.12222	0.37466	1.1	0
B179	C3 (JS158-2)	1.9	0.34801	n.a.	n.a.
B180	C3 (JS158-2)	0.711111	0.356423	0.927778	0.48199
B181	C3 (JS158-2)	1.82222	0.164429	1.91111	1.38096
B182	C3 (JS158-2)	2.25556	1.42413	2.32222	1.27903
B183	C3 (JS158-2)	0.611111	0.134715	0.244444	0.107152
B184	C3 (JS158-2)	2.87778	0.573811	4.85556	1.74175
B185	C3 (JS158-2)	1.33333	0.057735	1.77778	0.0693889
B187	C3 (JS158-2)	1.11111	0.521039	1.1	0.458258
B188	C3 (JS158-2)	3.37778	0.53886	2.85556	0.571872
B189	C3 (JS158-2)	5.32222	1.54788	5.06667	2.0232
B190	C3 (JS158-2)	2.97778	1.0772	2.07778	0.300617
B191	C3 (JS158-2)	1.47778	0.411411	0.922222	0.107152
B193	C3 (JS158-2)	0.922222	0.221944	2.16667	1.18369
B194	C3 (JS158-2)	4.87778	0.685025	8.44444	2.67879
B195	C3 (JS158-2)	2.05556	0.214303	3.33333	1.32288
B196	C3 (JS158-2)	n.a.	n.a.	n.a.	n.a.
B197	C3 (JS158-2)	n.a.	n.a.	n.a.	n.a.
B198	C3 (JS158-2)	n.a.	n.a.	n.a.	n.a.
B199	C3 (JS158-2)	1.72222	0.221944	3.52222	0.894634
B200	C3 (JS158-2)	0.877778	0.083887	0.522222	0.21688
B201	C3 (JS158-2)	0.6	0.152753	0.366667	0.0666667
B202	C3 (JS158-2)	1.68889	0.562073	2.4	0.120185
B203	C3 (JS158-2)	n.a.	n.a.	n.a.	n.a.
B204	C3 (JS158-2)	11.1	2.92632	18.7556	1.9923
B205	C3 (JS158-2)	3.28889	2.66361	7.56667	1.55242
B207	C3 (JS158-2)	9.78889	0.485722	11.8889	2.2643
B208	C3 (JS158-2)	8.05556	3.32036	11.9222	3.55533
B210	C3 (JS158-2)	16.5889	1.69487	16.1778	2.47147
B212	C3 (JS158-2)	4.47778	0.414103	8.06667	1.10151
B213	C3 (JS158-2)	7.83333	2.42647	13.0889	2.2515
B214	C3 (JS158-2)	9.82222	0.772682	14.3889	3.83454
B215	C3 (JS158-2)	1.81111	0.629226	3.15556	1.15294
B216	C3 (JS158-2)	4.47778	1.58967	6.93333	3.02067
B217	C3 (JS158-2)	1.46667	0.360555	3.74444	3.05729
B218	C3 (JS158-2)	1.83333	0.417665	2.07778	0.3372
B219	C3 (JS158-2)	9.16667	0.145297	9.38889	2.23814
B221	C3 (JS158-2)	9.83333	3.64707	5.95556	3.76421
B222	C3 (JS158-2)	1.68889	0.501479	2.07778	1.40489
B223	C3 (JS158-2)	1.67778	0.422076	2.93333	1.93154
B224	C3 (JS158-2)	4.18889	3.21547	2.72778	0.335134
B225	C3 (JS158-2)	1.63333	0.2848	3.22222	1.27294
B226	C3 (JS158-2)	4.63333	1.12151	11.4556	2.2084
B227	C3 (JS158-2)	1.76667	0.0881917	2.17778	0.214303
B228	C3 (JS158-2)	2.64444	0.200924	5.23333	1.49926
B229	C3 (JS158-2)	2.88889	0.474146	8.05556	4.10546
B230	C3 (JS158-2)	2.07778	0.309719	3.33889	1.05966
B231	C3 (JS158-2)	1.66667	0.472582	2.92222	0.760361
B232	C3 (JS158-2)	4.02222	1.08594	3.53333	1.67066
B233	C3 (JS158-2)	n.a.	n.a.	n.a.	n.a.
B234	C3 (JS158-2)	n.a.	n.a.	n.a.	n.a.
B235	C3 (JS158-2)	n.a.	n.a.	n.a.	n.a.
B236	C3 (JS158-2)	n.a.	n.a.	n.a.	n.a.
B238	C3 (JS158-2)	6	0.333333	7.8	1.97512
B239	C3 (JS158-2)	0.733333	0.251661	1.97778	0.459871
B240	C3 (JS158-2)	1.27778	0.254588	3.11111	1.532
B241	C3 (JS158-2)	n.a.	n.a.	n.a.	n.a.
B242	C3 (JS158-2)	9.11111	4.55318	11.9111	2.99302
B243	C3 (JS158-2)	3.33333	0.288675	4.86667	0.581187
B244	C3 (JS158-2)	19.6333	1.60104	16.9667	4.03705
B245	C3 (JS158-2)	n.a.	n.a.	n.a.	n.a.
B246	C3 (JS158-2)	23.3889	2.52946	22.0667	2.29952
B247	C3 (JS158-2)	12.7778	2.09718	12.7556	3.86513
B248	C3 (JS158-2)	6.61111	4.60173	9.91111	2.91287
B249	C3 (JS158-2)	13.0278	5.17226	11.7056	1.96782
B250	C3 (JS158-2)	9.94444	0.419435	10.4722	1.75391
B252	C3 (JS158-2)	9.27778	5.3757	10.2556	3.08839
B253	C3 (JS158-2)	9.44444	2.50185	13.2944	1.57165
B254	C3 (JS158-2)	6.5	1.30171	12.9333	0.328295
B255	C3 (JS158-2)	2.05556	0.346944	2.11667	0.553022
B258	C3 (JS158-2)	18	8.64741	6.6	1.41107
B259	C3 (JS158-2)	4.94444	1.5123	5.03333	1.33458
B260	C3 (JS158-2)	11.5556	1.38778	10.4778	2.82063
B261	C3 (JS158-2)	5.83333	0.288675	12.2333	7.21164
B263	C3 (JS158-2)	6.72222	3.47344	7.56667	1.09697
B264	C3 (JS158-2)	7.27778	4.67361	19.6222	6.66669
B265	C3 (JS158-2)	9.61111	3.09719	12.3778	3.95114
B266	C3 (JS158-2)	16.8056	3.7789	18.7056	4.19187
B268	C3 (JS158-2)	3	0.333333	6.06667	3.17188
B269	C3 (JS158-2)	3.55556	0.3849	3.07778	0.411411
YB1_1	C3 (JS158-2)	1.46667	0.470225	2.07778	0.397678
YB2_1	C3 (JS158-2)	9.51111	4.04589	11.2556	3.01742
YB4_1	C3 (JS158-2)	3.04444	0.966858	1.22222	0.386341
YB5_1	C3 (JS158-2)	2.56667	0.173205	4.28889	0.616742
YB7_1	C3 (JS158-2)	12.7333	3.82288	10.2778	1.66678
YB8_1	C3 (JS158-2)	2.92222	1.08594	5.22222	1.18572
YB9_1	C3 (JS158-2)	1.81111	0.472973	1.23889	0.545775
YB10_1	C3 (JS158-2)	3.2	0.120185	1.65556	0.864313
YB11_1	C3 (JS158-2)	1.43333	0.23094	1.45556	0.5591
YB14_1	C3 (JS158-2)	8.38889	1.15101	12.7222	2.89796
YB15_1	C3 (JS158-2)	4.25556	1.49975	6.65556	3.39286
YB16_1	C3 (JS158-2)	2.36667	0.64291	5.67778	2.29355
YB17_1	C3 (JS158-2)	2.38889	0.605836	1.82222	0.910026
YB18_1	C3 (JS158-2)	n.a.	n.a.	n.a.	n.a.
YB19_1	C3 (JS158-2)	n.a.	n.a.	n.a.	n.a.
YB20_1	C3 (JS158-2)	3.33333	0.5	3.2	0.554777
YB22_1	C3 (JS158-2)	2.41667	0.824958	2.78889	0.892147
YB24_1	C3 (JS158-2)	2.66667	1.04083	3.92222	2.82574
CX1	C3 (JS158-2)	11.1278	1.66703	13.6444	1.11571
CX2	C3 (JS158-2)	16.4333	2.50416	18.9778	1.69651
CX3	C3 (JS158-2)	14.7444	1.33857	21.8667	3.00518
CX5	C3 (JS158-2)	3.44444	2.37448	3.15	1.76777
CX6	C3 (JS158-2)	2.71111	0.934127	4.08333	1.47092
CX9	C3 (JS158-2)	0.433333	0.145297	0.766667	0.208167
CX10	C3 (JS158-2)	7.43333	1.7901	6.33333	0.846069
CX11	C3 (JS158-2)	2.95556	0.0693889	2.56667	0.440959
CX12	C3 (JS158-2)	0.711111	0.03849	1	0.2
CX14	C3 (JS158-2)	2.02222	0.234126	2.01111	0.117063
CX15	C3 (JS158-2)	0.888889	0.302459	1.15556	0.171053
CX16	C3 (JS158-2)	1.18889	0.73207	3.26667	1.85831
CX17	C3 (JS158-2)	0.366667	0.120185	0.594444	0.141748
CX18	C3 (JS158-2)	6.43333	2.39537	6.8	1.88355
CX19	C3 (JS158-2)	2.44444	1.53382	1.71111	0.365655
CX20	C3 (JS158-2)	8.83333	5.98841	5.23333	0.503322
CX21	C3 (JS158-2)	2.33333	2.90593	2.58889	0.833556
CX24	C3 (JS158-2)	1.77778	0.828206	1.38889	0.400463
CX25	C3 (JS158-2)	0.633333	0.378594	1.34444	0.316813
CX26	C3 (JS158-2)	0.722222	0.356423	1.1	0.264575
CX27	C3 (JS158-2)	1.85556	0.452565	2.52222	1.40093
CX28	C3 (JS158-2)	3.45556	1.42218	8.7	5.57704
CX29	C3 (JS158-2)	3.06667	2.31325	1.25	0.25
CX30	C3 (JS158-2)	2.78889	0.838208	1.61111	0.346944
CX31	C3 (JS158-2)	1.1	0.470225	0.533333	0.057735
CX32	C3 (JS158-2)	4.91111	1.52619	2.86667	0.554777
CX33	C3 (JS158-2)	6.31111	2.29887	1.84444	0.386341
CX34	C3 (JS158-2)	2.1	0.5696	1.8	0.145297
CX35	C3 (JS158-2)	1.62222	0.157527	1.35556	0.335548
CX37	C3 (JS158-2)	1.44444	0.386341	0.955556	0.221944
CX42	C3 (JS158-2)	0.577778	0.512438	0.444444	0.107152
CX43	C3 (JS158-2)	1.7	0.264575	1.14444	0.171053
CX44	C3 (JS158-2)	1.12222	0.419435	1.21111	0.365655
CX45	C3 (JS158-2)	1.26667	0.272845	0.388889	0.101835
CX46	C3 (JS158-2)	4.68889	1.73888	3.22222	1.01835
CX47	C3 (JS158-2)	1.97778	0.501479	1.33333	0.166667
CX48	C3 (JS158-2)	0.722222	0.096225	1	0.440959
CX49	C3 (JS158-2)	3.47778	0.371683	3.5	0.5
CX50	C3 (JS158-2)	4.77778	2.42861	2.22222	0.346944
CX51	C3 (JS158-2)	6.16667	1.20185	5.27778	1.58406
CX52	C3 (JS158-2)	1.15556	0.30792	0.833333	0.288675
CX53	C3 (JS158-2)	6.13333	2.50067	3.83333	0.166667
CX54	C3 (JS158-2)	8	0.763763	3.77778	0.346944
CX55	C3 (JS158-2)	5.66667	1.73205	4.88889	0.254588
CX56	C3 (JS158-2)	3.40556	0.558354	1.6	0.266667
CX57	C3 (JS158-2)	2.03333	0.437163	1.42222	0.21688
CX58	C3 (JS158-2)	3.16667	0.766667	6.67778	2.08069
CX59	C3 (JS158-2)	4.6	1.74356	2.47778	0.29123
CX60	C3 (JS158-2)	2.91111	0.952968	1.58889	0.63099
CX61	C3 (JS158-2)	3.66667	1.15902	2.4	0.7
CX63	C3 (JS158-2)	4.7	2.08167	4.48889	0.51783
CX64	C3 (JS158-2)	5.95556	0.74112	2.78889	0.20367
CX65	C3 (JS158-2)	3.48889	0.411411	2.03333	0.504425
CX66	C3 (JS158-2)	5.05556	1.29114	3.34444	0.70422
CX67	C3 (JS158-2)	3.72222	0.702641	3.5	0.384419
CX68	C3 (JS158-2)	1.58889	0.083887	1.53333	0.208167
CX69	C3 (JS158-2)	2.6	0.333333	1.9	0.120185
CX70	C3 (JS158-2)	2.04444	0.403228	1.14444	0.189541
CX71	C3 (JS158-2)	4.9	1.92296	3.61111	1.70956
CX72	C3 (JS158-2)	7.93889	1.90295	3.28889	0.200924
CX73	C3 (JS158-2)	3.16667	1.78543	1.38889	0.471797
CX74	C3 (JS158-2)	2.46667	0.484195	1.37778	0.367171
CX75	C3 (JS158-2)	2.34444	0.516756	0.644444	0.403228
CX76	C3 (JS158-2)	1.32222	0.03849	2.1	1.46553
CX77	C3 (JS158-2)	n.a.	n.a.	6.5	1.30512
CX78	C3 (JS158-2)	5.78889	2.55807	4.36667	1.67465
CX79	C3 (JS158-2)	n.a.	n.a.	n.a.	n.a.
CX80	C3 (JS158-2)	n.a.	n.a.	n.a.	n.a.
CX82	C3 (JS158-2)	1.31111	0.189541	1.06667	0.11547
CX83	C3 (JS158-2)	0.988889	0.400463	0.877778	0.0509175
CX84	C3 (JS158-2)	1	0.152753	1.32222	0.245704
CX85	C3 (JS158-2)	1.08333	0.480451	0.7	0.0881917
CX86	C3 (JS158-2)	0.544444	0.07698	0.222222	0.083887
CX87	C3 (JS158-2)	0.972222	0.292657	0.488889	0.019245
CX88	C3 (JS158-2)	3.42222	0.26736	6.77778	2.09797
CX89	C3 (JS158-2)	5.02222	0.359526	7.18333	1.24922
CX90	C3 (JS158-2)	4.60556	0.611086	4.46667	0.48074
CX91	C3 (JS158-2)	1.65	0.180278	1.44444	0.234126
CX92	C3 (JS158-2)	0.555556	0.101835	0.533333	0.176383
CX93	C3 (JS158-2)	2	0.202759	1.71667	0.340343
CX96	C3 (JS158-2)	0.455556	0.03849	0.433333	0.0666667
CX97	C3 (JS158-2)	1.6	0.550757	2.57778	0.97885
CX98	C3 (JS158-2)	2.08889	0.302459	3.38889	1.85422
CX99	C3 (JS158-2)	4.94444	1.00958	11.6222	3.74497
CX100	C3 (JS158-2)	3.38889	0.183586	3.48889	0.333888
CX101	C3 (JS158-2)	7.64444	1.26066	5.75556	3.69088
CX102	C3 (JS158-2)	4.01111	1.80657	7.38889	1.6883
CX103	C3 (JS158-2)	2.58889	0.447627	7.36667	1.64418
CX104	C3 (JS158-2)	7.07778	3.48351	12.8556	5.68666
CX106	C3 (JS158-2)	3.78889	0.40734	3.81111	1.67476
CX107	C3 (JS158-2)	6.77778	2.47034	4.53333	2.43402
CX108	C3 (JS158-2)	n.a.	n.a.	n.a.	n.a.
CX109	C3 (JS158-2)	5.78889	0.670268	8.81111	2.28384
CX110	C3 (JS158-2)	11.1667	1.69148	13.4667	0.945163
CX112	C3 (JS158-2)	2.5	1.30171	1.75556	0.512438
CX113	C3 (JS158-2)	12.75	3.92906	13.0111	0.414103
CX114	C3 (JS158-2)	5.83333	2.80377	4.52778	1.76669
CX115	C3 (JS158-2)	4.44444	2.21318	5.28889	0.619438
CX116	C3 (JS158-2)	7.68889	1.34012	9.69444	1.46651
CX117	C3 (JS158-2)	2.5	0.600925	2.4	0.24037
CX118	C3 (JS158-2)	1.22222	0.693889	4	2.373
CX119	C3 (JS158-2)	2.11111	0.787636	4.47778	2.44434
CX120	C3 (JS158-2)	5.44444	0.7698	3.34444	0.900823
CX121	C3 (JS158-2)	1.05556	0.19245	1.27778	0.0509175
CX122	C3 (JS158-2)	5.22222	0.947707	3.39444	0.341701
CX123	C3 (JS158-2)	19.4167	2.02244	24.5778	1.90623
CX124	C3 (JS158-2)	2.77778	3.66035	1.75556	0.772682
CX125	C3 (JS158-2)	0.666667	0.166667	1.13333	0.723418
CX126	C3 (JS158-2)	0.555556	0.096225	0.4	0.31798
CX128	C3 (JS158-2)	6.16667	2.20479	2.83333	0.48074
CX129	C3 (JS158-2)	4.22222	2.1495	2.4	0.450925
CX130	C3 (JS158-2)	17.3889	3.12842	13.0222	5.73511
CX131	C3 (JS158-2)	2.97222	0.708742	4.06111	0.950195
CX132	C3 (JS158-2)	4.38889	2.41139	3.58889	0.630109
CX133	C3 (JS158-2)	5.83333	0.763763	8.37222	3.01157
CX134	C3 (JS158-2)	3.68889	3.3202	1.06667	1.03976
CX138	C3 (JS158-2)	2.72222	1.07152	1.1	0.251661
CX139	C3 (JS158-2)	1.83333	0.833333	2.95556	1.06319
CX141	C3 (JS158-2)	16.6667	0.726483	21.8778	5.85096
CX142	C3 (JS158-2)	2.05556	0.509175	1.56667	0.606447
CX143	C3 (JS158-2)	n.a.	n.a.	n.a.	n.a.
CX144	C3 (JS158-2)	n.a.	n.a.	n.a.	n.a.
CX145	C3 (JS158-2)	5.38889	0.976578	2.71111	0.214303
CX146	C3 (JS158-2)	2.5	0.288675	0.877778	0.234126
CX147	C3 (JS158-2)	2	1.60728	0.8	0.0666667
CX148	C3 (JS158-2)	2.5	0.707107	1.64444	0.367171
CX149	C3 (JS158-2)	4.05556	2.00231	2.12222	0.50037
CX150	C3 (JS158-2)	1.5	0.288675	0.622222	0.019245
CX151	C3 (JS158-2)	1.11111	0.3849	0.822222	0.367171
CX152	C3 (JS158-2)	1.55556	0.751542	0.933333	0.533333
CX153	C3 (JS158-2)	3.55556	0.693889	2.55556	0.323751
CX154	C3 (JS158-2)	5.66667	1.41421	3.28889	0.587209
CX155	C3 (JS158-2)	1.91667	1.50693	1.02222	0.117063
CX156	C3 (JS158-2)	2.61111	0.7698	3.5	0.74461
CX157	C3 (JS158-2)	2.16667	1.1547	1.23333	0.133333
CX158	C3 (JS158-2)	1.22222	0.751542	1.54444	1.3488
CX160	C3 (JS158-2)	3.61111	0.346944	1.24444	0.81944
CX161	C3 (JS158-2)	1.44444	0.346944	0.733333	0.173205
CX162	C3 (JS158-2)	5.72222	0.976578	7.08889	0.512438
CX163	C3 (JS158-2)	1.1	0.202759	1.47778	0.189541
CX164	C3 (JS158-2)	2.23333	1.08064	1.08889	0.250185
CX166	C3 (JS158-2)	2.02222	0.254588	0.822222	0.323751
CX167	C3 (JS158-2)	2.3	0.664162	1.18889	0.541944
CX168	C3 (JS158-2)	1.84444	0.945359	0.966667	0.176383
CX169	C3 (JS158-2)	2.67444	1.56924	1.3	0.375648
CX170	C3 (JS158-2)	7.72222	1.96563	2.51111	0.422076
CX172	C3 (JS158-2)	3.77778	1.26198	2.88889	0.509175
CX173	C3 (JS158-2)	4.1	2.91433	1.04444	0.40734
CX174	C3 (JS158-2)	5.16667	4.52745	1.5	0.519615
CX175	C3 (JS158-2)	7.11111	3.34238	2.87778	0.73131
CX178	C3 (JS158-2)	2.67778	1.19086	2.24444	0.0509175
CX179	C3 (JS158-2)	4.52222	3.3467	n.a.	n.a.
CX180	C3 (JS158-2)	n.a.	n.a.	n.a.	n.a.
CX181	C3 (JS158-2)	4.12222	2.21016	1.44444	0.019245
CX182	C3 (JS158-2)	3.57778	1.85422	0.9	0.218581
CX183	C3 (JS158-2)	1.21111	1.20293	1.83333	2.34544
CX184	C3 (JS158-2)	3.71111	0.767632	1.41111	0.625685
CX185	C3 (JS158-2)	3.13333	0.608276	1.48889	0.167774
CX186	C3 (JS158-2)	5.45	2.60069	3.4	1.09138
CX187	C3 (JS158-2)	3.54444	0.236487	2.5	0.288675
CX188	C3 (JS158-2)	5.75556	3.17881	1.91111	0.096225
CX189	C3 (JS158-2)	1.92222	0.0693889	2.84444	0.784809
CX190	C3 (JS158-2)	1.36667	0.781025	0.655556	0.258915
CX191	C3 (JS158-2)	3.04444	0.875807	0.888889	0.346944
CX192	C3 (JS158-2)	2.93333	0.926163	1.5	0.440959
CX193	C3 (JS158-2)	3.47778	1.01999	1.44444	0.19245
CX194	C3 (JS158-2)	5.41111	0.81468	1.94444	0.481125
CX195	C3 (JS158-2)	4.76667	2.07926	1.94444	1.05848
CX196	C3 (JS158-2)	2.85556	1.10772	1.44444	0.254588
CX197	C3 (JS158-2)	1.95556	2.86828	0.5	0
CX198	C3 (JS158-2)	1.93333	2.22045e-16	1.05556	0.346944
CX199	C3 (JS158-2)	5.72222	0.73131	2.77778	0.096225
CX200	C3 (JS158-2)	3.5	0.152753	2.11111	0.096225
CX201	C3 (JS158-2)	1.62222	0.271484	1.33333	0.600925
CX202	C3 (JS158-2)	5.95556	0.934127	2.66667	1
CX203	C3 (JS158-2)	6.62222	4.16524	6.22222	1.85841
CX204	C3 (JS158-2)	2.41111	1.23168	2.5	0.288675
CX205	C3 (JS158-2)	2.15556	0.250185	2.27778	0.63099
CX206	C3 (JS158-2)	0.866667	0.87178	0.777778	0.346944
CX210	C3 (JS158-2)	1.23333	0.218581	1.55556	0.585314
CX211	C3 (JS158-2)	1.72222	0.333888	2.5	0.166667
CX212	C3 (JS158-2)	0.988889	0.245704	1.27778	0.751542
CX213	C3 (JS158-2)	2.25556	0.422076	3.22222	1.10972
CX214	C3 (JS158-2)	4.32222	0.989014	n.a.	n.a.
CX215	C3 (JS158-2)	1.34444	0.29123	0.944444	0.19245
CX216	C3 (JS158-2)	3.05556	0.680958	3.05556	0.535758
CX218	C3 (JS158-2)	2.92222	0.510265	4.66667	1.52753
CX219	C3 (JS158-2)	2.3	0.633333	3.75	0.901388
CX221	C3 (JS158-2)	3.41111	0.462281	4.27778	0.673575
CX222	C3 (JS158-2)	2.53333	0.404145	5.72222	2.98298
CX223	C3 (JS158-2)	1.01111	0.183586	0.944444	0.63099
CX224	C3 (JS158-2)	0.822222	0.157527	0.777778	0.096225
CX225	C3 (JS158-2)	1.42222	0.083887	1.16667	0.166667
CX226	C3 (JS158-2)	1.8	0.233333	1.72222	0.254588
CX227	C3 (JS158-2)	0.611111	0.183586	0.944444	0.254588
CX228	C3 (JS158-2)	2.4	0.2	4.27778	2.96429
CX230	C3 (JS158-2)	1.05556	0.287389	1.33333	0.57735
CX231	C3 (JS158-2)	1.72222	0.676866	2.27778	0.419435
CX232	C3 (JS158-2)	1.58889	0.42339	2.66667	0.600925
CX233	C3 (JS158-2)	2.5	0.288675	3.55556	0.917928
CX234	C3 (JS158-2)	0.977778	0.335548	1.22222	0.19245
CX235	C3 (JS158-2)	1.8	0.448454	2.91111	0.29123
CX236	C3 (JS158-2)	2.33333	0.665833	4.22222	1.07152
CX237	C3 (JS158-2)	1.17778	0.234126	1.16667	0.5
CX238	C3 (JS158-2)	1.11111	0.555111	1.5	0.927961
CX240	C3 (JS158-2)	2.92222	0.450103	2.27778	0.254588
CX241	C3 (JS158-2)	2.47778	0.735099	2.13889	0.529238
CX242	C3 (JS158-2)	2.2	0.472582	2.11111	0.19245
CX243	C3 (JS158-2)	1.95556	0.499259	2.44444	0.419435
CX247	C3 (JS158-2)	4.02222	0.945359	3	0.600925
CX248	C3 (JS158-2)	3.48333	1.28485	3.55556	1.10972
CX249	C3 (JS158-2)	4.1	0.913479	3.25	0.901388
CX250	C3 (JS158-2)	4.02222	0.745604	3.61111	0.096225
CX251	C3 (JS158-2)	1.71111	0.509175	1	0.166667
CX253	C3 (JS158-2)	n.a.	n.a.	n.a.	n.a.
CX254	C3 (JS158-2)	n.a.	n.a.	n.a.	n.a.
CX255	C3 (JS158-2)	3.95556	0.342107	5.66667	0.881917
CX256	C3 (JS158-2)	4.04444	0.6744	3.27222	0.794134
CX257	C3 (JS158-2)	2.85556	0.101835	2.77778	0.917928
CX258	C3 (JS158-2)	4.13333	1.45258	1.94444	0.751542
CX259	C3 (JS158-2)	1.18889	0.234126	0.555556	0.096225
CX260	C3 (JS158-2)	0.833333	0.11547	0.8	0.120185
CX261	C3 (JS158-2)	3.14444	0.7698	1.61111	0.346944
CX263	C3 (JS158-2)	2.86667	0.950438	4.88889	3.00617
CX265	C3 (JS158-2)	2.13333	0.409607	2.83333	0.5
CX266	C3 (JS158-2)	n.a.	n.a.	12.7778	2.1688
CX267	C3 (JS158-2)	1.65556	0.719825	2.55556	0.19245
CX268	C3 (JS158-2)	1.58889	0.335548	1.5	0.440959
CX269	C3 (JS158-2)	n.a.	n.a.	n.a.	n.a.
CX270	C3 (JS158-2)	1.67778	0.183586	1.77778	0.585314
CX273	C3 (JS158-2)	1.84444	0.920346	1.94444	0.53989
CX274	C3 (JS158-2)	n.a.	n.a.	n.a.	n.a.
CX276	C3 (JS158-2)	n.a.	n.a.	n.a.	n.a.
CX277	C3 (JS158-2)	1.54444	0.73131	1.97778	0.725973
CX278	C3 (JS158-2)	n.a.	n.a.	n.a.	n.a.
CX279	C3 (JS158-2)	n.a.	n.a.	n.a.	n.a.
CX280	C3 (JS158-2)	1.66667	0.676593	2.03333	0.272845
CX281	C3 (JS158-2)	2.14444	0.333888	3.23333	0.702377
CX282	C3 (JS158-2)	2.37778	1.69389	3.62222	1.52946
CX283	C3 (JS158-2)	1.51111	0.083887	0.788889	0.516756
CX284	C3 (JS158-2)	2.74444	2.42495	1.04444	0.640602
CX285	C3 (JS158-2)	1.55556	0.623906	0.655556	0.309719
CX286	C3 (JS158-2)	3.24444	0.644923	2.94444	0.138778
CX287	C3 (JS158-2)	1.81111	0.287389	1.26667	0.375648
CX288	C3 (JS158-2)	3.24444	0.757432	3.61111	0.535758
CX289	C3 (JS158-2)	2.98889	0.0509175	3.61111	2.1688
CX290	C3 (JS158-2)	1.74444	0.287389	1	0
CX291	C3 (JS158-2)	3.52222	0.316813	3.22222	0.673575
CX292	C3 (JS158-2)	4.41111	1.071	3.5	1.424
CX293	C3 (JS158-2)	0.722222	0.15396	0.3	0
CX294	C3 (JS158-2)	2.68889	0.333888	2.83333	1.04083
CX295	C3 (JS158-2)	2.78889	1.1187	2.75	0.353553
CX296	C3 (JS158-2)	2.26667	0.99387	2.38889	0.673575
CX297	C3 (JS158-2)	2.57778	0.397678	1.66667	1.1547
CX298	C3 (JS158-2)	2.12222	0.221944	1.66667	0.763763
CX299	C3 (JS158-2)	1.55556	0.096225	0.833333	0.440959
CX300	C3 (JS158-2)	3.62222	0.920346	3.88889	1.26198
CX301	C3 (JS158-2)	2.37778	0.365655	4.15556	0.43376
CX302	C3 (JS158-2)	2.86667	0.808977	5.96667	0.751295
CX303	C3 (JS158-2)	1.33333	0.290593	3.2	0.578312
CX304	C3 (JS158-2)	n.a.	n.a.	n.a.	n.a.
CX305	C3 (JS158-2)	1.6	0.371184	4.41111	1.95401
CX306	C3 (JS158-2)	5.58889	0.74112	7.67778	1.63515
CX307	C3 (JS158-2)	2.94444	0.73207	3.81111	0.452565
CX309	C3 (JS158-2)	4.66667	0.666667	7.11111	1.38778
CX310	C3 (JS158-2)	3.03333	1.19304	4.7	1.53948
CX311	C3 (JS158-2)	0.977778	0.323751	2.94444	1.26594
CX312	C3 (JS158-2)	1.46667	0.24037	1.9	0.560753
CX313	C3 (JS158-2)	1.23333	0.378594	1.82222	0.157527
CX314	C3 (JS158-2)	1.66667	0.57735	3.37778	0.734343
CX315	C3 (JS158-2)	1.03333	0.392994	2.51111	0.913074
CX316	C3 (JS158-2)	3.02222	0.857861	7.44444	0.7698
CX317	C3 (JS158-2)	4.6	3.15242	5.57778	2.28068
CX318	C3 (JS158-2)	3.5	1.05883	3.77778	0.19245
CX319	C3 (JS158-2)	0.8	0.1	1.55556	0.509175
CX320	C3 (JS158-2)	1.04444	0.367171	2.83333	0.5
CX321	C3 (JS158-2)	1.36667	0.152753	2.28889	1.19505
CX322	C3 (JS158-2)	1.3	0.333333	1.4	0.4
CX324	C3 (JS158-2)	0.777778	0.101835	1.61111	0.346944
CX325	C3 (JS158-2)	2.12222	0.0509175	3.88889	0.693889
CX326	C3 (JS158-2)	2.01111	0.346944	2.18889	0.150308
CX328	C3 (JS158-2)	3.8	1.33458	5.11111	0.7698
CX329	C3 (JS158-2)	2.21111	0.592859	4.22222	1.01835
CX330	C3 (JS158-2)	1.23333	0.375648	2.77778	0.19245
CX331	C3 (JS158-2)	1.71111	0.302459	3.88889	0.509175
CX332	C3 (JS158-2)	1.85556	1.19505	2.66667	0.333333
CX333	C3 (JS158-2)	n.a.	n.a.	n.a.	n.a.
CX334	C3 (JS158-2)	1.23333	0.956266	2	0.666667
CX335	C3 (JS158-2)	0.788889	0.221944	0.833333	0.166667
CX336	C3 (JS158-2)	0.888889	0.03849	1.77778	0.419435
CX337	C3 (JS158-2)	0.688889	0.183586	1.08889	0.241139
CX338	C3 (JS158-2)	n.a.	n.a.	n.a.	n.a.
CX339	C3 (JS158-2)	2.87778	0.258915	3.82222	0.864313
CX340	C3 (JS158-2)	1.97778	0.932341	4.07778	0.806455
CX341	C3 (JS158-2)	1.94444	0.096225	3.08889	0.472973
CX342	C3 (JS158-2)	2.35556	0.793259	4.5	1.41461
CX343	C3 (JS158-2)	1.34444	0.138778	2.1	1.04762
CX344	C3 (JS158-2)	1.72222	0.134715	5.28889	1.69651
CX345	C3 (JS158-2)	2.34444	0.597526	3.67778	0.316813
CX346	C3 (JS158-2)	0.811111	0.101835	1.67222	0.293605
CX347	C3 (JS158-2)	2.62222	0.573811	2.97778	0.134715
CX348	C3 (JS158-2)	1.66667	0.166667	3.16667	0.866025
CX349	C3 (JS158-2)	1.57778	0.564046	4.26667	2.27156
CX350	C3 (JS158-2)	0.75	0.513431	0.9	0.218581
CX351	C3 (JS158-2)	1.98333	0.447834	2.2	0.384419
CX352	C3 (JS158-2)	3.02222	1.89072	2.52222	0.416778
CX353	C3 (JS158-2)	1.45556	0.316813	4.3	1.48922
CX354	C3 (JS158-2)	2.41111	0.435039	3.61111	1.61394
CX355	C3 (JS158-2)	2.76667	1.07134	3.92222	0.183586
CX356	C3 (JS158-2)	3.12222	2.27067	3	0.581187
CX357	C3 (JS158-2)	0.533333	0.416333	1.05556	1.19366
CX358	C3 (JS158-2)	2.5	0.491031	4.06667	2.12211
CX359	C3 (JS158-2)	7.55556	2.43501	5.16667	1.44376
CX360	C3 (JS158-2)	0.922222	0.26943	1.21111	0.579591
CX361	C3 (JS158-2)	1.85556	0.879604	0.988889	0.5295
CX362	C3 (JS158-2)	3.4	0.781025	4.07778	0.583413
CX363	C3 (JS158-2)	1.77778	0.386341	1.81667	0.225462
CX364	C3 (JS158-2)	0.811111	1.03082	0.955556	0.566993
CX365	C3 (JS158-2)	0.733333	0.057735	0.822222	0.221944
CX366	C3 (JS158-2)	1.13333	0.260342	2.23333	0.585947
CX367	C3 (JS158-2)	n.a.	n.a.	n.a.	n.a.
CX368	C3 (JS158-2)	3.73333	0.352767	4.11111	0.883386
CX369	C3 (JS158-2)	0.1	0	0.244444	0.164429
CX370	C3 (JS158-2)	2.9	0.333333	4.06667	1.25742
CX371	C3 (JS158-2)	14.1889	3.18997	10.3889	3.25889
CX372	C3 (JS158-2)	4.34444	0.164429	8.34444	2.29064
CX373	C3 (JS158-2)	5.28889	2.28773	5.6	0.233333
CX374	C3 (JS158-2)	3.6	1.44684	5.13333	0.352767
CX375	C3 (JS158-2)	1.42222	1.36802	2.37778	0.416778
CX376	C3 (JS158-2)	1.7	0.338296	4.10556	1.53137
CX377	C3 (JS158-2)	0.944444	0.287389	1.52222	0.134715
CX378	C3 (JS158-2)	1.23333	0.440959	2.22222	1.07824
CX379	C3 (JS158-2)	1.36667	0.517472	4.27778	1.79887
CX380	C3 (JS158-2)	0.966667	0.51316	1.94444	0.719053
CX381	C3 (JS158-2)	1.3	0.2	2.44444	0.494788
CX382	C3 (JS158-2)	3.88889	0.535758	4.83333	0.665833
CX383	C3 (JS158-2)	n.a.	n.a.	n.a.	n.a.
CX384	C3 (JS158-2)	7.5	3.90512	6.76667	3.32866
CX385	C3 (JS158-2)	0.833333	0.288675	1.74444	0.719825
CX386	C3 (JS158-2)	1.27778	0.481125	2.11111	0.19245
CX387	C3 (JS158-2)	3.94444	0.509175	7.66667	1.01379
CX388	C3 (JS158-2)	2.11111	0.346944	3.42222	0.47881
CX389	C3 (JS158-2)	1.66667	0.57735	3.55556	0.340479
CX390	C3 (JS158-2)	4.11111	1.00462	4.31111	0.658562
CX391	C3 (JS158-2)	1.33333	0.57735	2.67778	0.589098
CX392	C3 (JS158-2)	2.72222	0.535758	6.71111	1.13153
CX393	C3 (JS158-2)	1.61111	0.535758	2.61111	0.976578
CX394	C3 (JS158-2)	n.a.	n.a.	n.a.	n.a.
CX395	C3 (JS158-2)	4.27778	0.917928	6.83333	0.881917
CX396	C3 (JS158-2)	0.777778	0.481125	1.5	1.30171
CX397	C3 (JS158-2)	1.05556	0.585314	2.22222	1.18243
CX399	C3 (JS158-2)	0.666667	0.288675	1.61111	0.647502
CX402	C3 (JS158-2)	n.a.	n.a.	n.a.	n.a.
CX403	C3 (JS158-2)	1	0	2.27778	1.4354
CX441	C3 (JS158-2)	4.27778	2.73462	7.25556	1.81179
CX462	C3 (JS158-2)	2.61111	0.585314	6.22222	2.58421
CX463	C3 (JS158-2)	2.05556	0.254588	4.56667	0.617342
CX464	C3 (JS158-2)	n.a.	n.a.	n.a.	n.a.
CX465	C3 (JS158-2)	1.33333	0.57735	2.73333	0.523874
CX467	C3 (JS158-2)	3.33333	0.57735	7.27778	1.75161
CX469	C3 (JS158-2)	0.433333	0.11547	0.877778	0.386341
CX472	C3 (JS158-2)	6.47778	0.979985	2.95556	0.877074
CX474	C3 (JS158-2)	14.7222	3.05734	22.8556	4.55794
CX475	C3 (JS158-2)	0.866667	0.533333	1.66667	0.737111
CX477	C3 (JS158-2)	2.16667	0.536449	4.94444	0.283497
CX478	C3 (JS158-2)	3.43333	0.751295	5.31111	0.509175
CX480	C3 (JS158-2)	4.66667	0.57735	8.33333	1.57727
CX481	C3 (JS158-2)	6.33333	1.76383	11.6333	0.768838
CX482	C3 (JS158-2)	4.61111	1.0844	7.78889	2.41669
CX483	C3 (JS158-2)	6.19444	3.27059	3.75556	0.605836
CX484	C3 (JS158-2)	3.22222	0.751542	6.76667	2.55343
CX485	C3 (JS158-2)	8.44444	2.08389	3.76667	0.881917
CX486	C3 (JS158-2)	6.94444	1.00462	12.0111	2.71955
CX492	C3 (JS158-2)	1.22222	0.3849	0.966667	0.404145
CX493	C3 (JS158-2)	n.a.	n.a.	n.a.	n.a.
CX494	C3 (JS158-2)	n.a.	n.a.	n.a.	n.a.
CX495	C3 (JS158-2)	10.4444	2.47394	9.54444	2.19148
CX496	C3 (JS158-2)	5.66667	1.20185	4.77778	0.3849
CX497	C3 (JS158-2)	7.38889	2.42861	1.9	0.655744
CX498	C3 (JS158-2)	3.11111	1.38778	3.9	1.46211
CX499	C3 (JS158-2)	5.77778	1.26198	1.64444	0.627458
CX500	C3 (JS158-2)	3.83333	1.04083	1.3	0.808977
CX501	C3 (JS158-2)	5.55556	0.7698	3.21111	1.03082
CX502	C3 (JS158-2)	5.55556	2.6736	2.2	0.556776
CX503	C3 (JS158-2)	2.05556	0.63099	3.4	2.23681
CX504	C3 (JS158-2)	2.16667	0.763763	0.622222	0.171053
CX505	C3 (JS158-2)	3.44444	1.49381	5.76667	1.57092
CX506	C3 (JS158-2)	3.16667	1.75594	5.25556	1.85123
CX507	C3 (JS158-2)	2.55556	1.07152	3.2	3.44593
CX508	C3 (JS158-2)	2.33333	0.166667	5.11111	1.86498
CX509	C3 (JS158-2)	3.81111	0.47881	1.46667	0.578312
CX510	C3 (JS158-2)	4.11111	0.509175	2.21111	1.35987
CX511	C3 (JS158-2)	1.83333	0.726483	1.7	1.82239
CX512	C3 (JS158-2)	3.22222	1.5396	4.08889	0.505891
CX513	C3 (JS158-2)	1.61111	0.346944	3.8	4.51122
CX514	C3 (JS158-2)	2.33333	0.333333	3.03333	3.87054
CX515	C3 (JS158-2)	2.61111	0.254588	8.27778	2.79331
CX516	C3 (JS158-2)	3	0.333333	7.93333	3.75514
CX517	C3 (JS158-2)	5.68889	2.66465	9.77778	0.579591
CX518	C3 (JS158-2)	16.7222	3.43323	12.5333	2.1797
CX519	C3 (JS158-2)	15.4667	0.463081	14.1556	2.77055
CX520	C3 (JS158-2)	12.0889	2.72465	6.84444	2.00592
CX521	C3 (JS158-2)	14.1778	1.24781	12.1556	2.02384
CX522	C3 (JS158-2)	14.3722	1.44302	14.9778	2.95322
CX523	C3 (JS158-2)	11.4	1.21289	4.63333	0.920748
CX524	C3 (JS158-2)	4.55556	1.96195	6.48889	2.44548
CX525	C3 (JS158-2)	11.7278	1.20096	9.01111	2.11459
CX526	C3 (JS158-2)	4.06667	1.56773	4.64444	1.53128
CX527	C3 (JS158-2)	4.98889	2.17698	7.6	0.554777
CX528	C3 (JS158-2)	13.0556	5.18098	8.9	1.27671
CX529	C3 (JS158-2)	13.5778	1.31712	7.7	1.03333
CX530	C3 (JS158-2)	14.8333	2.12786	9.13333	2.04151
CX531	C3 (JS158-2)	3.64444	0.781262	6.58889	0.680142
CX532	C3 (JS158-2)	13.1111	3.28859	16.4444	2.78933
CX534	C3 (JS158-2)	5.11111	1.52182	5.55556	3.30964
CX535	C3 (JS158-2)	5.05556	1.75066	7.16667	2.60342
CX536	C3 (JS158-2)	4.18889	1.29372	3.97778	0.20367
CX537	C3 (JS158-2)	2.97778	1.31839	3.58889	0.750062
CX538	C3 (JS158-2)	3.73333	1.69542	5.52222	0.592859
CX539	C3 (JS158-2)	4.83889	1.18443	8.72222	2.64771
CX540	C3 (JS158-2)	3.66667	0.333333	4.94444	0.917928
CX541	C3 (JS158-2)	n.a.	n.a.	14.3222	0.666944
CX543	C3 (JS158-2)	3.97778	2.76493	2.05556	1.65809
CX544	C3 (JS158-2)	1.16667	0.471405	2	0.548736
CX545	C3 (JS158-2)	0.316667	0.259272	1.03333	0.176383
CX546	C3 (JS158-2)	3.81111	4.0269	4.58889	0.760361
CX547	C3 (JS158-2)	1.38889	0.346944	1.85556	0.510265
CX548	C3 (JS158-2)	2.74444	0.979985	8.27778	2.55133
CX549	C3 (JS158-2)	25.9556	6.68999	22.8333	4.50925
CX550	C3 (JS158-2)	n.a.	n.a.	n.a.	n.a.
CX551	C3 (JS158-2)	0.833333	0	2.05556	0.346944
CX552	C3 (JS158-2)	1.33333	0.296273	2.72222	0.19245
CX553	C3 (JS158-2)	5.6	6.91239	3.05556	0.509175
CX554	C3 (JS158-2)	9.65	2.52031	18.7222	4.84863
CX555	C3 (JS158-2)	5.26667	0.329983	4.47778	2.24211
CX556	C3 (JS158-2)	1.33333	0.471405	3.23333	0.888819
CX557	C3 (JS158-2)	0.977778	0.770522	0.611111	0.101835
CX558	C3 (JS158-2)	1.36667	0.578312	1.43333	0.251661
CX559	C3 (JS158-2)	4.41667	0.117851	4.77778	1.23663
CX560	C3 (JS158-2)	0.344444	0.42339	0.7	0.120185
B001	P1 (PXO61)	24.6444	2.81589	18.9222	1.05216
B002	P1 (PXO61)	12.7889	3.61176	11.1333	2.06263
B003	P1 (PXO61)	17.2889	4.38195	15.3444	2.14588
B004	P1 (PXO61)	9.17778	0.58246	9.04444	1.15966
B005	P1 (PXO61)	13.0889	1.71086	10.6556	5.55181
B006	P1 (PXO61)	13.0556	3.29348	8.03333	2.16564
B007	P1 (PXO61)	27.2111	10.1053	25.7778	1.7141
B008	P1 (PXO61)	32.1444	7.15622	15.6444	5.47422
B009	P1 (PXO61)	25.4222	3.04071	21.7667	2.05183
B010	P1 (PXO61)	14.2667	1.15902	17.2889	4.80813
B011	P1 (PXO61)	26.2611	2.63999	22.9222	2.39776
B012	P1 (PXO61)	24.1889	4.74884	24.1667	8.70102
B013	P1 (PXO61)	6.83333	2.65016	7	2.4835
B014	P1 (PXO61)	14.2	0.788106	9.85556	1.08389
B015	P1 (PXO61)	23.3333	0.233333	24.1444	5.36701
B016	P1 (PXO61)	4.38889	0.81944	n.a.	n.a.
B018	P1 (PXO61)	17.9	3.4911	10.3833	1.72216
B019	P1 (PXO61)	20.6222	5.08946	22.5444	5.92399
B020	P1 (PXO61)	8.88889	2.57862	6.29444	1.63506
B021	P1 (PXO61)	12.6	2.20076	7.6	1.55563
B023	P1 (PXO61)	13.4	2.04315	4.92778	1.16241
B024	P1 (PXO61)	27.1778	2.87235	17.8667	7.16535
B025	P1 (PXO61)	29.8667	3.74893	15.8556	6.40385
B026	P1 (PXO61)	5.05556	1.4033	5.79444	1.80234
B027	P1 (PXO61)	21.9556	1.39217	12.4	3.1
B028	P1 (PXO61)	10.9778	0.856565	16.4444	1.07824
B029	P1 (PXO61)	12.6889	3.06129	10.5889	4.939
B030	P1 (PXO61)	7.61111	2.99376	6.61111	1.50308
B031	P1 (PXO61)	40.6444	6.52315	20.8667	12.2532
B032	P1 (PXO61)	23.6556	3.49926	12.0778	10.1547
B033	P1 (PXO61)	13.7333	4.81698	13.6833	2.86196
B034	P1 (PXO61)	15.1778	2.5074	15.3333	1.76383
B035	P1 (PXO61)	3.3	0.669162	3.08889	1.01835
B036	P1 (PXO61)	18.7556	2.40747	20.8667	9.13406
B037	P1 (PXO61)	3.88889	1.26198	4.86667	0.424264
B038	P1 (PXO61)	19.2444	5.879	12.5	1.88562
B039	P1 (PXO61)	0.488889	0.03849	0.716667	0.268225
B040	P1 (PXO61)	1.54444	0.250185	2.62222	0.836881
B043	P1 (PXO61)	22.7444	2.60028	17.7833	4.4798
B044	P1 (PXO61)	22.8444	0.670268	22.8778	2.26233
B045	P1 (PXO61)	13.7667	3.22714	12.1889	1.50788
B046	P1 (PXO61)	9.73333	1.9975	11.8333	2.63987
B047	P1 (PXO61)	10.8111	0.898352	9.38889	1.00903
B048	P1 (PXO61)	1.74444	0.15396	2.83333	0.617342
B049	P1 (PXO61)	36.3778	3.34603	37.4444	4.01114
B051	P1 (PXO61)	20.1	5.29664	17.5667	3.91535
B052	P1 (PXO61)	35.8	5.55608	32.2333	5.00133
B053	P1 (PXO61)	15.5	2.33333	18.8556	1.37612
B054	P1 (PXO61)	33.4889	3.96671	15.6222	1.70239
B055	P1 (PXO61)	15.2111	2.9826	16.1556	1.54788
B056	P1 (PXO61)	10.6889	1.30014	10.8333	1.424
B057	P1 (PXO61)	12.0667	2.41109	9.12778	2.56073
B058	P1 (PXO61)	23.4222	5.45296	18.8333	1.50111
B059	P1 (PXO61)	11.6667	1.09291	17.3556	1.12858
B060	P1 (PXO61)	14.0444	1.36232	22.4778	2.91249
B061	P1 (PXO61)	11.6222	1.40528	10.9778	4.4555
B062	P1 (PXO61)	9.84444	2.78933	11.7333	1.90992
B063	P1 (PXO61)	17.8333	2.74955	12.3	5.88907
B064	P1 (PXO61)	1.62222	0.620334	2.19444	0.400116
B065	P1 (PXO61)	1.17778	0.277555	2.1	0.378594
B066	P1 (PXO61)	12.5889	1.79949	24.7556	2.93188
B067	P1 (PXO61)	17.1889	2.41508	26.5889	2.00231
B068	P1 (PXO61)	12.5167	3.04056	17.0778	2.31717
B069	P1 (PXO61)	10.8667	2.9924	16.8	1.80216
B070	P1 (PXO61)	9.55556	0.379083	18.3889	0.3372
B071	P1 (PXO61)	9.13333	3.64524	8.06667	2.18251
B072	P1 (PXO61)	11.5889	5.04263	20.2111	5.23878
B073	P1 (PXO61)	14.6667	3.3126	10.9444	3.28977
B074	P1 (PXO61)	23.0222	4.26944	31.1889	0.620334
B075	P1 (PXO61)	6.21111	1.93687	13.9778	3.80589
B076	P1 (PXO61)	10.6778	1.91669	11.0667	2.86957
B077	P1 (PXO61)	19.4556	1.7513	24.5556	1.9317
B079	P1 (PXO61)	14.4778	2.08175	15.7444	1.44389
B081	P1 (PXO61)	23.6111	6.64742	16.5	1.71302
B082	P1 (PXO61)	10.2833	1.53324	12.9667	5.76888
B083	P1 (PXO61)	13.5133	1.83312	12.8222	1.06319
B084	P1 (PXO61)	25.0111	2.06891	21.8222	0.51783
B085	P1 (PXO61)	23.4778	3.43096	18.9444	2.12664
B086	P1 (PXO61)	21.8444	1.48336	11.7222	5.2667
B087	P1 (PXO61)	14.7556	4.99225	12.7889	1.97268
B088	P1 (PXO61)	21.6556	3.58645	16.0111	1.38297
B089	P1 (PXO61)	26.2556	2.35333	19.7611	4.30614
B090	P1 (PXO61)	28.3444	5.35105	18.8778	3.0727
B091	P1 (PXO61)	0.9	0.31798	1.05	0.280377
B092	P1 (PXO61)	17.1667	1.93678	13.9667	2.8002
B093	P1 (PXO61)	24.9111	3.39875	17.4	3.00463
B094	P1 (PXO61)	22.1889	4.9829	10.6889	6.61751
B095	P1 (PXO61)	26.6556	3.03138	19.5278	7.59774
B096	P1 (PXO61)	32.4667	6.63057	16.15	4.19467
B097	P1 (PXO61)	23.2889	4.68002	17.9111	4.46795
B100	P1 (PXO61)	26.9667	3.33883	22.4	2.68514
B101	P1 (PXO61)	11.1889	2.1381	8.47778	3.91923
B102	P1 (PXO61)	7.09444	0.996708	6.42222	1.57633
B103	P1 (PXO61)	17.8778	2.58572	8.97778	1.93687
B104	P1 (PXO61)	19.4333	2.80614	12.4111	1.83948
B105	P1 (PXO61)	5.02222	1.88866	6.01111	1.4592
B106	P1 (PXO61)	17.1889	3.08119	13.9	1.51694
B107	P1 (PXO61)	42.3333	3.75648	24.9056	2.04697
B108	P1 (PXO61)	23.8889	2.9123	11.8556	4.87765
B109	P1 (PXO61)	24.7778	2.41139	24.4556	5.30265
B110	P1 (PXO61)	13.2	2.37089	14.3222	3.00487
B111	P1 (PXO61)	19.4667	4.75617	14.1333	10.3184
B112	P1 (PXO61)	15.4889	1.20385	10.5222	0.620334
B113	P1 (PXO61)	15.6889	1.77148	10.5111	2.50274
B114	P1 (PXO61)	20.7	3.93954	12.8333	3.65392
B115	P1 (PXO61)	17.4889	1.21533	9.87778	3.12594
B116	P1 (PXO61)	25.7889	3.41896	10.8889	0.569925
B117	P1 (PXO61)	14.7667	1.67465	11.6667	6.07975
B118	P1 (PXO61)	22.7111	1.9164	14.6556	2.58979
B119	P1 (PXO61)	23.5889	5.7157	20.6667	5.3563
B120	P1 (PXO61)	17.3111	0.574779	10.4333	3.09318
B121	P1 (PXO61)	20.5	2.68225	21.0556	3.12024
B122	P1 (PXO61)	21.2222	1.63583	23.9556	3.34005
B123	P1 (PXO61)	13.9	9.40018	9.48889	6.82254
B124	P1 (PXO61)	7.38889	5.74053	2.03333	0.664162
B125	P1 (PXO61)	2.27778	1.5123	2.17778	0.27955
B126	P1 (PXO61)	20.3333	2.64575	15.5556	5.4965
B127	P1 (PXO61)	1.16667	0.288675	1.56111	0.229936
B128	P1 (PXO61)	9.88889	0.96225	n.a.	n.a.
B129	P1 (PXO61)	12.2778	2.26282	3.52222	0.323751
B130	P1 (PXO61)	n.a.	n.a.	14.5	2.43607
B131	P1 (PXO61)	13.0556	1.94603	9.13333	1.26798
B132	P1 (PXO61)	12.2778	2.11038	12.5667	3.13422
B133	P1 (PXO61)	10.7222	0.693889	9.4	2.67665
B134	P1 (PXO61)	14.5	3.27872	13.4333	1.1865
B135	P1 (PXO61)	15.5556	2.3114	11.4556	3.23906
B136	P1 (PXO61)	17.8889	2.01614	12.8222	2.88412
B137	P1 (PXO61)	n.a.	n.a.	21.1556	5.83717
B138	P1 (PXO61)	15.1111	2.37073	11.4111	1.13839
B139	P1 (PXO61)	20.6111	1.13448	18	3.58205
B140	P1 (PXO61)	24.2222	2.26282	20.8556	0.680142
B141	P1 (PXO61)	22.3611	3.46844	18.0667	2.88463
B142	P1 (PXO61)	10.3889	3.62221	9.23333	4.33167
B143	P1 (PXO61)	5.38889	0.419435	6.33333	0.392994
B144	P1 (PXO61)	10.2778	0.673575	7	1.02035
B145	P1 (PXO61)	1.61111	0.096225	0.922222	0.101835
B146	P1 (PXO61)	1.94444	0.481125	2.05556	0.531594
B147	P1 (PXO61)	15.8778	0.616742	14.9389	0.799711
B148	P1 (PXO61)	13.6111	6.25463	18.6	3.53097
B149	P1 (PXO61)	17.8444	0.0509175	18.5	3.05014
B150	P1 (PXO61)	11.6889	3.44502	13.8667	1.90022
B151	P1 (PXO61)	20.0556	3.44131	16.9722	1.88343
B152	P1 (PXO61)	11.8	5.15407	11.9444	1.2249
B153	P1 (PXO61)	9.38889	3.66793	8.34444	1.96195
B154	P1 (PXO61)	7.27778	1.10972	8.45556	1.51816
B155	P1 (PXO61)	17.8333	1.60728	18.8	5.81559
B156	P1 (PXO61)	18.5	3.08671	19.2556	3.1546
B157	P1 (PXO61)	1.88889	0.3849	1.84444	0.386341
B158	P1 (PXO61)	14.1667	3.16667	18	3.96709
B159	P1 (PXO61)	20.2222	0.509175	24.8889	6.65911
B160	P1 (PXO61)	9.66667	0.763763	9.95	1.02076
B161	P1 (PXO61)	12.8889	6.05836	10.05	0.278388
B162	P1 (PXO61)	11.7778	1.95316	8.58889	0.26943
B163	P1 (PXO61)	19.2778	2.42861	14.7722	3.65499
B164	P1 (PXO61)	6.97222	0.708742	17.4889	5.2865
B165	P1 (PXO61)	18.0556	3.83364	27.5778	3.96503
B166	P1 (PXO61)	29.0556	3.43096	20.1778	7.46379
B167	P1 (PXO61)	33.3	2.59122	33.0222	5.7443
B168	P1 (PXO61)	1.48889	0.3372	2.71667	0.259272
B169	P1 (PXO61)	13.7333	4.27824	11.4667	1.62583
B170	P1 (PXO61)	11.4444	1.43462	9.44444	2.26233
B171	P1 (PXO61)	13.0333	2.0664	13.0222	3.48733
B173	P1 (PXO61)	30.8556	3.74764	19.9278	4.72712
B176	P1 (PXO61)	1.76667	0.600925	2.1	0.523874
B179	P1 (PXO61)	4.37778	0.934721	n.a.	n.a.
B180	P1 (PXO61)	2.57778	0.712845	3.41667	0.117851
B181	P1 (PXO61)	14.4333	2.55626	17	0.471405
B182	P1 (PXO61)	23.1	2.21886	17.2667	3.9872
B183	P1 (PXO61)	9.3	0.384419	9.33333	2.13255
B184	P1 (PXO61)	15.7222	2.07561	15.4333	1.83848
B185	P1 (PXO61)	19.6	3.12054	9.14444	5.49751
B187	P1 (PXO61)	3.46667	0.417665	3.01667	1.10717
B188	P1 (PXO61)	31.6889	6.50439	29.8667	12.3672
B189	P1 (PXO61)	31.7333	1.41107	29.6778	6.45586
B190	P1 (PXO61)	8.02222	1.02488	12.5111	3.44486
B191	P1 (PXO61)	20.5556	4.16778	22.0333	3.5171
B193	P1 (PXO61)	1.73333	0.266667	1.73333	0.69602
B194	P1 (PXO61)	21.5667	4.31676	18.3889	1.91727
B195	P1 (PXO61)	21.3222	3.17741	15.8222	2.26086
B196	P1 (PXO61)	15.9556	4.85367	10.5333	7.01166
B197	P1 (PXO61)	3.27778	0.587209	2.72222	0.26943
B198	P1 (PXO61)	28.3889	4.03792	19.8611	2.76759
B199	P1 (PXO61)	12.9111	2.75929	18.0111	2.57689
B200	P1 (PXO61)	1.05556	0.300617	0.855556	0.0693889
B201	P1 (PXO61)	0.9	0.218581	0.633333	0.202759
B202	P1 (PXO61)	3.43889	0.456537	3	0.351188
B203	P1 (PXO61)	11.2333	1.85831	24.1389	3.58718
B204	P1 (PXO61)	30.7222	3.384	35.4333	3.31981
B205	P1 (PXO61)	22.8222	2.60797	14.0167	6.29325
B207	P1 (PXO61)	4.27778	0.371683	6.05556	1.2864
B208	P1 (PXO61)	22.5444	1.69323	17.9889	7.24265
B210	P1 (PXO61)	24.2889	1.96478	18.5222	3.1357
B212	P1 (PXO61)	16.2	1.79536	17.3667	5.41695
B213	P1 (PXO61)	21.5444	4.7787	21.6111	3.14331
B214	P1 (PXO61)	21.1889	5.29091	15.9	6.76174
B215	P1 (PXO61)	15.2333	2.67665	10.6556	1.7328
B216	P1 (PXO61)	23	3.57134	9.91111	2.35946
B217	P1 (PXO61)	14.7556	2.19655	14.1778	1.79949
B218	P1 (PXO61)	20.6556	4.2453	13.4667	1.31318
B219	P1 (PXO61)	21.9111	4.7063	15.9167	6.9922
B221	P1 (PXO61)	30.5	5.16667	16.9167	5.20969
B222	P1 (PXO61)	5.03333	0.688799	2.45556	0.476484
B223	P1 (PXO61)	18	1.9342	12.4778	4.17457
B224	P1 (PXO61)	26.1333	2.71846	18.4778	6.3755
B225	P1 (PXO61)	11.7333	1.19304	10.4667	4.36616
B226	P1 (PXO61)	31.0111	4.15937	20.0778	2.45523
B227	P1 (PXO61)	11.2556	3.55033	8.67778	0.596595
B228	P1 (PXO61)	27.5	2.02073	11.3222	2.92505
B229	P1 (PXO61)	29.4444	1.71053	18.4111	6.46154
B230	P1 (PXO61)	14.2111	4.59303	9.39444	0.893547
B231	P1 (PXO61)	21.2333	0.272845	10.0222	0.91429
B232	P1 (PXO61)	18.6778	4.18361	14.6	1.51694
B233	P1 (PXO61)	15.8333	1.83333	15.3667	2.1797
B234	P1 (PXO61)	17.5	1.04083	21.1333	4.51713
B235	P1 (PXO61)	8.16667	1.04083	4.92222	1.74239
B236	P1 (PXO61)	10.7222	0.254588	7.58889	1.08747
B238	P1 (PXO61)	20.7778	3.08371	9.63333	3.60201
B239	P1 (PXO61)	2.05556	0.822147	2.17778	0.5295
B240	P1 (PXO61)	11.8333	0.440959	3.56667	1.33208
B241	P1 (PXO61)	23.3333	3.56293	20.3222	4.44976
B242	P1 (PXO61)	20.4333	1.28106	21.5111	5.19041
B243	P1 (PXO61)	9.02778	3.52996	11.7111	0.73207
B244	P1 (PXO61)	22.7778	5.20239	14.8833	4.79534
B245	P1 (PXO61)	15.3333	5.23874	8.82222	0.183586
B246	P1 (PXO61)	21.6556	0.598455	20.9222	1.90214
B247	P1 (PXO61)	22.4444	1.98839	18.5667	3.81576
B248	P1 (PXO61)	24.7222	5.11081	15.1667	0.75351
B249	P1 (PXO61)	18.7778	1.01835	18.5889	1.22035
B250	P1 (PXO61)	21.1111	2.6684	18.7111	1.53526
B252	P1 (PXO61)	20.7778	2.29936	18.3667	1.68548
B253	P1 (PXO61)	21.4444	7.38304	17.1944	3.16598
B254	P1 (PXO61)	17.3333	2.33333	14.8889	5.10265
B255	P1 (PXO61)	2.19444	0.393818	3.18889	0.86944
B258	P1 (PXO61)	n.a.	n.a.	n.a.	n.a.
B259	P1 (PXO61)	7.44444	2.91706	12.9778	0.917928
B260	P1 (PXO61)	25.7778	2.45704	21.0778	4.56245
B261	P1 (PXO61)	17.1111	3.09719	13.9333	5.26635
B263	P1 (PXO61)	11.5	2.92024	11.4222	0.753019
B264	P1 (PXO61)	25.9444	2.93605	12.3444	3.40919
B265	P1 (PXO61)	15.4167	1.70171	22.9667	4.80879
B266	P1 (PXO61)	5.72222	0.254588	5.86111	2.56896
B268	P1 (PXO61)	27.0556	3.95928	27.1222	3.20838
B269	P1 (PXO61)	5.27778	0.481125	4.32222	0.379083
YB1_1	P1 (PXO61)	17.8	0.959745	18.1222	2.62897
YB2_1	P1 (PXO61)	21.7222	5.72153	18.4444	4.22326
YB4_1	P1 (PXO61)	19.6111	2.7955	11.9667	1.60278
YB5_1	P1 (PXO61)	18.8889	2.27116	15.8556	3.55033
YB7_1	P1 (PXO61)	23.5556	2.61414	28.3778	5.55881
YB8_1	P1 (PXO61)	19.4889	1.33097	9.06667	1.00664
YB9_1	P1 (PXO61)	n.a.	n.a.	n.a.	n.a.
YB10_1	P1 (PXO61)	3.18889	0.803004	4.56667	0.950438
YB11_1	P1 (PXO61)	4.94444	0.905129	6.25556	3.13516
YB14_1	P1 (PXO61)	32.1222	7.79261	18.4778	5.99225
YB15_1	P1 (PXO61)	26	4.35176	15.7778	5.08334
YB16_1	P1 (PXO61)	19.1889	3.16181	13.4889	0.83887
YB17_1	P1 (PXO61)	3.06667	0.783865	5.51111	1.03297
YB18_1	P1 (PXO61)	9.94444	0.356423	13.2444	2.28287
YB19_1	P1 (PXO61)	14.2444	0.838208	11.3444	1.49456
YB20_1	P1 (PXO61)	7.66667	0.833333	8.77778	2.99153
YB22_1	P1 (PXO61)	6.44444	0.535758	5.36667	1.00167
YB24_1	P1 (PXO61)	2.72222	1.34715	2.74444	0.414103
CX1	P1 (PXO61)	13.3111	2.80007	14.1556	3.77305
CX2	P1 (PXO61)	17.9444	3.42107	21.6667	0.503322
CX3	P1 (PXO61)	12.2667	1.59826	13.2944	3.32642
CX5	P1 (PXO61)	23.0556	2.92657	24.1222	1.95969
CX6	P1 (PXO61)	20.9444	5.27398	13	3.66303
CX9	P1 (PXO61)	1.20556	0.23114	1.24444	0.300617
CX10	P1 (PXO61)	14.3778	2.64708	10.6556	2.56306
CX11	P1 (PXO61)	12.3944	0.387418	8.25556	3.837
CX12	P1 (PXO61)	1.38889	0.450103	1.43333	0.384419
CX14	P1 (PXO61)	4.91111	0.789749	5.13333	0.290593
CX15	P1 (PXO61)	1.32222	0.379083	2.2	0.305505
CX16	P1 (PXO61)	6.35556	1.12858	8.71667	2.05061
CX17	P1 (PXO61)	1.06667	0.533333	1.15	0.482183
CX18	P1 (PXO61)	20.1111	4.7852	26.3222	2.82574
CX19	P1 (PXO61)	3.57222	1.6943	2	0.470225
CX20	P1 (PXO61)	3.47778	1.96902	2.8	1.15036
CX21	P1 (PXO61)	2.18333	0.853587	2.18889	1.5667
CX24	P1 (PXO61)	2.96667	0.776745	3.8	1.67365
CX25	P1 (PXO61)	1.73333	0.440959	1.8	0.34801
CX26	P1 (PXO61)	2.1	0.404145	2.52222	0.126198
CX27	P1 (PXO61)	15.8556	2.62072	11.3333	2.03367
CX28	P1 (PXO61)	11.5	4.25245	13.4667	3.23934
CX29	P1 (PXO61)	13.2222	5.13791	13.3333	1.36423
CX30	P1 (PXO61)	13.5	1.64148	13.1667	1.74005
CX31	P1 (PXO61)	1.42222	0.183586	0.922222	0.134715
CX32	P1 (PXO61)	19.4444	1.41748	13.1111	0.867521
CX33	P1 (PXO61)	13.3667	5.83362	11.3111	2.78135
CX34	P1 (PXO61)	13.6333	1.58219	10.0833	2.11088
CX35	P1 (PXO61)	15.4167	3.13692	13.0444	2.2692
CX37	P1 (PXO61)	2.22778	0.494507	1.17778	0.189541
CX42	P1 (PXO61)	1.96667	0.883805	1.67778	0.167774
CX43	P1 (PXO61)	2.75556	0.737363	1.5	0.726483
CX44	P1 (PXO61)	3.78889	1.58652	1.78889	0.671096
CX45	P1 (PXO61)	2.43333	0.305505	1.38889	0.19245
CX46	P1 (PXO61)	n.a.	n.a.	n.a.	n.a.
CX47	P1 (PXO61)	25.1333	2.25783	15.6667	1.5899
CX48	P1 (PXO61)	2.8	0.463081	1.61111	0.346944
CX49	P1 (PXO61)	12.3889	1.686	9.05556	2.42861
CX50	P1 (PXO61)	17.9444	3.56033	16.5	3.32081
CX51	P1 (PXO61)	12.9444	0.419435	20.1111	4.89425
CX52	P1 (PXO61)	2.17778	0.390631	2.61111	0.509175
CX53	P1 (PXO61)	15.3889	0.585314	8.55556	0.3849
CX54	P1 (PXO61)	16.3889	2.86906	21.5556	5.41944
CX55	P1 (PXO61)	22.75	4.26468	23.8556	2.65128
CX56	P1 (PXO61)	11.9667	1.89854	4.12222	0.371683
CX57	P1 (PXO61)	6.71111	1.0362	11.2889	1.25624
CX58	P1 (PXO61)	10.0556	1.08849	18.3667	0.676593
CX59	P1 (PXO61)	10.8444	0.76182	11.7778	2.68831
CX60	P1 (PXO61)	2.31111	0.309719	2.14444	0.157527
CX61	P1 (PXO61)	10.6	2.31253	10.4333	0.683943
CX63	P1 (PXO61)	25.4111	2.07962	21.3222	1.34591
CX64	P1 (PXO61)	17.8	6.36143	14.5889	1.292
CX65	P1 (PXO61)	11.3111	0.818083	7.45556	1.29329
CX66	P1 (PXO61)	13.5	0.72188	8.13333	2.60576
CX67	P1 (PXO61)	12.5333	4.48008	12.9889	3.28791
CX68	P1 (PXO61)	3.15556	0.919138	2.46667	0.517472
CX69	P1 (PXO61)	15.5333	0.550757	17.0778	1.38337
CX70	P1 (PXO61)	n.a.	n.a.	n.a.	n.a.
CX71	P1 (PXO61)	17.7667	0.768838	19.1667	1.20185
CX72	P1 (PXO61)	18.4333	0.584047	20.7778	1.4462
CX73	P1 (PXO61)	15.0889	3.96447	17.4667	2.54384
CX74	P1 (PXO61)	10.5778	0.383454	10.5111	3.30561
CX75	P1 (PXO61)	2.11111	0.670268	1.3	0.145297
CX76	P1 (PXO61)	1.87778	0.435039	1.53333	0.497773
CX77	P1 (PXO61)	14.5111	2.33722	18.9556	2.09612
CX78	P1 (PXO61)	2.72222	0.350132	2.45	0.306413
CX79	P1 (PXO61)	4.53889	1.66619	6.28889	4.7322
CX80	P1 (PXO61)	7.8	1.58745	3.37778	0.569925
CX82	P1 (PXO61)	1.72222	0.214303	1.55556	0.226895
CX83	P1 (PXO61)	1.82222	0.283497	1.24444	0.611313
CX84	P1 (PXO61)	1.97778	0.063099	2.07222	0.382366
CX85	P1 (PXO61)	1.96111	0.237073	2.18889	0.150308
CX86	P1 (PXO61)	1.27222	0.118243	0.711111	0.189541
CX87	P1 (PXO61)	1.12222	0.117063	0.955556	0.367171
CX88	P1 (PXO61)	14.3333	1.25033	10.7778	0.699471
CX89	P1 (PXO61)	14.3556	0.763278	15.25	5.58637
CX90	P1 (PXO61)	14.4778	1.3394	13.0667	1.34454
CX91	P1 (PXO61)	4.35556	0.401848	4.86667	0.404145
CX92	P1 (PXO61)	2.13333	0.208167	1.15556	0.462281
CX93	P1 (PXO61)	n.a.	n.a.	n.a.	n.a.
CX96	P1 (PXO61)	0.611111	0.283497	0.444444	0.134715
CX97	P1 (PXO61)	10.1889	1.52546	12.3333	1.0729
CX98	P1 (PXO61)	12.3833	1.51667	14.0444	2.50828
CX99	P1 (PXO61)	20.1667	1.74579	21.6667	2.60832
CX100	P1 (PXO61)	18.0778	3.28115	16.0111	1.68797
CX101	P1 (PXO61)	19.8667	3.1466	20.4111	5.99725
CX102	P1 (PXO61)	17.8444	1.33846	20.7667	2.73008
CX103	P1 (PXO61)	18.4556	1.8173	21.6333	2.32188
CX104	P1 (PXO61)	19.3	4.40606	21.05	5.85214
CX106	P1 (PXO61)	8.65556	0.254588	4.91111	1.02053
CX107	P1 (PXO61)	17.4222	4.96167	20.4333	3.18556
CX108	P1 (PXO61)	4.12222	0.683401	3.82222	0.786224
CX109	P1 (PXO61)	10.1722	2.35916	17.2	3.35112
CX110	P1 (PXO61)	17.6944	5.21505	22.5333	3.53522
CX112	P1 (PXO61)	2.44444	1.58406	2.58889	1.03297
CX113	P1 (PXO61)	11.1111	4.03572	26.4833	4.95135
CX114	P1 (PXO61)	13.5	3.1798	12.4444	0.685025
CX115	P1 (PXO61)	13.4444	3.10167	13.4111	2.04133
CX116	P1 (PXO61)	8.11111	1.45615	7.65556	0.328859
CX117	P1 (PXO61)	3.13889	1.2537	3.42222	0.812632
CX118	P1 (PXO61)	1.69444	0.336788	3.02222	1.39775
CX119	P1 (PXO61)	12.4444	1.38778	12.3111	0.476484
CX120	P1 (PXO61)	11.8333	1.5899	16.7333	1.5695
CX121	P1 (PXO61)	3.11111	0.63099	4.52222	1.07978
CX122	P1 (PXO61)	17.8333	4.25245	21.1111	2.30201
CX123	P1 (PXO61)	16.6889	5.39149	19.0444	1.46262
CX124	P1 (PXO61)	5.08333	0.353553	2.92222	1.10772
CX125	P1 (PXO61)	1.72222	0.509175	1.5	0.233333
CX126	P1 (PXO61)	0.611111	0.19245	0.433333	0.260342
CX128	P1 (PXO61)	4.16667	2.12786	3.88333	1.28873
CX129	P1 (PXO61)	3.27778	1.64429	3.58889	1.21579
CX130	P1 (PXO61)	21.0833	1.84278	22.9333	3.81881
CX131	P1 (PXO61)	21.5	4.09268	22.0778	4.35307
CX132	P1 (PXO61)	9.05556	3.18997	7.6	0.272845
CX133	P1 (PXO61)	16.1667	6.33991	25.6111	1.14617
CX134	P1 (PXO61)	2.22222	0.535758	3.35556	1.64057
CX138	P1 (PXO61)	13.3889	3.30964	10.5	2.02677
CX139	P1 (PXO61)	15.3889	2.47394	21.6889	1.57915
CX141	P1 (PXO61)	14.5556	3.33888	16.9556	2.24161
CX142	P1 (PXO61)	12.3833	0.306413	17.4667	1.02035
CX143	P1 (PXO61)	n.a.	n.a.	n.a.	n.a.
CX144	P1 (PXO61)	n.a.	n.a.	n.a.	n.a.
CX145	P1 (PXO61)	2.5	1.33333	5.96667	1.17804
CX146	P1 (PXO61)	3.72222	0.419435	1.4	0.4
CX147	P1 (PXO61)	3	0.726483	2.33333	0.218581
CX148	P1 (PXO61)	11.1111	1.83586	7.84444	1.17442
CX149	P1 (PXO61)	13.3333	1.1547	15.0111	3.03248
CX150	P1 (PXO61)	2.38889	0.19245	1.67778	0.356423
CX151	P1 (PXO61)	2.66667	0.333333	2.26667	0.384419
CX152	P1 (PXO61)	1.28889	0.211695	1.91111	0.851361
CX153	P1 (PXO61)	14.6667	4.6793	16.9778	4.28762
CX154	P1 (PXO61)	11.3333	3.21455	15.8222	2.8469
CX155	P1 (PXO61)	4.30556	0.834721	4.94444	1.18243
CX156	P1 (PXO61)	n.a.	n.a.	n.a.	n.a.
CX157	P1 (PXO61)	6.61111	1.45615	5.67778	0.491408
CX158	P1 (PXO61)	11.3611	1.90819	18.8111	1.23033
CX160	P1 (PXO61)	3.38889	1.00462	4.76667	0.7
CX161	P1 (PXO61)	1.44444	0.509175	2.17778	0.913074
CX162	P1 (PXO61)	23.4444	3.71683	15.7444	3.62405
CX163	P1 (PXO61)	10.9444	0.585314	13.4778	0.776268
CX164	P1 (PXO61)	6.46667	0.185592	3.74444	0.107152
CX166	P1 (PXO61)	6.92222	1.22852	5.15556	0.447627
CX167	P1 (PXO61)	2.8	1.14649	1.8	0.176383
CX168	P1 (PXO61)	3.4	0.5696	1.84444	0.693088
CX169	P1 (PXO61)	4.93333	0.983757	4.11111	0.485722
CX170	P1 (PXO61)	9.53333	1.04403	14.0667	1.6272
CX172	P1 (PXO61)	10.2667	3.6979	5.82222	0.760361
CX173	P1 (PXO61)	12.0556	1.06684	9.37778	1.65137
CX174	P1 (PXO61)	13.3	0.638575	13.45	2.13236
CX175	P1 (PXO61)	21.7333	2.92822	20.2333	0.437163
CX178	P1 (PXO61)	2.04444	0.386341	3.37778	0.867521
CX179	P1 (PXO61)	9.76667	2.1605	n.a.	n.a.
CX180	P1 (PXO61)	21.4556	6.84303	17.9556	2.95039
CX181	P1 (PXO61)	16.4111	0.945359	15.0667	0.371184
CX182	P1 (PXO61)	3.53333	1.28106	2.71111	0.386341
CX183	P1 (PXO61)	1.64444	0.195316	1.23333	0.371184
CX184	P1 (PXO61)	2.93333	1.41774	1.45556	0.452565
CX185	P1 (PXO61)	7.62222	1.30057	6.38889	0.934721
CX186	P1 (PXO61)	17.5444	4.10208	20.0222	1.56856
CX187	P1 (PXO61)	16.6889	0.542969	6.76667	1.10151
CX188	P1 (PXO61)	15.6556	1.62253	14.8667	1.8415
CX189	P1 (PXO61)	6.43333	0.669162	4.34444	0.943005
CX190	P1 (PXO61)	1.5	0.4	1.15556	0.171053
CX191	P1 (PXO61)	3.54444	0.550084	1.38889	0.254588
CX192	P1 (PXO61)	2.38889	0.0693889	1	0.166667
CX193	P1 (PXO61)	3.31111	0.200924	2	0.881917
CX194	P1 (PXO61)	4.15	0.400694	1.88889	0.509175
CX195	P1 (PXO61)	17.6556	1.22217	11.3333	1.25831
CX196	P1 (PXO61)	11.2889	0.443889	6.55556	1.17063
CX197	P1 (PXO61)	0.477778	0.183586	0.5	0
CX198	P1 (PXO61)	2.62222	0.435039	1.33333	0.166667
CX199	P1 (PXO61)	15.0778	3.1546	10.7222	3.27589
CX200	P1 (PXO61)	9.72222	3.68485	4.13889	0.267879
CX201	P1 (PXO61)	11.8	1.93678	9.75	1.75
CX202	P1 (PXO61)	1.16667	0.288675	1.27778	0.19245
CX203	P1 (PXO61)	11.7111	5.084	6.5	2.80377
CX204	P1 (PXO61)	14.8556	0.790452	12.3333	1.45297
CX205	P1 (PXO61)	5.93333	1.51914	5.66667	1.76383
CX206	P1 (PXO61)	0.977778	0.569925	1.42778	0.15486
CX210	P1 (PXO61)	10.6556	3.92164	8.61111	1.27294
CX211	P1 (PXO61)	8.62222	5.45082	6.72222	1.91727
CX212	P1 (PXO61)	11.5333	2.05372	6.05556	0.254588
CX213	P1 (PXO61)	19.2778	1.24291	12.5556	0.3849
CX214	P1 (PXO61)	26.8056	6.50411	17.1667	1.33333
CX215	P1 (PXO61)	2.12222	0.333888	1.83333	0.5
CX216	P1 (PXO61)	23.1222	1.59525	19.6111	3.36788
CX218	P1 (PXO61)	21.6333	2.96329	21.6111	5.7502
CX219	P1 (PXO61)	2.44444	1.29372	2.38889	0.254588
CX221	P1 (PXO61)	28.4	1.98774	30.3333	2.96273
CX222	P1 (PXO61)	18.2	1.36667	25.9556	1.39854
CX223	P1 (PXO61)	12.1778	1.79051	13.6667	5.03322
CX224	P1 (PXO61)	9.07778	2.09161	8.44444	1.07152
CX225	P1 (PXO61)	2.05	0.400694	1.55556	0.19245
CX226	P1 (PXO61)	3.14444	0.833556	2	0.166667
CX227	P1 (PXO61)	2.4	0.717248	2.61111	0.787636
CX228	P1 (PXO61)	19.5333	2.05129	20.5556	1.26198
CX230	P1 (PXO61)	1.86667	0.34801	1.88889	0.481125
CX231	P1 (PXO61)	17.6	3.09857	17.4444	1.71053
CX232	P1 (PXO61)	14.5667	1.98774	15.8333	1.80278
CX233	P1 (PXO61)	20.3222	2.66778	19.8889	4.72973
CX234	P1 (PXO61)	3.56667	1.34825	3.16667	0.600925
CX235	P1 (PXO61)	17.4444	2.55959	15.9444	2.70972
CX236	P1 (PXO61)	16.1444	1.48336	18.8333	1.5
CX237	P1 (PXO61)	2.05556	0.300617	2.97222	0.936651
CX238	P1 (PXO61)	2.65556	1.30824	1.72222	0.346944
CX240	P1 (PXO61)	12.9333	2.56667	10.6667	1.52753
CX241	P1 (PXO61)	3.83333	1.03709	2.16667	0.763763
CX242	P1 (PXO61)	17.5	2.34829	17.8333	2.58736
CX243	P1 (PXO61)	20.8667	2.74651	12.6111	1.13448
CX247	P1 (PXO61)	18.2889	1.05216	13.1111	1.61876
CX248	P1 (PXO61)	22.8333	5.10523	14.9444	0.822147
CX249	P1 (PXO61)	22.3333	2.54973	20.2222	2.6736
CX250	P1 (PXO61)	n.a.	n.a.	n.a.	n.a.
CX251	P1 (PXO61)	15.2889	4.41668	12.3889	1.25093
CX253	P1 (PXO61)	25.4889	4.39499	17.1111	1.83586
CX254	P1 (PXO61)	10.8444	1.00462	8.32222	0.491408
CX255	P1 (PXO61)	25.9	2.35961	20.7444	6.79553
CX256	P1 (PXO61)	22.5	2.34829	19.7889	0.200924
CX257	P1 (PXO61)	5.66667	1.1921	4.94444	0.346944
CX258	P1 (PXO61)	5.2	0.425572	4.38889	0.673575
CX259	P1 (PXO61)	15.3778	1.40647	11.2778	1.76646
CX260	P1 (PXO61)	11.2778	1.96082	10.2667	0.785988
CX261	P1 (PXO61)	23.2333	6.06144	27.1111	4.19435
CX263	P1 (PXO61)	7.33333	3.15507	7.47222	0.678711
CX265	P1 (PXO61)	4.37778	0.58246	3.55556	0.3849
CX266	P1 (PXO61)	6.15	2.50871	9.66667	1.04083
CX267	P1 (PXO61)	5.11111	1.6167	6.16667	1.92209
CX268	P1 (PXO61)	3.53333	1.15518	2.5	1.09291
CX269	P1 (PXO61)	5.32222	1.13399	n.a.	n.a.
CX270	P1 (PXO61)	5.16667	0.405518	3.11111	0.673575
CX273	P1 (PXO61)	2.06667	0.768838	2.18889	0.386341
CX274	P1 (PXO61)	20.6667	1.09697	16.8556	3.15001
CX276	P1 (PXO61)	7.47778	2.61499	8.7	1.69706
CX277	P1 (PXO61)	9.92222	2.45274	6.75556	2.19224
CX278	P1 (PXO61)	1.9	0.2	1.64444	0.596595
CX279	P1 (PXO61)	n.a.	n.a.	n.a.	n.a.
CX280	P1 (PXO61)	8.62778	2.00058	10.5	3.72036
CX281	P1 (PXO61)	2.74444	1.0189	0.988889	0.171053
CX282	P1 (PXO61)	n.a.	n.a.	n.a.	n.a.
CX283	P1 (PXO61)	14.1111	5.40538	14.4556	2.86596
CX284	P1 (PXO61)	12.9556	1.69487	9.17778	1.28077
CX285	P1 (PXO61)	23.8667	1.56312	18.6667	2.79344
CX286	P1 (PXO61)	22.1833	1.19873	21.0667	1.96723
CX287	P1 (PXO61)	20.9444	2.18183	15.6	1.68259
CX288	P1 (PXO61)	19.4444	2.38638	14.1667	1.96497
CX289	P1 (PXO61)	13.0333	1.15662	7.94444	0.917928
CX290	P1 (PXO61)	n.a.	n.a.	n.a.	n.a.
CX291	P1 (PXO61)	8.54444	3.27623	10.7778	4.03228
CX292	P1 (PXO61)	4.98889	1.40211	5.38889	1.18243
CX293	P1 (PXO61)	3.24444	1.07514	1.5	0.5
CX294	P1 (PXO61)	12.9722	2.7107	17.8889	1.83586
CX295	P1 (PXO61)	6.90556	2.9193	6.83333	2.61937
CX296	P1 (PXO61)	3.58889	1.20846	4.75	2.00347
CX297	P1 (PXO61)	7.15	1.59173	10.1111	3.67171
CX298	P1 (PXO61)	7.6	2.65978	5.77778	1.13448
CX299	P1 (PXO61)	6.28889	0.419435	7.58333	0.845741
CX300	P1 (PXO61)	15.4	2.11765	13.3333	7.26483
CX301	P1 (PXO61)	2.55556	0.518902	7.85556	0.734343
CX302	P1 (PXO61)	9.66667	0.926163	11.9	5.27162
CX303	P1 (PXO61)	2.4	0.23094	4.87778	1.83858
CX304	P1 (PXO61)	18.5889	3.88077	20.4778	2.74557
CX305	P1 (PXO61)	3.13333	1.30427	5.88889	0.535758
CX306	P1 (PXO61)	18.2056	2.04901	12.7778	1.95316
CX307	P1 (PXO61)	23.9889	2.44548	20	3.38296
CX309	P1 (PXO61)	19.0389	3.49374	15.3333	1.76383
CX310	P1 (PXO61)	2.97778	0.643198	6.55556	2.6736
CX311	P1 (PXO61)	4.44444	1.07152	6.16667	0.288675
CX312	P1 (PXO61)	2.17778	0.562073	3.38889	0.673575
CX313	P1 (PXO61)	2.11111	0.126198	1.9	0.375648
CX314	P1 (PXO61)	1.24444	0.15396	2.9	0.688799
CX315	P1 (PXO61)	11.1444	1.79578	6.66667	1.45297
CX316	P1 (PXO61)	19.3444	3.82351	16.6667	1.52753
CX317	P1 (PXO61)	16.1889	2.47663	11.7778	0.63099
CX318	P1 (PXO61)	6.23333	4.15853	6.96667	1.47686
CX319	P1 (PXO61)	2.33333	0.290593	3.66667	0.881917
CX320	P1 (PXO61)	9.21111	2.02905	11.5222	3.77364
CX321	P1 (PXO61)	1.96667	0.340343	3.66667	0.333333
CX322	P1 (PXO61)	2.87222	0.806972	2.06667	0.64291
CX324	P1 (PXO61)	3.81111	1.59664	2.55556	0.19245
CX325	P1 (PXO61)	18.0333	1.9975	13.7778	3.00617
CX326	P1 (PXO61)	6.22222	2.80364	4.11111	0.693889
CX328	P1 (PXO61)	18.2	2.00028	14.8111	2.3538
CX329	P1 (PXO61)	12.3667	1.02035	8.77778	3.67171
CX330	P1 (PXO61)	14.4333	1.21152	13.7778	0.3849
CX331	P1 (PXO61)	19.1444	3.48606	18.2222	3.23751
CX332	P1 (PXO61)	11.9	2.54056	7.44444	0.509175
CX333	P1 (PXO61)	20.7333	1.65965	18.4444	1.57527
CX334	P1 (PXO61)	10.1333	1.32455	10.3333	2.08167
CX335	P1 (PXO61)	1.81111	0.40734	1.44444	0.346944
CX336	P1 (PXO61)	1.86667	0.264575	2.33333	0.666667
CX337	P1 (PXO61)	3.41111	0.58246	4.33333	0.5696
CX338	P1 (PXO61)	2.93333	0.176383	2.5	0.70946
CX339	P1 (PXO61)	20.1556	2.6334	22.0667	3.37902
CX340	P1 (PXO61)	4.47778	0.81944	9.51111	3.48335
CX341	P1 (PXO61)	1.41667	0.0600925	2.52222	0.53368
CX342	P1 (PXO61)	10.6333	2.2156	17.3444	0.934127
CX343	P1 (PXO61)	1.47778	0.637995	3.26667	0.635959
CX344	P1 (PXO61)	16.2444	2.74152	16.3889	0.277555
CX345	P1 (PXO61)	10.9889	1.33514	13.4722	1.90061
CX346	P1 (PXO61)	2.52222	0.620334	3.5	1.31698
CX347	P1 (PXO61)	3.44444	1.09053	4.98333	0.300463
CX348	P1 (PXO61)	1.4	0.351188	2.74444	0.596595
CX349	P1 (PXO61)	2.56667	1.35688	5.62222	0.895255
CX350	P1 (PXO61)	2.62222	0.733586	0.966667	0.384419
CX351	P1 (PXO61)	12.5444	3.43517	13.9889	0.88527
CX352	P1 (PXO61)	6.42222	1.26319	9.3	2.22785
CX353	P1 (PXO61)	1.83333	0.288675	3.33333	0.881917
CX354	P1 (PXO61)	12.4	0.952774	15.0111	2.94964
CX355	P1 (PXO61)	3.81111	2.30587	7.14444	0.277555
CX356	P1 (PXO61)	12.4444	1.29372	14.2	1.50111
CX357	P1 (PXO61)	0.666667	0.260342	1.38889	0.5521
CX358	P1 (PXO61)	4.13333	1.28582	2.25556	0.379083
CX359	P1 (PXO61)	20.9167	3.5591	20.2778	0.150308
CX360	P1 (PXO61)	3.48889	0.600309	2.3	0.0881917
CX361	P1 (PXO61)	2.21111	0.298763	2.40556	0.311953
CX362	P1 (PXO61)	9.83333	2.09311	10.1222	1.65641
CX363	P1 (PXO61)	3.5	0.1	4.43333	1.3776
CX364	P1 (PXO61)	2.77778	0.971444	2.62222	0.952385
CX365	P1 (PXO61)	4.71111	1.54788	6.33333	2.92935
CX366	P1 (PXO61)	1.57778	0.250185	2.60556	0.618316
CX367	P1 (PXO61)	17.0611	4.01305	20.55	3.66473
CX368	P1 (PXO61)	29.7889	0.43376	27.1556	3.37727
CX369	P1 (PXO61)	0.144444	0.0509175	0.122222	0.019245
CX370	P1 (PXO61)	19.2	3.31813	21	2.68514
CX371	P1 (PXO61)	15.8444	2.13238	18.1333	1.65865
CX372	P1 (PXO61)	13.7	0.995546	13.9278	6.21924
CX373	P1 (PXO61)	8.45556	4.21536	4.67778	0.940646
CX374	P1 (PXO61)	6.78889	1.35045	10.1222	3.20301
CX375	P1 (PXO61)	14.4222	2.00453	14.1833	1.33635
CX376	P1 (PXO61)	16.4778	2.93643	19.0667	1.53333
CX377	P1 (PXO61)	1.08889	0.083887	2.15556	0.855267
CX378	P1 (PXO61)	4.96667	1.70326	4.43333	0.24037
CX379	P1 (PXO61)	3.3	0.617342	3.43333	1.57162
CX380	P1 (PXO61)	1.46667	0.763763	4.42222	0.781973
CX381	P1 (PXO61)	3.67778	0.967433	3.76667	0.233333
CX382	P1 (PXO61)	22.5556	1.25093	25.9056	3.90172
CX383	P1 (PXO61)	13.5	1.74005	17.0778	1.6167
CX384	P1 (PXO61)	12.2333	1.45182	11.5222	4.05659
CX385	P1 (PXO61)	n.a.	n.a.	n.a.	n.a.
CX386	P1 (PXO61)	2.16667	0.166667	3.25556	0.447627
CX387	P1 (PXO61)	20.1667	1.1547	21.9111	3.18962
CX388	P1 (PXO61)	7.5	1.60728	8.9	2.59636
CX389	P1 (PXO61)	15.3333	3.5	17.9167	4.95045
CX390	P1 (PXO61)	18.0444	2.64687	18.7778	2.44979
CX391	P1 (PXO61)	13.2222	1.67774	13.1667	0.776745
CX392	P1 (PXO61)	17.1111	2.1495	20.5556	3.8647
CX393	P1 (PXO61)	1	0	1.85	0.76974
CX394	P1 (PXO61)	1.5	0.866025	2.18889	0.389206
CX395	P1 (PXO61)	26.4444	0.63099	23	4.10623
CX396	P1 (PXO61)	10.5556	0.673575	11.1667	1.25831
CX397	P1 (PXO61)	9.44444	3.09719	10.5	1.92209
CX399	P1 (PXO61)	1.16667	0.763763	2.7	0.984886
CX402	P1 (PXO61)	19.5556	1.5123	16.1889	1.071
CX403	P1 (PXO61)	2	0	1.21111	0.702641
CX441	P1 (PXO61)	15.3333	2.75923	18.5333	6.7471
CX462	P1 (PXO61)	20.8333	1.96497	21.8444	0.95704
CX463	P1 (PXO61)	2.2	0.608276	2.58889	1.40093
CX464	P1 (PXO61)	n.a.	n.a.	n.a.	n.a.
CX465	P1 (PXO61)	2.5	0	3.61111	1.81241
CX467	P1 (PXO61)	19	0.881917	21.5667	6.01674
CX469	P1 (PXO61)	2.33333	0.763763	2.78889	1.1452
CX472	P1 (PXO61)	5.53333	2.37136	7.23333	0.785988
CX474	P1 (PXO61)	28.5333	3.66712	29.1444	6.00975
CX475	P1 (PXO61)	2.08333	0.300463	4.24444	2.56501
CX477	P1 (PXO61)	3.98889	1.08338	4.18889	1.99564
CX478	P1 (PXO61)	4.6	0.554777	5.37778	0.757432
CX480	P1 (PXO61)	21.3333	1.1547	24.8667	3.35774
CX481	P1 (PXO61)	18.6444	1.17442	20.7667	4.33218
CX482	P1 (PXO61)	6.47778	2.04024	3.34444	1.60635
CX483	P1 (PXO61)	18.3889	1.75066	14.0222	5.54099
CX484	P1 (PXO61)	4.7	1.4881	5.28889	1.30569
CX485	P1 (PXO61)	4.83333	1.1547	5.12222	0.254588
CX486	P1 (PXO61)	18.4222	0.250185	20.7778	3.07866
CX492	P1 (PXO61)	3.11111	1.07152	4.63333	1.20554
CX493	P1 (PXO61)	n.a.	n.a.	n.a.	n.a.
CX494	P1 (PXO61)	7.58333	0.353553	12.5889	3.16936
CX495	P1 (PXO61)	5.55556	0.822147	12.9333	2.55343
CX496	P1 (PXO61)	7.68889	0.53886	9.62222	1.19086
CX497	P1 (PXO61)	11.7778	1.06319	11.7889	3.99921
CX498	P1 (PXO61)	11.2778	2.37073	13.0889	1.33555
CX499	P1 (PXO61)	5.55556	1.9317	7.56667	2.64407
CX500	P1 (PXO61)	11.1667	3.16667	10.9722	3.67031
CX501	P1 (PXO61)	9.44444	1.18243	9.86667	1.17189
CX502	P1 (PXO61)	9.66667	2.33333	9.81111	2.30707
CX503	P1 (PXO61)	7.77778	3.20301	9.28889	2.0337
CX504	P1 (PXO61)	5.94444	2.38242	9.47778	1.7846
CX505	P1 (PXO61)	4	1.92209	4.62222	1.80257
CX506	P1 (PXO61)	4.05556	0.751542	2.96667	0.945163
CX507	P1 (PXO61)	1.77778	0.346944	1.25	0.649573
CX508	P1 (PXO61)	3.5	0.666667	3.95556	0.875807
CX509	P1 (PXO61)	2.94444	1.38778	2.94444	0.627458
CX510	P1 (PXO61)	5.11111	1.57527	3.35556	0.989014
CX511	P1 (PXO61)	2.61111	0.976578	1.2	0.208167
CX512	P1 (PXO61)	3.55556	1.38778	1.43333	0.305505
CX513	P1 (PXO61)	1.94444	0.254588	2.33333	0.417665
CX514	P1 (PXO61)	2.33333	0.763763	3	1.01708
CX515	P1 (PXO61)	4.88889	0.509175	2.66667	1.50111
CX516	P1 (PXO61)	5.02222	1.57915	3.78889	1.0658
CX517	P1 (PXO61)	19.1333	0.550757	19.2111	1.41827
CX518	P1 (PXO61)	21.2222	4.28931	20.3056	4.12332
CX519	P1 (PXO61)	12.9444	3.59913	16.4222	3.08335
CX520	P1 (PXO61)	24.0222	1.08849	20.7	3.65923
CX521	P1 (PXO61)	17.5778	1.94403	17.6778	2.44775
CX522	P1 (PXO61)	19.1444	2.63087	19.8667	0.635959
CX523	P1 (PXO61)	17.5	3.87657	18.8333	2.57747
CX524	P1 (PXO61)	13.8111	3.70605	18.3	0.85049
CX525	P1 (PXO61)	16.4444	2.50185	14.0222	1.0378
CX526	P1 (PXO61)	15.6111	1.0844	15.1889	3.97916
CX527	P1 (PXO61)	14.4444	0.947707	18.8	4.74377
CX528	P1 (PXO61)	19.5556	1.10972	19.4556	3.12771
CX529	P1 (PXO61)	19.6667	6.08276	19.4444	1.68732
CX530	P1 (PXO61)	21.1444	3.79566	20.4667	1.27192
CX531	P1 (PXO61)	16.5	3.38296	18.2222	2.11721
CX532	P1 (PXO61)	25.8333	1.64148	21.1222	3.75386
CX534	P1 (PXO61)	12.0222	1.19366	11.5222	0.715179
CX535	P1 (PXO61)	13.7222	2.19452	14.1889	1.0458
CX536	P1 (PXO61)	12.6	0.259808	15.9444	1.25093
CX537	P1 (PXO61)	3.14444	0.541944	3.26667	0.46188
CX538	P1 (PXO61)	3.14444	0.309719	3.81111	1.04633
CX539	P1 (PXO61)	2.23333	1.77764	3.1	0.0881917
CX540	P1 (PXO61)	3.43333	0.674125	3.1	0.458258
CX541	P1 (PXO61)	23.5667	1.93993	22.3667	1.21152
CX543	P1 (PXO61)	6.33333	0.648931	8.54444	1.34591
CX544	P1 (PXO61)	5.7	5.23461	8.13333	0.0333333
CX545	P1 (PXO61)	6.13333	1.1392	6.47778	1.07307
CX546	P1 (PXO61)	12.4111	3.40365	14.7333	1.21655
CX547	P1 (PXO61)	5.72778	1.88343	8.92222	1.97887
CX548	P1 (PXO61)	3.04444	0.567972	3.86667	1.50259
CX549	P1 (PXO61)	27.15	0.447834	26.8333	3.51188
CX550	P1 (PXO61)	13.0333	2.11765	12.7889	4.63145
CX551	P1 (PXO61)	10.0222	1.97381	7.88889	1.10972
CX552	P1 (PXO61)	13.35	4.36049	9.61111	0.83887
CX553	P1 (PXO61)	11.0222	1.23888	10.7222	0.7698
CX554	P1 (PXO61)	26.6667	4.94975	25.5	5.4569
CX555	P1 (PXO61)	13.9111	1.97128	12.2667	1.73333
CX556	P1 (PXO61)	10.4444	0.915504	8.3	0.338296
CX557	P1 (PXO61)	15.1056	3.97284	15.2556	2.41761
CX558	P1 (PXO61)	16.1778	4.19528	15.6444	1.33389
CX559	P1 (PXO61)	2.28889	0.601233	4.62222	1.14956
CX560	P1 (PXO61)	2.45	1.20208	3.36667	1.55671
B001	C5 (GD1358)	15.3556	1.54212	15.2222	3.56438
B002	C5 (GD1358)	6.73333	0.536449	4.58889	3.51889
B003	C5 (GD1358)	12.0667	0.202759	11.2111	0.823498
B004	C5 (GD1358)	4.71111	2.17622	7.26667	0.895669
B005	C5 (GD1358)	6.8	0.585947	10.3111	4.61836
B006	C5 (GD1358)	5.47778	0.772682	4.84444	3.03046
B007	C5 (GD1358)	26.5	2.2745	29.6667	0.881917
B008	C5 (GD1358)	14.7222	5.44593	20.0556	7.41682
B009	C5 (GD1358)	23.5333	2.1797	22.8889	3.79083
B010	C5 (GD1358)	13.9444	2.58378	11	2.20479
B011	C5 (GD1358)	13.7222	1.64463	21.5667	1.33832
B012	C5 (GD1358)	24.2444	2.60903	22.1111	1.34715
B013	C5 (GD1358)	4.81111	0.833556	7.46667	5.15407
B014	C5 (GD1358)	10.9111	2.53888	10.9167	4.12479
B015	C5 (GD1358)	17.9444	4.35282	24.3889	2.42861
B016	C5 (GD1358)	3.41111	1.15101	n.a.	n.a.
B018	C5 (GD1358)	11.8556	0.895255	7.05556	5.09524
B019	C5 (GD1358)	16.3556	1.21579	5.43333	3.29663
B020	C5 (GD1358)	4.61111	4.30882	5.37778	1.08594
B021	C5 (GD1358)	7.28889	0.828206	5.48889	2.53187
B023	C5 (GD1358)	12.0556	4.09394	5.15556	4.08484
B024	C5 (GD1358)	22.0333	0.664162	26.1611	2.23932
B025	C5 (GD1358)	n.a.	n.a.	n.a.	n.a.
B026	C5 (GD1358)	n.a.	n.a.	n.a.	n.a.
B027	C5 (GD1358)	12.5111	1.19366	19.9111	0.70422
B028	C5 (GD1358)	19.7222	1.83586	17.1889	1.74558
B029	C5 (GD1358)	13.9778	5.26216	18.0111	3.43387
B030	C5 (GD1358)	4.63333	0.173205	6.76667	0.288675
B031	C5 (GD1358)	24.3889	1.7933	20.7	2.35797
B032	C5 (GD1358)	16.5222	4.02248	16.2778	1.33555
B033	C5 (GD1358)	12.9667	3.09641	5.96667	4.15812
B034	C5 (GD1358)	16.2333	2.79662	12.6333	3.58996
B035	C5 (GD1358)	n.a.	n.a.	13.5556	1.54356
B036	C5 (GD1358)	23.4778	1.15294	19.5111	2.51359
B037	C5 (GD1358)	0.933333	0.152753	1.73333	0.141421
B038	C5 (GD1358)	13.6222	1.34839	7.95556	5.68705
B039	C5 (GD1358)	2.43333	0.856997	2.02222	0.164429
B040	C5 (GD1358)	16.0333	1.61658	17.1556	4.0596
B043	C5 (GD1358)	17.4333	1.95988	11.6111	1.39775
B044	C5 (GD1358)	15.9778	3.60159	10.6889	2.11038
B045	C5 (GD1358)	7.42222	0.245704	3.14444	1.01999
B046	C5 (GD1358)	11.7667	3.57833	7.68889	1.82615
B047	C5 (GD1358)	10.3333	2.52014	6.74444	1.12167
B048	C5 (GD1358)	8.73333	1.5308	10	1.90292
B049	C5 (GD1358)	28.2444	5.86367	26.5556	9.53225
B051	C5 (GD1358)	15.5778	1.91408	13.2667	0.737111
B052	C5 (GD1358)	22.3556	6.31192	20.3111	1.08389
B053	C5 (GD1358)	15.0778	3.98474	7.75556	2.5855
B054	C5 (GD1358)	n.a.	n.a.	n.a.	n.a.
B055	C5 (GD1358)	20.1889	6.07365	16.2333	0.841295
B056	C5 (GD1358)	6.31111	0.226895	6	2.4037
B057	C5 (GD1358)	7.95556	0.623906	7.67778	2.66674
B058	C5 (GD1358)	16.9444	2.1688	21.4111	3.26621
B059	C5 (GD1358)	13.8889	6.52025	19.0556	2.77555
B060	C5 (GD1358)	14.2111	1.95202	16.0556	3.83816
B061	C5 (GD1358)	10.2	2.26789	11.2222	1.67774
B062	C5 (GD1358)	6.05556	0.70422	12.2	2.77849
B063	C5 (GD1358)	7.88889	2.34387	14.2222	1.35742
B064	C5 (GD1358)	20.2778	2.11038	20.0556	2.1495
B065	C5 (GD1358)	10.1889	2.80007	11.5556	2.58915
B066	C5 (GD1358)	15.7222	0.976578	14.9444	2.11695
B067	C5 (GD1358)	17.3889	3.15495	18.5556	4.53791
B068	C5 (GD1358)	7.11111	0.535758	17	1.45297
B069	C5 (GD1358)	6.33333	1.96044	10.2778	1.38778
B070	C5 (GD1358)	3.92222	1.01178	7.88889	0.673575
B071	C5 (GD1358)	8.38889	2.27507	6.97778	2.20008
B072	C5 (GD1358)	11.1333	4.00666	11	0.57735
B073	C5 (GD1358)	n.a.	n.a.	n.a.	n.a.
B074	C5 (GD1358)	n.a.	n.a.	n.a.	n.a.
B075	C5 (GD1358)	n.a.	n.a.	n.a.	n.a.
B076	C5 (GD1358)	16.9333	1.51694	10.7778	0.346944
B077	C5 (GD1358)	13.1	0.057735	21.1	0.617342
B079	C5 (GD1358)	14.3889	2.51359	13.9222	3.15495
B081	C5 (GD1358)	18.5444	0.966858	13.4	1.71691
B082	C5 (GD1358)	10.4444	2.74901	10.7778	0.712845
B083	C5 (GD1358)	13.2	0.735603	13.0667	0.953939
B084	C5 (GD1358)	17.33	2.60688	21.5333	1.70392
B085	C5 (GD1358)	19.2111	3.97161	19.6778	5.12774
B086	C5 (GD1358)	11.9667	2.94524	12.3556	2.76211
B087	C5 (GD1358)	7.16667	0.895048	13.6444	1.87863
B088	C5 (GD1358)	15.2	1.02144	22.3222	3.85419
B089	C5 (GD1358)	22.2111	5.19833	21.1667	7.19128
B090	C5 (GD1358)	11.9444	1.35742	11.1889	3.16585
B091	C5 (GD1358)	3.46667	0.766667	1.32222	0.26943
B092	C5 (GD1358)	10.6778	0.531594	14.5778	0.950049
B093	C5 (GD1358)	15.0444	1.09053	20.1333	2.55016
B094	C5 (GD1358)	18.2778	2.95979	21.6111	2.03588
B095	C5 (GD1358)	18.5111	3.79361	22.8222	3.04528
B096	C5 (GD1358)	20.9444	3.87246	20.7889	2.39359
B097	C5 (GD1358)	18.2444	6.34318	21.2222	1.15582
B100	C5 (GD1358)	24.0889	4.10911	16.9778	6.45947
B101	C5 (GD1358)	10.3	1.82787	4.56667	3.177
B102	C5 (GD1358)	5.26667	1.93247	5.04444	1.0511
B103	C5 (GD1358)	11.3589	1.03154	13.3778	3.4843
B104	C5 (GD1358)	13.2111	3.71444	19.4	3.02379
B105	C5 (GD1358)	4.94444	1.49307	13.4667	1.56027
B106	C5 (GD1358)	17.6111	2.36745	17.3556	3.75149
B107	C5 (GD1358)	9.22222	2.87409	16.0222	5.30349
B108	C5 (GD1358)	15.5667	0.665833	8.03333	4.06243
B109	C5 (GD1358)	21.7667	4.92962	19.1778	3.1449
B110	C5 (GD1358)	10.3111	2.05111	10.6	6.40859
B111	C5 (GD1358)	10.9	3.50349	12.1222	1.05952
B112	C5 (GD1358)	9.51111	2.40586	13.0667	1.85203
B113	C5 (GD1358)	11.4778	1.05743	17.7667	4.74599
B114	C5 (GD1358)	15.7	2.57833	14.7111	2.62262
B115	C5 (GD1358)	10.3	3.58438	15.9889	0.786224
B116	C5 (GD1358)	14.6333	0.902466	17.7556	5.14256
B117	C5 (GD1358)	9.02222	2.50007	5.81111	3.73725
B118	C5 (GD1358)	21.4444	4.46073	16.2	0.173205
B119	C5 (GD1358)	20.9111	3.09863	17.8778	4.82474
B120	C5 (GD1358)	10.2	1.47309	9.07778	0.87834
B121	C5 (GD1358)	17.5556	2.21944	16.3222	2.02384
B122	C5 (GD1358)	18.6111	1.75066	13.1889	1.98616
B123	C5 (GD1358)	15.1111	4.82279	15.8444	1.53526
B124	C5 (GD1358)	7.57778	1.22308	5.26667	0.43589
B125	C5 (GD1358)	10.1111	7.50062	10.6889	2.63678
B126	C5 (GD1358)	25.1111	1.17063	22.1222	2.6205
B127	C5 (GD1358)	5.83333	1.04083	9.71111	1.19086
B128	C5 (GD1358)	11.8889	1.98839	n.a.	n.a.
B129	C5 (GD1358)	12.1111	0.585314	13.8	1.59304
B130	C5 (GD1358)	n.a.	n.a.	12.9	3.16667
B131	C5 (GD1358)	9	2.61937	5.47778	2.05868
B132	C5 (GD1358)	10.7778	1.01835	8.86667	0.458258
B133	C5 (GD1358)	7.27778	1.66944	6.68889	1.8733
B134	C5 (GD1358)	16.7778	4.51643	15.1444	5.61193
B135	C5 (GD1358)	13.5	1.30171	9.51111	2.30996
B136	C5 (GD1358)	13.5556	3.53684	12.5111	2.72118
B137	C5 (GD1358)	19.0444	2.35049	19.6333	2
B138	C5 (GD1358)	9	0.600925	11.8111	2.24334
B139	C5 (GD1358)	14.4444	0.535758	19.9	0.973539
B140	C5 (GD1358)	29.0278	2.00058	28.9444	0.922758
B141	C5 (GD1358)	23.5556	3.11953	22.5333	1.32035
B142	C5 (GD1358)	14.7778	3.58366	5.67778	2.15105
B143	C5 (GD1358)	6.38889	0.673575	4.46667	1.80216
B144	C5 (GD1358)	12.5556	4.00463	8.97778	0.0693889
B145	C5 (GD1358)	21.0556	2.3114	15.5889	1.26769
B146	C5 (GD1358)	8.88889	1.01835	10	1.85502
B147	C5 (GD1358)	24.5	2.29129	21.6722	1.26846
B148	C5 (GD1358)	14.6667	1.69148	13.2889	2.16701
B149	C5 (GD1358)	24.5833	2.06324	23.0167	3.87625
B150	C5 (GD1358)	23.1111	2.1688	20.4222	1.66478
B151	C5 (GD1358)	21.0556	1.98839	16.8944	2.24761
B152	C5 (GD1358)	16.3889	1.61876	15.2222	1.35086
B153	C5 (GD1358)	7.71111	1.66678	6.34444	0.340479
B154	C5 (GD1358)	8.05556	3.35548	4.52222	2.08709
B155	C5 (GD1358)	18.5556	3.86341	12.6167	1.45802
B156	C5 (GD1358)	15.6667	2.77389	7.36667	1.85831
B157	C5 (GD1358)	n.a.	n.a.	n.a.	n.a.
B158	C5 (GD1358)	9.66667	1.30171	3.47778	0.936503
B159	C5 (GD1358)	17.3889	2.00231	5.36667	0.333333
B160	C5 (GD1358)	10.7778	1.49381	4.69444	1.86073
B161	C5 (GD1358)	13.9444	3.5132	13.8444	3.41505
B162	C5 (GD1358)	8.61111	0.254588	5.23333	1.82056
B163	C5 (GD1358)	19.3889	1.83586	20.0111	2.45047
B164	C5 (GD1358)	14.6667	8.07431	19.6778	1.46452
B165	C5 (GD1358)	27.4444	14.4456	16.3611	1.29168
B166	C5 (GD1358)	14.8444	1.96902	11.3222	5.8907
B167	C5 (GD1358)	19.7444	3.72936	18.2889	4.52405
B168	C5 (GD1358)	0.822222	0.234126	1.2	0.264575
B169	C5 (GD1358)	6.28889	0.850054	10.8778	4.78265
B170	C5 (GD1358)	8.58889	4.48136	9.37778	1.63311
B171	C5 (GD1358)	7.36667	1.66433	3.79444	3.33893
B173	C5 (GD1358)	13.6556	1.30228	19.3444	2.65504
B176	C5 (GD1358)	12.4111	1.12167	15.2667	4.87043
B179	C5 (GD1358)	16.1333	1.06927	n.a.	n.a.
B180	C5 (GD1358)	8.28889	0.6744	13.0222	4.51618
B181	C5 (GD1358)	20.6444	8.2885	15.7889	2.80324
B182	C5 (GD1358)	19.5444	3.99031	12.4222	2.71811
B183	C5 (GD1358)	4.87778	0.309719	5.43333	1.03709
B184	C5 (GD1358)	11.4333	1.16809	19.8222	3.15829
B185	C5 (GD1358)	12.7889	0.211695	10.3556	2.44525
B187	C5 (GD1358)	17.5	0.80829	15.2444	1.34591
B188	C5 (GD1358)	14.8667	1.97005	18.1667	3.41679
B189	C5 (GD1358)	18.2	3.1519	23.9333	3.2865
B190	C5 (GD1358)	7.68889	2.11721	9.83333	1.65227
B191	C5 (GD1358)	9.24444	3.25001	4.41111	0.800231
B193	C5 (GD1358)	10.9556	0.767632	8.04444	2.69451
B194	C5 (GD1358)	15.7778	4.23403	20.1222	3.9853
B195	C5 (GD1358)	13.4111	4.00421	12.1889	2.67111
B196	C5 (GD1358)	9.07778	2.33436	10.2222	1.85841
B197	C5 (GD1358)	12.8111	1.84311	17.1111	2.96429
B198	C5 (GD1358)	22.2778	1.63786	40.7	0.550757
B199	C5 (GD1358)	14.3222	1.02433	13.3333	0.166667
B200	C5 (GD1358)	7.92222	1.17442	12.0556	3.08371
B201	C5 (GD1358)	8.35556	1.05216	11.8889	2.61583
B202	C5 (GD1358)	8	4.25245	10.6667	3.01386
B203	C5 (GD1358)	7.72222	3.25036	17.1667	1.30171
B204	C5 (GD1358)	20.5	2.08167	26.1111	2.65797
B205	C5 (GD1358)	13.3889	2.57705	22.6111	1.61876
B207	C5 (GD1358)	n.a.	n.a.	n.a.	n.a.
B208	C5 (GD1358)	12.9222	2.58743	12	3.00463
B210	C5 (GD1358)	25.2	2.93995	21.7556	1.686
B212	C5 (GD1358)	15.7667	5.82876	12.6111	1.22217
B213	C5 (GD1358)	19.1222	2.25594	18.6889	2.84826
B214	C5 (GD1358)	15.1111	2.78535	7.71111	2.92657
B215	C5 (GD1358)	7.63333	0.602771	12.1	6.86108
B216	C5 (GD1358)	17.3889	5.52332	21.0278	3.8025
B217	C5 (GD1358)	9.68889	2.45047	10.1889	3.02973
B218	C5 (GD1358)	9.26667	2.0232	17.4111	1.68797
B219	C5 (GD1358)	15.3222	3.43064	16.9556	4.92232
B221	C5 (GD1358)	17.3667	4.19537	24.4556	2.63446
B222	C5 (GD1358)	14.3556	0.637995	10.5889	2.68542
B223	C5 (GD1358)	16.9667	1.47234	14.1111	2.86828
B224	C5 (GD1358)	20.8111	2.50474	24.0111	1.76457
B225	C5 (GD1358)	7.16667	5.6422	10.3444	1.83948
B226	C5 (GD1358)	23.2667	3.73512	22	1.64621
B227	C5 (GD1358)	4.28889	0.950049	7.27778	1.22263
B228	C5 (GD1358)	19.5444	3.94692	19.6056	2.41387
B229	C5 (GD1358)	22.2778	1.25093	21.7889	6.14205
B230	C5 (GD1358)	12.8444	3.89078	15.7556	2.45523
B231	C5 (GD1358)	12.4444	0.19245	8.42222	3.94354
B232	C5 (GD1358)	16.8	0.608276	8.94444	0.471797
B233	C5 (GD1358)	17.7222	1.97437	15.0667	2.71539
B234	C5 (GD1358)	18.8889	7.80017	14.6556	2.85274
B235	C5 (GD1358)	7.88889	1.70239	5.64444	1.43656
B236	C5 (GD1358)	6.77778	0.096225	10.3333	3.13422
B238	C5 (GD1358)	16	1.52753	12.0889	0.724441
B239	C5 (GD1358)	12	0.726483	11.7111	2.29307
B240	C5 (GD1358)	8.55556	1.45615	15.0778	0.742618
B241	C5 (GD1358)	15.6667	1.20185	17.0778	6.6801
B242	C5 (GD1358)	16.9444	1.89541	7.28889	3.66065
B243	C5 (GD1358)	16.4444	0.419435	17.3333	5.70273
B244	C5 (GD1358)	34.2778	2.42861	27.5167	1.53206
B245	C5 (GD1358)	3.16667	1.01379	4.65556	0.994615
B246	C5 (GD1358)	33.4444	2.1752	21.7111	5.31668
B247	C5 (GD1358)	21.5556	0.822147	19.2333	1.5899
B248	C5 (GD1358)	16.0556	6.19438	15.8667	2.69712
B249	C5 (GD1358)	18.9444	0.419435	19.2222	3.07992
B250	C5 (GD1358)	18.9444	3.13729	20.3	1.35688
B252	C5 (GD1358)	15.9444	4.38537	20.8889	3.39122
B253	C5 (GD1358)	15.0778	1.80165	19.1556	1.19086
B254	C5 (GD1358)	19.7	0.550757	18.6889	2.48469
B255	C5 (GD1358)	22.1667	2.89156	15.4778	3.4696
B258	C5 (GD1358)	27.7222	2.83497	19.2722	3.50176
B259	C5 (GD1358)	9.88889	3.33888	5.78889	1.74812
B260	C5 (GD1358)	14.3333	4.40959	14.0222	4.38499
B261	C5 (GD1358)	19.2222	5.74053	17.9778	2.60178
B263	C5 (GD1358)	14.5	1.36423	7.08889	1.91843
B264	C5 (GD1358)	20.1111	2.7403	24.6556	5.94048
B265	C5 (GD1358)	23.4444	6.65485	16.1556	3.00025
B266	C5 (GD1358)	32.3333	2.18581	26	3.2682
B268	C5 (GD1358)	14.6111	7.97624	10.5444	1.73344
B269	C5 (GD1358)	5.95556	1.26944	2.72222	1.64429
YB1_1	C5 (GD1358)	9.3	0.581187	7.88889	1.34715
YB2_1	C5 (GD1358)	12.2556	0.850054	20.5889	3.63048
YB4_1	C5 (GD1358)	16.6778	5.65355	12.0778	3.34005
YB5_1	C5 (GD1358)	16.1444	4.80166	19.6556	2.66507
YB7_1	C5 (GD1358)	16.5	0.927961	17.0556	4.00116
YB8_1	C5 (GD1358)	15.0889	5.12091	7.67778	2.88624
YB9_1	C5 (GD1358)	19.2778	1.76646	16.7333	1.08985
YB10_1	C5 (GD1358)	3.04444	1.40211	1.00556	0.426332
YB11_1	C5 (GD1358)	1.77778	0.505891	0.944444	0.083887
YB14_1	C5 (GD1358)	20.3222	3.10293	17.6222	2.24211
YB15_1	C5 (GD1358)	9.92222	4.28101	13.2556	2.55437
YB16_1	C5 (GD1358)	12.2	0.986577	16.5556	2.9123
YB17_1	C5 (GD1358)	2.06667	0.352767	1.88889	0.910026
YB18_1	C5 (GD1358)	8.15556	1.13839	9.07778	3.07071
YB19_1	C5 (GD1358)	12.8444	1.43462	13.0667	2.32116
YB20_1	C5 (GD1358)	12.5	1.45297	6.5	2.25561
YB22_1	C5 (GD1358)	11.0556	3.89206	6.21111	1.78398
YB24_1	C5 (GD1358)	1.55556	0.419435	1.14444	0.134715
CX1	C5 (GD1358)	14.9667	0.698411	11.9611	2.79694
CX2	C5 (GD1358)	15.9889	4.28244	13.6778	3.31618
CX3	C5 (GD1358)	16.8611	3.08195	13.8	2.48462
CX5	C5 (GD1358)	13.0556	2.40516	16.8111	2.16803
CX6	C5 (GD1358)	12.7222	2.3966	10.9833	1.22712
CX9	C5 (GD1358)	7.51111	0.53886	6.81111	1.12415
CX10	C5 (GD1358)	14.1667	3.97171	12.3778	1.42413
CX11	C5 (GD1358)	2.77778	0.474146	2.7	0.264575
CX12	C5 (GD1358)	8.38889	1.07772	7.37778	0.4247
CX14	C5 (GD1358)	4.28889	1.19737	n.a.	n.a.
CX15	C5 (GD1358)	9.74444	0.340479	7.54444	2.50341
CX16	C5 (GD1358)	9.07778	1.91408	4.91111	1.00019
CX17	C5 (GD1358)	11.3444	4.73431	16.7333	3.1798
CX18	C5 (GD1358)	21.1667	2.26495	24	1.91398
CX19	C5 (GD1358)	6.33333	1.95477	10.9222	2.30467
CX20	C5 (GD1358)	9.82222	0.755964	15.7333	3.188
CX21	C5 (GD1358)	6.77778	3.54532	6.2	0.825295
CX24	C5 (GD1358)	12.9889	3.80443	11.1	1.90875
CX25	C5 (GD1358)	8.33333	1.61898	9.98889	1.26066
CX26	C5 (GD1358)	5.4	2.63965	2.93889	1.25081
CX27	C5 (GD1358)	11.4222	4.1767	8.54444	2.46989
CX28	C5 (GD1358)	8.95556	3.36325	7.87222	4.57901
CX29	C5 (GD1358)	8.68889	0.510265	6.55556	2.0367
CX30	C5 (GD1358)	4.9	0.64291	4.55556	2.81036
CX31	C5 (GD1358)	5.8	0.392994	4.16667	2.35112
CX32	C5 (GD1358)	16.8111	5.47807	12.4111	3.13711
CX33	C5 (GD1358)	12.2444	0.252396	9.02222	1.06788
CX34	C5 (GD1358)	6.56667	3.43527	6.47778	1.93974
CX35	C5 (GD1358)	11.2667	3.08779	11.4222	1.20293
CX37	C5 (GD1358)	6.05556	0.790452	6.87778	0.195316
CX42	C5 (GD1358)	6.66667	0.48074	8.31111	0.737363
CX43	C5 (GD1358)	15.2889	3.47728	18.3333	2.64575
CX44	C5 (GD1358)	4.7	0.31798	5.61111	1.78211
CX45	C5 (GD1358)	7.76667	1.4345	6.84444	2.00009
CX46	C5 (GD1358)	21.9889	5.18784	22.7778	1.26198
CX47	C5 (GD1358)	15.7222	1.64125	14.1556	1.75921
CX48	C5 (GD1358)	n.a.	n.a.	n.a.	n.a.
CX49	C5 (GD1358)	5.63333	1.21974	9.16667	3.16667
CX50	C5 (GD1358)	10.4111	1.26769	12.2222	1.5486
CX51	C5 (GD1358)	7.91111	0.58246	12.9444	0.855267
CX52	C5 (GD1358)	10.4222	2.39126	15.1667	1.45297
CX53	C5 (GD1358)	7.4	4.17386	7.61111	1.82828
CX54	C5 (GD1358)	12.2722	2.51243	26.1389	4.81918
CX55	C5 (GD1358)	15.4278	2.34961	19.5556	3.30964
CX56	C5 (GD1358)	4	0.600925	1.64444	0.323751
CX57	C5 (GD1358)	2.55556	0.63099	5.85556	0.440118
CX58	C5 (GD1358)	7.88889	1.29458	13.7222	2.68169
CX59	C5 (GD1358)	9.66667	0.881917	3.47778	0.37466
CX60	C5 (GD1358)	6.61111	1.13448	7.7	2.32881
CX61	C5 (GD1358)	6.52222	2.748	6.18889	0.742618
CX63	C5 (GD1358)	24.4667	1.04775	14.4222	1.4702
CX64	C5 (GD1358)	14.3444	4.62004	7.94444	0.567972
CX65	C5 (GD1358)	8.62222	0.167774	6.45556	1.69487
CX66	C5 (GD1358)	9.81111	3.47216	10.3111	0.945947
CX67	C5 (GD1358)	8.64444	1.82706	10.1556	1.13399
CX68	C5 (GD1358)	14.0556	3.35233	7.21111	0.798842
CX69	C5 (GD1358)	13.9444	2.5074	11.0111	1.95855
CX70	C5 (GD1358)	11.3667	2.77148	6.22222	1.0362
CX71	C5 (GD1358)	17.6222	3.47856	11.5333	1.20139
CX72	C5 (GD1358)	19.0556	2.35899	13.7056	1.88859
CX73	C5 (GD1358)	9.17778	2.60775	6.94444	2.59622
CX74	C5 (GD1358)	9.35556	1.08849	7.35556	0.592859
CX75	C5 (GD1358)	10.3889	2.27799	4.3	1.42945
CX76	C5 (GD1358)	9.25556	2.03206	n.a.	n.a.
CX77	C5 (GD1358)	n.a.	n.a.	n.a.	n.a.
CX78	C5 (GD1358)	4.96667	1.96723	3.3	0.556776
CX79	C5 (GD1358)	2.2	0.371184	4.22222	1.82858
CX80	C5 (GD1358)	6.40556	1.65129	10.3444	2.69986
CX82	C5 (GD1358)	4.87778	0.164429	5.08889	0.675223
CX83	C5 (GD1358)	6.16667	1.17296	6.56667	0.264575
CX84	C5 (GD1358)	4.12222	1.2057	3.75556	1.23348
CX85	C5 (GD1358)	10.75	1.72063	9.5	0.841295
CX86	C5 (GD1358)	4.16667	0.611919	4.64444	0.359526
CX87	C5 (GD1358)	4.71111	0.443889	4.34444	0.416778
CX88	C5 (GD1358)	7.13333	2.33577	6.38889	1.32386
CX89	C5 (GD1358)	9.91667	1.32738	11.9444	0.0509175
CX90	C5 (GD1358)	9.73889	0.774298	7	1.29915
CX91	C5 (GD1358)	10.2	1.41931	10.2167	1.1547
CX92	C5 (GD1358)	8.34444	1.08594	8.81111	1.38938
CX93	C5 (GD1358)	18.3222	0.902055	13.5889	1.65541
CX96	C5 (GD1358)	1.3	0.2	1.65556	0.226895
CX97	C5 (GD1358)	4.82222	0.134715	7.61111	1.00019
CX98	C5 (GD1358)	10.7222	3.9846	10.0778	0.818083
CX99	C5 (GD1358)	15.5111	1.46072	15.7111	1.00296
CX100	C5 (GD1358)	8.16667	1.33708	9.86667	1.86815
CX101	C5 (GD1358)	17.7778	4.47019	17.8	0.52915
CX102	C5 (GD1358)	11.0889	3.33372	16.6667	1.85203
CX103	C5 (GD1358)	10.9778	1.05216	16.1	4.60374
CX104	C5 (GD1358)	20.8778	0.462281	17.9111	2.36228
CX106	C5 (GD1358)	3.01111	0.919138	5.24444	1.90039
CX107	C5 (GD1358)	7.42222	2.58979	7.2	2.1166
CX108	C5 (GD1358)	16.1444	1.34591	14.4333	2.29807
CX109	C5 (GD1358)	n.a.	n.a.	n.a.	n.a.
CX110	C5 (GD1358)	14.8944	5.88148	12.2889	0.671096
CX112	C5 (GD1358)	1.76667	0.523874	2.5	0.375648
CX113	C5 (GD1358)	14.1944	3.528	9.81667	2.19551
CX114	C5 (GD1358)	12.1111	1.2057	9.64444	2.1088
CX115	C5 (GD1358)	15.9444	3.78716	13	2.10739
CX116	C5 (GD1358)	10.3889	2.65797	6.33889	0.991678
CX117	C5 (GD1358)	19.4444	1.07152	11.9722	1.47275
CX118	C5 (GD1358)	10	0.866025	7.84444	1.20385
CX119	C5 (GD1358)	10.8889	1.63583	7.6	1.71691
CX120	C5 (GD1358)	10.3333	2.52212	9.90556	2.53719
CX121	C5 (GD1358)	11.6667	0.927961	8.86667	0.504425
CX122	C5 (GD1358)	18.5	1.5	9.63333	0.491031
CX123	C5 (GD1358)	32.3333	0.666667	27.6667	1.85592
CX124	C5 (GD1358)	12.5	0.166667	7.26667	2.37136
CX125	C5 (GD1358)	14.1111	1.5486	7.74444	0.585314
CX126	C5 (GD1358)	1.24444	0.250185	0.566667	0.152753
CX128	C5 (GD1358)	8.08333	2.50416	5.17778	0.397678
CX129	C5 (GD1358)	1.63889	0.127294	4.68889	2.54304
CX130	C5 (GD1358)	19.4444	2.98763	18.2333	3.81983
CX131	C5 (GD1358)	16.2222	5.75503	17.0889	2.29355
CX132	C5 (GD1358)	2.33333	0.440959	7.26667	4.17665
CX133	C5 (GD1358)	19.8889	2.52396	16.0889	0.88527
CX134	C5 (GD1358)	1.44444	0.63099	0.888889	0.481125
CX138	C5 (GD1358)	11.9444	2.75042	7.06667	3.67711
CX139	C5 (GD1358)	20.6111	3.7466	13.3444	2.81155
CX141	C5 (GD1358)	12.3611	1.71256	8.98889	1.17205
CX142	C5 (GD1358)	16.4444	1.9317	10.2333	1.59199
CX143	C5 (GD1358)	13.8889	3.5211	6.93333	0.57735
CX144	C5 (GD1358)	12.0556	3.2674	9.17778	1.58477
CX145	C5 (GD1358)	6.61111	0.254588	3.61111	0.171053
CX146	C5 (GD1358)	8.66667	1.36423	7.04444	2.13498
CX147	C5 (GD1358)	8.44444	2.50185	7.22222	0.806455
CX148	C5 (GD1358)	9.05556	2.34126	5.44444	1.20385
CX149	C5 (GD1358)	16.1667	1.83333	15.6	2.79066
CX150	C5 (GD1358)	10.7222	1.66944	5.23333	1.92209
CX151	C5 (GD1358)	12.6667	3.33333	12.1667	0.874325
CX152	C5 (GD1358)	10.9444	1.78211	7.02222	0.712845
CX153	C5 (GD1358)	15.0556	1.50308	12.1333	0.550757
CX154	C5 (GD1358)	19.9444	1.22852	14.2444	1.82858
CX155	C5 (GD1358)	4.19444	1.61661	4.76667	1.24677
CX156	C5 (GD1358)	14.3333	5.19882	14.2778	2.1235
CX157	C5 (GD1358)	6.5	1.09291	5.16667	1.20139
CX158	C5 (GD1358)	10.6111	0.346944	6.96667	0.48074
CX160	C5 (GD1358)	20.5556	2.7605	14.0889	2.3346
CX161	C5 (GD1358)	13.6111	3.66793	6.97778	0.947707
CX162	C5 (GD1358)	26.9444	4.17111	13.4889	1.71799
CX163	C5 (GD1358)	20.3889	0.822147	11.0556	1.53128
CX164	C5 (GD1358)	n.a.	n.a.	n.a.	n.a.
CX166	C5 (GD1358)	8.88889	1.56714	9.68889	5.70208
CX167	C5 (GD1358)	16.2111	2.67692	16.4	3.79707
CX168	C5 (GD1358)	17.4556	1.8173	15.7667	3.93291
CX169	C5 (GD1358)	18.8889	0.73131	15.3222	1.33597
CX170	C5 (GD1358)	15.8111	2.01669	14.1556	0.742618
CX172	C5 (GD1358)	7.03333	1.61486	1.88889	0.327165
CX173	C5 (GD1358)	4.18889	1.81669	6.54444	0.605836
CX174	C5 (GD1358)	5.62222	1.59525	6.31111	1.33097
CX175	C5 (GD1358)	12.1444	0.647502	8.8	1.35933
CX178	C5 (GD1358)	8.88889	2.23739	12.7778	0.657718
CX179	C5 (GD1358)	11.5278	0.539118	11.4944	0.690478
CX180	C5 (GD1358)	17.9222	3.66581	10.6833	0.501941
CX181	C5 (GD1358)	12.9889	1.22263	10.9222	1.46262
CX182	C5 (GD1358)	13.5556	3.25684	14.1889	3.94579
CX183	C5 (GD1358)	6.77778	0.283497	6.74444	1.03941
CX184	C5 (GD1358)	9.22222	3.92164	6.21111	0.826192
CX185	C5 (GD1358)	2.94444	0.211695	2.02222	1.295
CX186	C5 (GD1358)	17.6778	2.45047	20.6556	1.17867
CX187	C5 (GD1358)	4.78889	0.967433	5.18889	0.822823
CX188	C5 (GD1358)	6.14444	0.967433	8.54444	0.755964
CX189	C5 (GD1358)	16.1222	2.6277	21.6889	2.03042
CX190	C5 (GD1358)	1.28889	0.26943	1.12222	0.472973
CX191	C5 (GD1358)	9.13333	1.22882	11.3333	1.1547
CX192	C5 (GD1358)	6.78889	1.1452	7.55556	1.71053
CX193	C5 (GD1358)	13.2778	1.84702	12.4333	0.768838
CX194	C5 (GD1358)	16.7444	1.24067	14.2	0.384419
CX195	C5 (GD1358)	6.4	3.91422	7.51111	1.98224
CX196	C5 (GD1358)	6.33333	1.11355	6.38889	3.10167
CX197	C5 (GD1358)	2.06667	0.202759	2.55556	0.346944
CX198	C5 (GD1358)	8.1	2.31325	7	0.5
CX199	C5 (GD1358)	7.82222	2.0367	8.64444	2.50252
CX200	C5 (GD1358)	3.64444	1.00296	4.05556	0.252396
CX201	C5 (GD1358)	9.47778	1.68863	10.3333	2.77208
CX202	C5 (GD1358)	13.4889	2.2473	10.0556	2.09718
CX203	C5 (GD1358)	22.2778	2.75204	19.9444	1.82828
CX204	C5 (GD1358)	11.0667	1.60451	14.1111	2.98763
CX205	C5 (GD1358)	3.38889	1.09865	5.27778	1.35742
CX206	C5 (GD1358)	7.03333	0.821246	7.66667	3.01386
CX210	C5 (GD1358)	5.57778	1.7818	5.36667	1.16094
CX211	C5 (GD1358)	11.9222	2.52396	18.8611	3.66509
CX212	C5 (GD1358)	8.45556	0.637995	7.33333	1
CX213	C5 (GD1358)	13.9667	0.818535	15.0556	2.29936
CX214	C5 (GD1358)	21.5333	4.28291	n.a.	n.a.
CX215	C5 (GD1358)	15.6444	1.37005	13.0556	1.18243
CX216	C5 (GD1358)	14.3889	4.53435	16.3889	2.52946
CX218	C5 (GD1358)	18.0778	3.18509	15.7222	2.1752
CX219	C5 (GD1358)	20.2667	4.05969	20.3889	0.917928
CX221	C5 (GD1358)	22.3	0.497773	21.1667	2.20479
CX222	C5 (GD1358)	13.3778	4.89629	14.9111	3.18265
CX223	C5 (GD1358)	10.8444	1.25093	9.61111	1.13448
CX224	C5 (GD1358)	8.07778	1.73344	8.81111	0.271484
CX225	C5 (GD1358)	6.38889	1.19086	6.72222	0.947707
CX226	C5 (GD1358)	8.98889	5.72774	8.06667	0.669162
CX227	C5 (GD1358)	3.76667	0.866667	8.56667	0.622718
CX228	C5 (GD1358)	20.5222	1.27599	19	1.83303
CX230	C5 (GD1358)	7.07778	1.43772	8.88889	0.254588
CX231	C5 (GD1358)	15.8111	4.63433	20.1222	2.63846
CX232	C5 (GD1358)	9.73333	0.584047	13.3778	1.02488
CX233	C5 (GD1358)	11.7333	4.74599	14.1111	1.51743
CX234	C5 (GD1358)	2.44444	0.888403	4.36667	0.272845
CX235	C5 (GD1358)	9.91667	1.53206	12.0778	2.37612
CX236	C5 (GD1358)	13.0222	2.23466	15.6111	2.08416
CX237	C5 (GD1358)	7.57778	2.62728	12.3889	3.53276
CX238	C5 (GD1358)	9.64444	1.19459	9.16667	1.16667
CX240	C5 (GD1358)	8.79444	4.21585	10.4667	2.86026
CX241	C5 (GD1358)	5.26667	1.88532	5.86667	2.11371
CX242	C5 (GD1358)	13.2111	7.23221	8.97222	0.411074
CX243	C5 (GD1358)	4.08889	0.646644	11.2667	2.78348
CX247	C5 (GD1358)	20.1667	4.35928	14.4444	2.93207
CX248	C5 (GD1358)	13.6222	2.78973	20.9444	4.11749
CX249	C5 (GD1358)	n.a.	n.a.	n.a.	n.a.
CX250	C5 (GD1358)	8.08889	3.472	4	0.666667
CX251	C5 (GD1358)	5.36667	2.11266	7.55556	2.05706
CX253	C5 (GD1358)	n.a.	n.a.	n.a.	n.a.
CX254	C5 (GD1358)	n.a.	n.a.	n.a.	n.a.
CX255	C5 (GD1358)	22.6333	3.18957	21.6111	1.686
CX256	C5 (GD1358)	22.0333	2.25167	22.3333	1.20185
CX257	C5 (GD1358)	5.87778	2.9772	4.5	1.16667
CX258	C5 (GD1358)	22.8667	3.58267	18.7222	3.78716
CX259	C5 (GD1358)	7.05556	1.24291	9.16667	0.866025
CX260	C5 (GD1358)	9.97778	5.77661	9.88889	1.686
CX261	C5 (GD1358)	12.6333	4.08833	19.1111	1.25093
CX263	C5 (GD1358)	14.0111	1.55647	14.3333	3.6094
CX265	C5 (GD1358)	21.5111	5.62784	19.4889	2.19224
CX266	C5 (GD1358)	n.a.	n.a.	n.a.	n.a.
CX267	C5 (GD1358)	18.2778	4.274	21	1.5899
CX268	C5 (GD1358)	12.1667	4.21795	13.5	2.74368
CX269	C5 (GD1358)	n.a.	n.a.	n.a.	n.a.
CX270	C5 (GD1358)	19.1333	2.77208	13.5556	2.87389
CX273	C5 (GD1358)	8.07778	2.94474	5.9	4.94447
CX274	C5 (GD1358)	n.a.	n.a.	n.a.	n.a.
CX276	C5 (GD1358)	4.57778	0.481125	2.33333	0.472582
CX277	C5 (GD1358)	n.a.	n.a.	n.a.	n.a.
CX278	C5 (GD1358)	10.4889	2.77975	7.44444	0.550084
CX279	C5 (GD1358)	n.a.	n.a.	n.a.	n.a.
CX280	C5 (GD1358)	10.4	1.19768	3.81111	0.733586
CX281	C5 (GD1358)	n.a.	n.a.	n.a.	n.a.
CX282	C5 (GD1358)	13.1222	4.06425	8.18889	1.00462
CX283	C5 (GD1358)	n.a.	n.a.	n.a.	n.a.
CX284	C5 (GD1358)	9.14444	3.91923	6.68889	2.48246
CX285	C5 (GD1358)	18.7444	1.59071	13.5	0.6
CX286	C5 (GD1358)	20.3444	2.9315	13.8667	0.404145
CX287	C5 (GD1358)	15.2444	0.795357	15.4667	1.80093
CX288	C5 (GD1358)	18.3556	4.83395	11.8667	0.425572
CX289	C5 (GD1358)	5.21111	2.01724	8.85556	3.384
CX290	C5 (GD1358)	20.4778	3.91668	13.8333	1.01379
CX291	C5 (GD1358)	7.51111	1.95088	5	1.73205
CX292	C5 (GD1358)	4.85556	0.98338	2.94444	1.10972
CX293	C5 (GD1358)	15.7222	3.44502	15.9611	3.10539
CX294	C5 (GD1358)	1.9	0.377124	2.11111	0.419435
CX295	C5 (GD1358)	5.42222	1.4702	4	0.166667
CX296	C5 (GD1358)	12.2889	3.93126	17	3.24465
CX297	C5 (GD1358)	11.4556	2.44139	15.1111	2.77055
CX298	C5 (GD1358)	11.8556	2.16803	14.6111	0.3849
CX299	C5 (GD1358)	5.76667	0.656591	5.55556	1.39775
CX300	C5 (GD1358)	6.56667	0.835331	7.38889	1.41748
CX301	C5 (GD1358)	16.4222	3.50021	19.6667	3.84419
CX302	C5 (GD1358)	6	1.82787	10.4889	0.945947
CX303	C5 (GD1358)	11.8944	1.17619	18.2222	4.16778
CX304	C5 (GD1358)	17.7889	1.01233	19.7778	2.11695
CX305	C5 (GD1358)	10.7889	1.81026	8.46667	2.48283
CX306	C5 (GD1358)	13.9556	1.18337	11.7444	3.47632
CX307	C5 (GD1358)	11.3556	0.766908	10.7778	1.34715
CX309	C5 (GD1358)	13.4556	2.11143	11.6667	0.666667
CX310	C5 (GD1358)	9.7	1.76163	12.4444	0.693889
CX311	C5 (GD1358)	0.955556	0.29123	2.52222	0.327165
CX312	C5 (GD1358)	11.8167	0.0707107	12.1111	1.17063
CX313	C5 (GD1358)	1.31111	0.554109	3.18889	0.694689
CX314	C5 (GD1358)	8.72222	0.485722	12.2222	1.50308
CX315	C5 (GD1358)	4.1	1.13578	9.11111	2.00924
CX316	C5 (GD1358)	11.7333	1.36504	15.4444	1.64429
CX317	C5 (GD1358)	9.24444	0.693088	10.8889	1.34715
CX318	C5 (GD1358)	4.75556	1.12365	5.05556	1.28337
CX319	C5 (GD1358)	18.3667	3.28295	14.8889	1.57527
CX320	C5 (GD1358)	3.4	0.606447	3.92222	1.63175
CX321	C5 (GD1358)	17.4167	8.03745	16.7778	2.83497
CX322	C5 (GD1358)	14.9556	2.98763	17	2.02759
CX324	C5 (GD1358)	0.922222	0.214303	1.66667	0
CX325	C5 (GD1358)	12.2222	5.49043	11	1.85592
CX326	C5 (GD1358)	1.61111	0.771962	2.17778	1.03566
CX328	C5 (GD1358)	16.6444	3.06962	18.4444	5.73811
CX329	C5 (GD1358)	13.6444	1.80041	9.11111	2.11695
CX330	C5 (GD1358)	10.9111	1.21579	8.77778	1.34715
CX331	C5 (GD1358)	21.0556	1.37854	17	1.76383
CX332	C5 (GD1358)	4.28889	1.80811	9.88889	3.67171
CX333	C5 (GD1358)	12.3	2.12158	12.6667	1.76383
CX334	C5 (GD1358)	7.15556	0.567972	12.0556	0.787636
CX335	C5 (GD1358)	2.42222	1.1276	1.55556	0.673575
CX336	C5 (GD1358)	4.35556	3.74838	12.5556	2.1495
CX337	C5 (GD1358)	10.0444	7.04291	11.3889	1.80503
CX338	C5 (GD1358)	15.4	5.02571	12.5778	0.70422
CX339	C5 (GD1358)	16.4	1.24677	16.9	1.02035
CX340	C5 (GD1358)	11.6556	1.76929	14.2556	1.69356
CX341	C5 (GD1358)	11.6556	1.61394	10.9444	1.81179
CX342	C5 (GD1358)	7.32222	5.52583	8.63333	3.95657
CX343	C5 (GD1358)	8.74444	2.12245	12.1222	2.98465
CX344	C5 (GD1358)	12.5111	1.83979	16.1222	1.50049
CX345	C5 (GD1358)	7.46667	0.707107	10.5111	2.30804
CX346	C5 (GD1358)	10.0556	2.59151	10.7222	0.793259
CX347	C5 (GD1358)	20.6778	0.499259	23.7444	3.91781
CX348	C5 (GD1358)	8.63333	4.69657	9.25556	1.736
CX349	C5 (GD1358)	14.2444	1.53996	14.4667	0.635959
CX350	C5 (GD1358)	1.5	0.440959	1.96111	0.25074
CX351	C5 (GD1358)	n.a.	n.a.	n.a.	n.a.
CX352	C5 (GD1358)	4.55	1.1078	4.11111	0.333888
CX353	C5 (GD1358)	0.866667	0.384419	1.17778	0.328859
CX354	C5 (GD1358)	n.a.	n.a.	n.a.	n.a.
CX355	C5 (GD1358)	0.733333	0.185592	1.84444	0.509175
CX356	C5 (GD1358)	4.27778	2.08495	6.56667	2.3877
CX357	C5 (GD1358)	3.08889	1.14326	1.57778	1.14131
CX358	C5 (GD1358)	3.34444	2.48693	3.74444	1.2633
CX359	C5 (GD1358)	12.6889	2.05517	13.3111	1.65541
CX360	C5 (GD1358)	15.2444	3.88335	17.4	1.77858
CX361	C5 (GD1358)	10.6556	1.51816	16.7111	3.47376
CX362	C5 (GD1358)	6.78889	1.26022	6.97778	0.915504
CX363	C5 (GD1358)	23.2333	4.4411	16.6667	3.60879
CX364	C5 (GD1358)	7.73333	1.86756	4.44444	0.3849
CX365	C5 (GD1358)	6.78889	2.82928	8.13333	2.8591
CX366	C5 (GD1358)	15.2444	5.18484	14.4222	1.91901
CX367	C5 (GD1358)	9.92222	4.52454	4.59444	0.876599
CX368	C5 (GD1358)	23.6889	2.88316	23.7778	4.30456
CX369	C5 (GD1358)	n.a.	n.a.	0.777778	0.0509175
CX370	C5 (GD1358)	11.6444	3.60159	15.6889	1.32386
CX371	C5 (GD1358)	4.08889	0.818083	4.06667	0.321455
CX372	C5 (GD1358)	4.47778	1.92074	3.68889	0.81944
CX373	C5 (GD1358)	5.31667	3.3639	2.92222	0.781973
CX374	C5 (GD1358)	4.71111	1.57844	4.4	1.15326
CX375	C5 (GD1358)	5.11111	0.397678	8.26667	1.4881
CX376	C5 (GD1358)	9.84444	3.86973	14.7333	5.14922
CX377	C5 (GD1358)	8.78333	2.23917	9.34444	3.48207
CX378	C5 (GD1358)	15.2	1.59478	12.8111	2.65881
CX379	C5 (GD1358)	9.72222	4.60945	10.1889	2.08602
[truncated: 809 more rows]

## Sheet: ANOVA
Supplemental Data. Zhang et al. (2021). Plant Cell.
The analysis of variance of the data of the second set rice materials
Source of variation	df	SS	MS	F	P-value	R2 (%)
Replications	1	9	9	1.4	0.236	0.003
Rice	700	128333	183	27.6	<2e-16	46.1
Xoo	3	48380	16127	2427.7	<2e-16	17.4
Rice × Xoo	1995	83971	42	6.3	<2e-16	30.2
Residuals	2663	17690	7
245 observations deleted due to missingness.
