# Supplementary material for: Reciprocal adaptation of rice and Xanthomonas oryzae pv. oryzae: cross-species 2D GWAS reveals the underlying genetics
Source: Plant Cell. 2021 Jun 2;33(8):2538–61. doi: 10.1093/plcell/koab146 (PMC8408478; doi:10.1093/plcell/koab146)
Supplement: koab146_Supplementary_Data [file koab146_supplementary_data.zip › tpc.01058.2020-s04.xlsx]

## Sheet: S3
Supplemental Data. Zhang et al. (2021). Plant Cell.
Supplemental Data Set S3. Summary of whole-genome sequencing information of 23 Xoo strains.
Xoo race	Strain	Collection country	Collection site	Date collected	Raw data (Mb)		Total Clean Data (Mb)	Estimated genome size (Mb)	Sequencing depth (X)	Average GC (%)	Data availability
					Insert Size 500bp	Insert Size 6000bp
C1	JS97-2	China	Shanghai	1986-1988	768	746	817	4.73	172.727	63.76	The raw sequence data reported in this paper have been deposited in the Genome Sequence Archive in National Genomics Data Center, China National Center for Bioinformation / Beijing Institute of Genomics, Chinese Academy of Sciences, under accession number CRA004049 that are publicly accessible at https://bigd.big.ac.cn/gsa
C2	KS6-6	China	Jiangsu	1986-1988	770	696	846	5.08	166.535	63.75
C3	JS158-2	China	Zhejiang	1986-1988	768	723	830	4.73	175.476	63.77
C4	Z173	China	Zhejiang	1986-1988	772	713	850	4.92	172.764	63.77
C5	GD1358	China	Xinyi, Guangdong	1987	771	795	884	4.9	180.408	63.76
C6	OS198	China	Guangxi	1986-1988	772	859	840	4.87	172.485	63.78
C7	JS49-6	China	Hunan	1986-1988	769	723	848	4.73	179.281	63.75
GIV	IV	China	Guangdong	1988-1993	791	981	859	4.88	176.025	63.74
GV	V	China	Guangdong	1988-1993	788	915	825	4.96	166.331	63.77
P1	PXO61	Philippines	Los Banos, Laguna	1973	792	767	831	4.79	173.486	63.74
P3b	PXO79	Philippines	Davao	1975	790	750	853	5.03	169.583	63.72
P3c	PXO340	Philippines	Calauan, Laguna	1994	775	753	854	4.9	174.286	63.76
P4	PXO71	Philippines	Palawan	1974	770	843	855	4.87	175.565	63.78
P5	PXO112	Philippines	Banaue, Ifugao	1978	774	796	863	5.02	171.912	63.74
P6	PXO99	Philippines	Los Banos, Laguna	1980	859	2540	860	5.05	170.297	63.69
P6d	PXO99d	Philippines	Los Banos, Laguna	2012	773	864	827	4.91	168.432	63.71
P7	PXO145	Philippines	Bontoc, Mountain Province	1982	790	809	866	5.06	171.146	63.77
P8	PXO280	Philippines	Maabat, Namulditan, Ifugao	1990	774	893	870	4.85	179.381	63.8
P9a	PXO339	Philippines	Calauan, Laguna	1994	791	713	830	4.82	172.199	63.78
P9b	PXO349	Philippines	Calauan, Laguna	1994	770	751	827	4.9	168.776	63.77
P9c	PXO347	Philippines	Mabitac, Laguna	1994	772	1007	824	4.99	165.13	63.72
P9d	PXO363	Philippines	Calauan, Laguna	1993	768	798	859	4.82	178.216	63.72
P10	PXO341	Philippines	Calauan, Laguna	1998	770	811	841	4.79	175.574	63.75

## Sheet: S5
Supplemental Data. Zhang et al. (2021). Plant Cell.
Supplemental Data Set S5. The list of total 5,432 significant SNPs associated with resistance to 1-4 Xoo races detected in the second set of rice materials.
Xoo race (strain)	Chr.	SNP position (bp)	SNP ID	Whole (n = 701 accessions)	XI (n = 419 accessions)	GJ (n = 219 accessions)	Chinese (n = 451 accessions)	Overseas (n = 241 accessions)	CHN-LAN (n = 135 accessions)	CHN-MV (n = 316 accessions)	Annotation of SNP based on MSU v7	Gene ID	Gene1 annotation		Gene2 annotation		P value of interaction effect of SNP × subspecific-population (XI or GJ) for the subpopulation-specific SNPs (only detected in XI or GJ)
													Description	Gene symbol	Description	Gene symbol
C3 (JS158-2)	1	2651540	Chr1_2651540	-	-	-	-	7.20258e-10	-	-	missense_variant	LOC_Os01g05550	LOC_Os01g05550 | expressed protein	-	-	-	-
C3 (JS158-2)	1	5757426	Chr1_5757426	-	-	-	-	-	6.00137e-09	-	intergenic_region	LOC_Os01g10760-LOC_Os01g10770	LOC_Os01g10760 | expressed protein	-	LOC_Os01g10770 | expressed protein	-	-
P1 (PXO61)	1	10323754	Chr1_10323754	2.74352e-14	2.82169e-13	-	5.2909e-09	8.25001e-10	-	3.2679e-08	intergenic_region	LOC_Os01g18375-LOC_Os01g18390	LOC_Os01g18375 | hydrophobic protein, putative, expressed	-	LOC_Os01g18390 | OsRCI2-1 - Putative low temperature and salt responsive protein, expressed	OsRCI2-1	Fixed
P1 (PXO61)	1	10323808	Chr1_10323808	3.07041e-11	8.55754e-11	-	1.35811e-09	-	-	9.7804e-09	intergenic_region	LOC_Os01g18375-LOC_Os01g18390	LOC_Os01g18375 | hydrophobic protein, putative, expressed	-	LOC_Os01g18390 | OsRCI2-1 - Putative low temperature and salt responsive protein, expressed	OsRCI2-1	Fixed
C3 (JS158-2)	1	12469896	Chr1_12469896	-	-	-	-	6.63672e-10	-	-	missense_variant	LOC_Os01g22180	LOC_Os01g22180 | retrotransposon protein, putative, Ty3-gypsy subclass, expressed	-	-	-	-
C5 (GD1358)	1	12473461	Chr1_12473461	5.16783e-09	-	-	-	-	-	-	intergenic_region	LOC_Os01g22180-LOC_Os01g22190	LOC_Os01g22180 | retrotransposon protein, putative, Ty3-gypsy subclass, expressed	-	LOC_Os01g22190 | transposon protein, putative, CACTA, En/Spm sub-class, expressed	-	-
C5 (GD1358)	1	15072802	Chr1_15072802	9.86011e-14	-	-	3.02405e-10	-	-	6.38835e-10	intergenic_region	LOC_Os01g27030-LOC_Os01g27040	LOC_Os01g27030 | hypothetical protein	-	LOC_Os01g27040 | chromatin-remodeling complex ATPase chain, putative, expressed	-	-
P1 (PXO61)	1	18858075	Chr1_18858075	2.18973e-08	3.53044e-14	-	-	-	-	-	intergenic_region	LOC_Os01g34200-LOC_Os01g34220	LOC_Os01g34200 | AATF, putative, expressed	-	LOC_Os01g34220 | OsFBX11 - F-box domain containing protein, expressed	-	Fixed
P1 (PXO61)	1	19157735	Chr1_19157735	-	-	2.36508e-08	-	-	-	-	intergenic_region	LOC_Os01g34720-LOC_Os01g34730	LOC_Os01g34720 | retrotransposon protein, putative, unclassified, expressed	-	LOC_Os01g34730 | retrotransposon protein, putative, Ty3-gypsy subclass, expressed	-	Fixed
C3 (JS158-2)	1	25254811	Chr1_25254811	-	1.81566e-08	-	-	-	-	-	intergenic_region	LOC_Os01g44050-LOC_Os01g44069	LOC_Os01g44050 | siroheme synthase, putative, expressed	-	LOC_Os01g44069 | glycerol-3-phosphate acyltransferase, putative, expressed	-	0.00318361
P1 (PXO61)	1	25608967	Chr1_25608967	1.50278e-08	1.6391e-12	-	-	-	-	-	intergenic_region	LOC_Os01g45130-LOC_Os01g45140	LOC_Os01g45130 | hypothetical protein	-	LOC_Os01g45140 | anthocyanin 3-O-beta-glucosyltransferase, putative, expressed	-	Fixed
P1 (PXO61)	1	29033302	Chr1_29033302	-	1.65759e-08	-	-	-	-	-	intron_variant	LOC_Os01g50550	LOC_Os01g50550 | retrotransposon protein, putative, unclassified, expressed	-	-	-	3.91658e-05
P1 (PXO61)	1	29033722	Chr1_29033722	1.77256e-08	-	-	-	-	-	-	intergenic_region	LOC_Os01g50550-LOC_Os01g50560	LOC_Os01g50550 | retrotransposon protein, putative, unclassified, expressed	-	LOC_Os01g50560 | expressed protein	-	-
P1 (PXO61)	1	31955413	Chr1_31955413	-	-	1.70812e-08	-	-	-	-	intergenic_region	LOC_Os01g55450-LOC_Os01g55470	LOC_Os01g55450 | CAMK_KIN1/SNF1/Nim1_like.11 - CAMK includes calcium/calmodulin depedent protein kinases, expressed	OsCIPK12	LOC_Os01g55470 | transposon protein, putative, CACTA, En/Spm sub-class, expressed	-	Fixed
P9a (PXO339)	1	32274258	Chr1_32274258	4.48812e-11	3.92427e-10	-	-	8.71216e-10	-	-	intergenic_region	LOC_Os01g56060-LOC_Os01g56070	LOC_Os01g56060 | hypothetical protein	-	LOC_Os01g56070 | RING finger protein, putative, expressed	-	Fixed
P9a (PXO339)	1	32274480	Chr1_32274480	2.21392e-09	1.71002e-09	-	-	-	-	-	intergenic_region	LOC_Os01g56060-LOC_Os01g56070	LOC_Os01g56060 | hypothetical protein	-	LOC_Os01g56070 | RING finger protein, putative, expressed	-	0.370606
P9a (PXO339)	1	32274623	Chr1_32274623	2.63503e-11	1.30071e-11	-	-	-	-	5.35983e-11	intergenic_region	LOC_Os01g56060-LOC_Os01g56070	LOC_Os01g56060 | hypothetical protein	-	LOC_Os01g56070 | RING finger protein, putative, expressed	-	Fixed
P9a (PXO339)	1	32274641	Chr1_32274641	2.69579e-09	1.98286e-11	-	-	-	-	-	intergenic_region	LOC_Os01g56060-LOC_Os01g56070	LOC_Os01g56060 | hypothetical protein	-	LOC_Os01g56070 | RING finger protein, putative, expressed	-	Fixed
P9a (PXO339)	1	32274685	Chr1_32274685	2.3957e-12	7.32037e-15	-	4.35561e-09	-	-	6.26419e-10	intergenic_region	LOC_Os01g56060-LOC_Os01g56070	LOC_Os01g56060 | hypothetical protein	-	LOC_Os01g56070 | RING finger protein, putative, expressed	-	0.0873089
P9a (PXO339)	1	32274707	Chr1_32274707	-	-	-	-	1.51021e-08	-	-	intergenic_region	LOC_Os01g56060-LOC_Os01g56070	LOC_Os01g56060 | hypothetical protein	-	LOC_Os01g56070 | RING finger protein, putative, expressed	-	-
P9a (PXO339)	1	32275070	Chr1_32275070	2.01392e-08	-	-	-	-	-	-	intergenic_region	LOC_Os01g56060-LOC_Os01g56070	LOC_Os01g56060 | hypothetical protein	-	LOC_Os01g56070 | RING finger protein, putative, expressed	-	-
C5 (GD1358)	1	36902819	Chr1_36902819	1.22987e-11	-	-	2.8922e-10	-	-	3.57703e-12	intron_variant	LOC_Os01g63630	LOC_Os01g63630 | retrotransposon protein, putative, Ty3-gypsy subclass, expressed	-	-	-	-
C5 (GD1358)	1	36918684	Chr1_36918684	2.58292e-09	-	-	-	-	-	2.63159e-08	synonymous_variant	LOC_Os01g63660	LOC_Os01g63660 | retrotransposon protein, putative, Ty3-gypsy subclass	-	-	-	-
C5 (GD1358)	1	36918688	Chr1_36918688	2.41644e-09	-	-	-	-	-	-	missense_variant	LOC_Os01g63660	LOC_Os01g63660 | retrotransposon protein, putative, Ty3-gypsy subclass	-	-	-	-
C5 (GD1358)	1	36919044	Chr1_36919044	-	-	-	-	-	-	2.4075e-08	synonymous_variant	LOC_Os01g63660	LOC_Os01g63660 | retrotransposon protein, putative, Ty3-gypsy subclass	-	-	-	-
C5 (GD1358)	1	36919053	Chr1_36919053	2.76044e-11	-	-	3.67564e-10	-	-	1.94432e-11	synonymous_variant	LOC_Os01g63660	LOC_Os01g63660 | retrotransposon protein, putative, Ty3-gypsy subclass	-	-	-	-
C5 (GD1358)	1	36919086	Chr1_36919086	4.86539e-10	-	-	-	-	-	2.25355e-08	synonymous_variant	LOC_Os01g63660	LOC_Os01g63660 | retrotransposon protein, putative, Ty3-gypsy subclass	-	-	-	-
C5 (GD1358)	1	36920007	Chr1_36920007	4.49311e-09	-	-	3.13567e-09	-	-	8.1803e-09	intron_variant	LOC_Os01g63660	LOC_Os01g63660 | retrotransposon protein, putative, Ty3-gypsy subclass	-	-	-	-
C3 (JS158-2)	1	38092840	Chr1_38092840	-	-	-	-	2.4205e-08	-	-	intron_variant	LOC_Os01g65610	LOC_Os01g65610 | expressed protein	-	-	-	-
C3 (JS158-2)	1	38726586	Chr1_38726586	-	-	-	-	1.19911e-10	-	-	intergenic_region	LOC_Os01g66670-LOC_Os01g66680	LOC_Os01g66670 | expressed protein	-	LOC_Os01g66680 | S-domain receptor-like protein kinase, putative, expressed	-	-
C3 (JS158-2)	1	38783094	Chr1_38783094	-	-	-	-	2.55388e-09	-	-	intron_variant	LOC_Os01g66790	LOC_Os01g66790 | retrotransposon protein, putative, unclassified, expressed	-	-	-	-
C5 (GD1358)	2	6111511	Chr2_6111511	-	-	3.72608e-08	-	-	-	-	intron_variant	LOC_Os02g11820	LOC_Os02g11820 | GTPase-activating protein, putative, expressed	-	-	-	Fixed
P1 (PXO61)	2	9384296	Chr2_9384296	5.37059e-13	8.39886e-10	-	2.99799e-11	-	-	2.98967e-09	intergenic_region	LOC_Os02g16440-LOC_Os02g16450	LOC_Os02g16440 | retrotransposon protein, putative, Ty3-gypsy subclass	-	LOC_Os02g16450 | expressed protein	-	0.0299077
P1 (PXO61)	2	9384973	Chr2_9384973	-	4.59884e-09	-	-	-	-	-	intergenic_region	LOC_Os02g16440-LOC_Os02g16450	LOC_Os02g16440 | retrotransposon protein, putative, Ty3-gypsy subclass	-	LOC_Os02g16450 | expressed protein	-	0.00136891
P1 (PXO61)	2	9385001	Chr2_9385001	-	8.57023e-09	-	-	-	-	-	intergenic_region	LOC_Os02g16440-LOC_Os02g16450	LOC_Os02g16440 | retrotransposon protein, putative, Ty3-gypsy subclass	-	LOC_Os02g16450 | expressed protein	-	0.93364
P1 (PXO61)	2	9385406	Chr2_9385406	1.58387e-10	3.73136e-13	-	-	-	-	-	intergenic_region	LOC_Os02g16440-LOC_Os02g16450	LOC_Os02g16440 | retrotransposon protein, putative, Ty3-gypsy subclass	-	LOC_Os02g16450 | expressed protein	-	Fixed
C5 (GD1358)	2	11637658	Chr2_11637658	3.4716e-10	-	-	-	-	-	-	intergenic_region	LOC_Os02g19840-LOC_Os02g19850	LOC_Os02g19840 | retrotransposon protein, putative, Ty3-gypsy subclass, expressed	-	LOC_Os02g19850 | hAT dimerisation domain-containing protein, putative, expressed	-	-
P1 (PXO61)	2	15097688	Chr2_15097688	-	1.97568e-10	-	-	-	-	-	synonymous_variant	LOC_Os02g25770	LOC_Os02g25770 | retrotransposon protein, putative, Ty3-gypsy subclass, expressed	-	-	-	Fixed
P1 (PXO61)	2	18430682	Chr2_18430682	1.95954e-10	8.32533e-11	-	-	2.94526e-09	-	-	synonymous_variant	LOC_Os02g30880	LOC_Os02g30880 | retrotransposon protein, putative, unclassified, expressed	-	-	-	Fixed
P1 (PXO61)	2	18431061	Chr2_18431061	2.12956e-12	8.11526e-12	-	-	3.21399e-10	-	-	intron_variant	LOC_Os02g30880	LOC_Os02g30880 | retrotransposon protein, putative, unclassified, expressed	-	-	-	Fixed
P1 (PXO61)	2	18432562	Chr2_18432562	-	1.74667e-08	-	-	-	-	-	intergenic_region	LOC_Os02g30880-LOC_Os02g30890	LOC_Os02g30880 | retrotransposon protein, putative, unclassified, expressed	-	LOC_Os02g30890 | expressed protein	-	1.27494e-05
C3 (JS158-2)	2	18983864	Chr2_18983864	-	-	-	-	-	1.43057e-08	-	intron_variant	LOC_Os02g32120	LOC_Os02g32120 | cytochrome b-c1 complex subunit Rieske, mitochondrial precursor, putative, expressed	-	-	-	-
P1 (PXO61)	2	21797873	Chr2_21797873	4.48532e-11	3.57985e-10	-	-	-	-	-	missense_variant	LOC_Os02g36170	LOC_Os02g36170 | retrotransposon protein, putative, Ty3-gypsy subclass	-	-	-	Fixed
P1 (PXO61)	2	21798225	Chr2_21798225	5.69885e-10	4.43489e-12	-	-	-	-	-	missense_variant	LOC_Os02g36170	LOC_Os02g36170 | retrotransposon protein, putative, Ty3-gypsy subclass	-	-	-	Fixed
P1 (PXO61)	2	21798288	Chr2_21798288	1.30834e-08	1.87849e-11	-	-	-	-	-	missense_variant	LOC_Os02g36170	LOC_Os02g36170 | retrotransposon protein, putative, Ty3-gypsy subclass	-	-	-	Fixed
P1 (PXO61)	2	21798295	Chr2_21798295	-	9.79858e-10	-	-	-	-	-	synonymous_variant	LOC_Os02g36170	LOC_Os02g36170 | retrotransposon protein, putative, Ty3-gypsy subclass	-	-	-	Fixed
P1 (PXO61)	2	21798661	Chr2_21798661	2.21951e-10	3.39974e-10	-	-	1.19034e-08	-	-	synonymous_variant	LOC_Os02g36170	LOC_Os02g36170 | retrotransposon protein, putative, Ty3-gypsy subclass	-	-	-	Fixed
P1 (PXO61)	2	25941893	Chr2_25941893	1.53537e-08	-	-	-	-	-	-	missense_variant	LOC_Os02g43080	LOC_Os02g43080 | PPR repeat domain containing protein, putative, expressed	-	-	-	-
P1 (PXO61)	2	25942109	Chr2_25942109	1.72825e-09	9.35792e-10	-	-	1.02226e-08	-	-	missense_variant	LOC_Os02g43080	LOC_Os02g43080 | PPR repeat domain containing protein, putative, expressed	-	-	-	Fixed
P1 (PXO61)	2	25942185	Chr2_25942185	1.20566e-09	2.18431e-09	-	-	-	-	-	synonymous_variant	LOC_Os02g43080	LOC_Os02g43080 | PPR repeat domain containing protein, putative, expressed	-	-	-	Fixed
P1 (PXO61)	2	25943338	Chr2_25943338	1.68606e-10	1.27872e-08	-	-	-	-	-	intron_variant	LOC_Os02g43080	LOC_Os02g43080 | PPR repeat domain containing protein, putative, expressed	-	-	-	Fixed
P1 (PXO61)	2	25943502	Chr2_25943502	-	-	-	-	2.1507e-08	-	-	intron_variant	LOC_Os02g43080	LOC_Os02g43080 | PPR repeat domain containing protein, putative, expressed	-	-	-	-
P1 (PXO61)	2	25943541	Chr2_25943541	2.51948e-09	2.21285e-09	-	-	-	-	-	intron_variant	LOC_Os02g43080	LOC_Os02g43080 | PPR repeat domain containing protein, putative, expressed	-	-	-	Fixed
P1 (PXO61)	2	25943589	Chr2_25943589	2.26966e-10	1.78006e-09	-	-	-	-	-	intron_variant	LOC_Os02g43080	LOC_Os02g43080 | PPR repeat domain containing protein, putative, expressed	-	-	-	Fixed
P1 (PXO61)	2	25943857	Chr2_25943857	2.46597e-08	4.86062e-10	-	-	-	-	-	intron_variant	LOC_Os02g43080	LOC_Os02g43080 | PPR repeat domain containing protein, putative, expressed	-	-	-	Fixed
P1 (PXO61)	2	25943946	Chr2_25943946	1.74727e-08	3.83981e-09	-	-	-	-	-	missense_variant	LOC_Os02g43080	LOC_Os02g43080 | PPR repeat domain containing protein, putative, expressed	-	-	-	Fixed
P1 (PXO61)	2	25944231	Chr2_25944231	2.01603e-09	2.56489e-09	-	-	-	-	-	intergenic_region	LOC_Os02g43080-LOC_Os02g43090	LOC_Os02g43080 | PPR repeat domain containing protein, putative, expressed	-	LOC_Os02g43090 | myristoyl-acyl carrier protein thioesterase, chloroplast precursor, putative, expressed	-	Fixed
P1 (PXO61)	2	25944242	Chr2_25944242	2.05014e-09	8.97661e-09	-	-	-	-	-	intergenic_region	LOC_Os02g43080-LOC_Os02g43090	LOC_Os02g43080 | PPR repeat domain containing protein, putative, expressed	-	LOC_Os02g43090 | myristoyl-acyl carrier protein thioesterase, chloroplast precursor, putative, expressed	-	Fixed
P1 (PXO61)	2	25944519	Chr2_25944519	3.41479e-09	-	-	-	-	-	-	intergenic_region	LOC_Os02g43080-LOC_Os02g43090	LOC_Os02g43080 | PPR repeat domain containing protein, putative, expressed	-	LOC_Os02g43090 | myristoyl-acyl carrier protein thioesterase, chloroplast precursor, putative, expressed	-	-
P1 (PXO61)	2	25945066	Chr2_25945066	4.46989e-09	4.48317e-09	-	-	-	-	-	intergenic_region	LOC_Os02g43080-LOC_Os02g43090	LOC_Os02g43080 | PPR repeat domain containing protein, putative, expressed	-	LOC_Os02g43090 | myristoyl-acyl carrier protein thioesterase, chloroplast precursor, putative, expressed	-	Fixed
P1 (PXO61)	2	25945619	Chr2_25945619	4.63816e-10	4.17179e-09	-	-	-	-	-	intergenic_region	LOC_Os02g43080-LOC_Os02g43090	LOC_Os02g43080 | PPR repeat domain containing protein, putative, expressed	-	LOC_Os02g43090 | myristoyl-acyl carrier protein thioesterase, chloroplast precursor, putative, expressed	-	Fixed
P1 (PXO61)	2	25945774	Chr2_25945774	4.25263e-09	-	-	-	-	-	-	intergenic_region	LOC_Os02g43080-LOC_Os02g43090	LOC_Os02g43080 | PPR repeat domain containing protein, putative, expressed	-	LOC_Os02g43090 | myristoyl-acyl carrier protein thioesterase, chloroplast precursor, putative, expressed	-	-
P1 (PXO61)	2	25976332	Chr2_25976332	2.86286e-08	-	-	-	-	-	-	intron_variant	LOC_Os02g43130	LOC_Os02g43130 | kinesin motor domain containing protein, expressed	-	-	-	-
P1 (PXO61)	2	27844748	Chr2_27844748	7.04815e-09	-	-	-	1.1895e-08	-	-	intergenic_region	LOC_Os02g45750-LOC_Os02g45760	LOC_Os02g45750 | protein kinase domain containing protein, expressed	-	LOC_Os02g45760 | chitin-inducible gibberellin-responsive protein 2, putative, expressed	-	-
P1 (PXO61)	2	28198564	Chr2_28198564	4.83906e-10	-	-	-	4.90988e-09	-	-	missense_variant	LOC_Os02g46240	LOC_Os02g46240 | retrotransposon protein, putative, Ty3-gypsy subclass, expressed	-	-	-	-
C3 (JS158-2)	2	28198992	Chr2_28198992	-	-	-	-	2.8115e-11	-	-	synonymous_variant	LOC_Os02g46240	LOC_Os02g46240 | retrotransposon protein, putative, Ty3-gypsy subclass, expressed	-	-	-	-
C5 (GD1358)	2	28599352	Chr2_28599352	6.45809e-09	-	-	5.47902e-09	-	-	2.37293e-09	missense_variant	LOC_Os02g46880	LOC_Os02g46880 | retrotransposon protein, putative, Ty3-gypsy subclass, expressed	-	-	-	-
C5 (GD1358)	2	28599458	Chr2_28599458	-	-	-	-	-	-	1.72368e-08	synonymous_variant	LOC_Os02g46880	LOC_Os02g46880 | retrotransposon protein, putative, Ty3-gypsy subclass, expressed	-	-	-	-
P1 (PXO61)	2	32189432	Chr2_32189432	-	-	-	-	5.81097e-09	-	-	5_prime_UTR_premature_start_codon_gain_variant	LOC_Os02g52620	LOC_Os02g52620 | expressed protein	-	-	-	-
P1 (PXO61)	2	32189467	Chr2_32189467	6.84183e-10	1.20217e-09	-	-	2.1091e-10	-	-	5_prime_UTR_premature_start_codon_gain_variant	LOC_Os02g52620	LOC_Os02g52620 | expressed protein	-	-	-	Fixed
P1 (PXO61)	2	32189473	Chr2_32189473	1.02004e-08	-	-	-	1.66051e-09	-	-	5_prime_UTR_variant	LOC_Os02g52620	LOC_Os02g52620 | expressed protein	-	-	-	-
P1 (PXO61)	2	32189474	Chr2_32189474	-	-	-	-	1.12764e-08	-	-	5_prime_UTR_variant	LOC_Os02g52620	LOC_Os02g52620 | expressed protein	-	-	-	-
P1 (PXO61)	2	32189482	Chr2_32189482	2.26532e-12	2.26097e-12	-	-	3.81864e-10	-	-	5_prime_UTR_variant	LOC_Os02g52620	LOC_Os02g52620 | expressed protein	-	-	-	Fixed
P1 (PXO61)	2	32189521	Chr2_32189521	-	2.21439e-08	-	-	-	-	-	5_prime_UTR_variant	LOC_Os02g52620	LOC_Os02g52620 | expressed protein	-	-	-	Fixed
P1 (PXO61)	2	32189575	Chr2_32189575	7.2796e-11	6.60242e-10	-	-	1.49457e-09	-	-	5_prime_UTR_variant	LOC_Os02g52620	LOC_Os02g52620 | expressed protein	-	-	-	Fixed
P1 (PXO61)	2	32189584	Chr2_32189584	3.11109e-13	8.25195e-12	-	3.44328e-08	2.02869e-10	-	-	5_prime_UTR_variant	LOC_Os02g52620	LOC_Os02g52620 | expressed protein	-	-	-	Fixed
P9a (PXO339)	2	32480516	Chr2_32480516	-	-	3.32182e-09	-	-	-	-	intergenic_region	LOC_Os02g53080-LOC_Os02g53090	LOC_Os02g53080 | expressed protein	-	LOC_Os02g53090 | retrotransposon protein, putative, unclassified	-	0.0110847
P1 (PXO61)	2	33554835	Chr2_33554835	-	6.02144e-09	-	-	-	-	-	missense_variant	LOC_Os02g54790	LOC_Os02g54790 | expressed protein	-	-	-	0.459898
C5 (GD1358)	2	34491897	Chr2_34491897	-	-	-	-	2.28093e-10	-	-	intergenic_region	LOC_Os02g56340-LOC_Os02g56350	LOC_Os02g56340 | expressed protein	-	LOC_Os02g56350 | OsWAK19 - OsWAK short gene, expressed	OsWAK19	-
P1 (PXO61)	3	258851	Chr3_258851	5.37409e-09	-	-	-	-	-	-	intergenic_region	LOC_Os03g01330-LOC_Os03g01340	LOC_Os03g01330 | sodium/potassium/calcium exchanger 1, putative, expressed	NCKX1	LOC_Os03g01340 | transposon protein, putative, unclassified	-	-
C5 (GD1358)	3	258851	Chr3_258851	1.14184e-13	-	-	1.22267e-11	-	-	4.72432e-10	intergenic_region	LOC_Os03g01330-LOC_Os03g01340	LOC_Os03g01330 | sodium/potassium/calcium exchanger 1, putative, expressed	NCKX1	LOC_Os03g01340 | transposon protein, putative, unclassified	-	-
P9a (PXO339)	3	4687967	Chr3_4687967	-	-	2.88719e-08	-	-	-	-	intergenic_region	LOC_Os03g09020-LOC_Os03g09030	LOC_Os03g09020 | dehydrogenase, putative, expressed	-	LOC_Os03g09030 | expressed protein	-	0.0306172
P1 (PXO61)	3	8424839	Chr3_8424839	-	1.81252e-09	-	-	-	-	-	intergenic_region	LOC_Os03g15400-LOC_Os03g15410	LOC_Os03g15400 | retrotransposon protein, putative, unclassified, expressed	-	LOC_Os03g15410 | expressed protein	-	0.97809
P1 (PXO61)	3	11827283	Chr3_11827283	2.03309e-10	8.58032e-10	-	-	-	-	-	intergenic_region	LOC_Os03g20880-LOC_Os03g20890	LOC_Os03g20880 | pyruvate kinase, putative, expressed	-	LOC_Os03g20890 | transposon protein, putative, Mutator sub-class, expressed	-	Fixed
C5 (GD1358)	3	14441416	Chr3_14441416	1.38496e-10	-	-	1.97348e-08	-	-	2.24722e-08	intergenic_region	LOC_Os03g25289-LOC_Os03g25300	LOC_Os03g25289 | auxin responsive protein, putative, expressed	-	LOC_Os03g25300 | peroxidase precursor, putative, expressed	-	-
P1 (PXO61)	3	14441448	Chr3_14441448	1.25845e-09	-	-	-	-	-	-	intergenic_region	LOC_Os03g25289-LOC_Os03g25300	LOC_Os03g25289 | auxin responsive protein, putative, expressed	-	LOC_Os03g25300 | peroxidase precursor, putative, expressed	-	0.892675
C5 (GD1358)	3	14441448	Chr3_14441448	1.04742e-17	-	2.31237e-09	1.66722e-14	-	-	1.31789e-14	intergenic_region	LOC_Os03g25289-LOC_Os03g25300	LOC_Os03g25289 | auxin responsive protein, putative, expressed	-	LOC_Os03g25300 | peroxidase precursor, putative, expressed	-	0.606156
P1 (PXO61)	3	14441517	Chr3_14441517	3.30081e-10	-	-	-	-	-	-	intergenic_region	LOC_Os03g25289-LOC_Os03g25300	LOC_Os03g25289 | auxin responsive protein, putative, expressed	-	LOC_Os03g25300 | peroxidase precursor, putative, expressed	-	-
C5 (GD1358)	3	14441517	Chr3_14441517	7.00131e-13	-	-	6.26136e-12	-	-	9.57721e-12	intergenic_region	LOC_Os03g25289-LOC_Os03g25300	LOC_Os03g25289 | auxin responsive protein, putative, expressed	-	LOC_Os03g25300 | peroxidase precursor, putative, expressed	-	-
P1 (PXO61)	3	14441535	Chr3_14441535	9.501e-10	-	-	-	-	-	-	intergenic_region	LOC_Os03g25289-LOC_Os03g25300	LOC_Os03g25289 | auxin responsive protein, putative, expressed	-	LOC_Os03g25300 | peroxidase precursor, putative, expressed	-	-
C5 (GD1358)	3	14441535	Chr3_14441535	4.46469e-12	-	-	5.07479e-10	-	-	4.62705e-09	intergenic_region	LOC_Os03g25289-LOC_Os03g25300	LOC_Os03g25289 | auxin responsive protein, putative, expressed	-	LOC_Os03g25300 | peroxidase precursor, putative, expressed	-	-
C5 (GD1358)	3	14441551	Chr3_14441551	9.90493e-09	-	-	-	-	-	-	intergenic_region	LOC_Os03g25289-LOC_Os03g25300	LOC_Os03g25289 | auxin responsive protein, putative, expressed	-	LOC_Os03g25300 | peroxidase precursor, putative, expressed	-	-
C5 (GD1358)	3	14441849	Chr3_14441849	7.62045e-10	-	-	-	-	-	-	intergenic_region	LOC_Os03g25289-LOC_Os03g25300	LOC_Os03g25289 | auxin responsive protein, putative, expressed	-	LOC_Os03g25300 | peroxidase precursor, putative, expressed	-	-
P1 (PXO61)	3	14441858	Chr3_14441858	2.82999e-09	-	-	-	-	-	-	intergenic_region	LOC_Os03g25289-LOC_Os03g25300	LOC_Os03g25289 | auxin responsive protein, putative, expressed	-	LOC_Os03g25300 | peroxidase precursor, putative, expressed	-	-
C5 (GD1358)	3	14441858	Chr3_14441858	4.39761e-13	-	-	9.87201e-10	-	-	4.19535e-11	intergenic_region	LOC_Os03g25289-LOC_Os03g25300	LOC_Os03g25289 | auxin responsive protein, putative, expressed	-	LOC_Os03g25300 | peroxidase precursor, putative, expressed	-	-
P1 (PXO61)	3	14441923	Chr3_14441923	6.38976e-12	-	-	-	-	-	-	intergenic_region	LOC_Os03g25289-LOC_Os03g25300	LOC_Os03g25289 | auxin responsive protein, putative, expressed	-	LOC_Os03g25300 | peroxidase precursor, putative, expressed	-	0.558616
C5 (GD1358)	3	14441923	Chr3_14441923	3.32826e-18	-	1.45676e-08	4.73056e-15	-	-	3.26592e-14	intergenic_region	LOC_Os03g25289-LOC_Os03g25300	LOC_Os03g25289 | auxin responsive protein, putative, expressed	-	LOC_Os03g25300 | peroxidase precursor, putative, expressed	-	0.867077
P1 (PXO61)	3	14441931	Chr3_14441931	2.10929e-12	-	2.57916e-08	-	-	-	-	intergenic_region	LOC_Os03g25289-LOC_Os03g25300	LOC_Os03g25289 | auxin responsive protein, putative, expressed	-	LOC_Os03g25300 | peroxidase precursor, putative, expressed	-	0.559512
C5 (GD1358)	3	14441931	Chr3_14441931	1.69768e-17	-	2.54582e-08	3.40572e-14	-	-	3.58844e-13	intergenic_region	LOC_Os03g25289-LOC_Os03g25300	LOC_Os03g25289 | auxin responsive protein, putative, expressed	-	LOC_Os03g25300 | peroxidase precursor, putative, expressed	-	0.891384
P1 (PXO61)	3	14441961	Chr3_14441961	2.88523e-08	-	-	-	-	-	-	intergenic_region	LOC_Os03g25289-LOC_Os03g25300	LOC_Os03g25289 | auxin responsive protein, putative, expressed	-	LOC_Os03g25300 | peroxidase precursor, putative, expressed	-	-
C5 (GD1358)	3	14441961	Chr3_14441961	4.8848e-11	-	-	3.79626e-09	-	-	-	intergenic_region	LOC_Os03g25289-LOC_Os03g25300	LOC_Os03g25289 | auxin responsive protein, putative, expressed	-	LOC_Os03g25300 | peroxidase precursor, putative, expressed	-	-
P1 (PXO61)	3	14822471	Chr3_14822471	7.41244e-10	-	-	-	-	-	-	intergenic_region	LOC_Os03g25900-LOC_Os03g25910	LOC_Os03g25900 | retrotransposon protein, putative, Ty3-gypsy subclass	-	LOC_Os03g25910 | expressed protein	-	0.980374
C5 (GD1358)	3	14822471	Chr3_14822471	9.04458e-17	-	2.33298e-09	6.6179e-14	-	-	3.87952e-13	intergenic_region	LOC_Os03g25900-LOC_Os03g25910	LOC_Os03g25900 | retrotransposon protein, putative, Ty3-gypsy subclass	-	LOC_Os03g25910 | expressed protein	-	0.855893
P1 (PXO61)	3	14822490	Chr3_14822490	5.55843e-09	-	-	-	-	-	-	intergenic_region	LOC_Os03g25900-LOC_Os03g25910	LOC_Os03g25900 | retrotransposon protein, putative, Ty3-gypsy subclass	-	LOC_Os03g25910 | expressed protein	-	-
C5 (GD1358)	3	14822490	Chr3_14822490	8.32127e-16	-	-	6.6179e-14	-	-	3.87952e-13	intergenic_region	LOC_Os03g25900-LOC_Os03g25910	LOC_Os03g25900 | retrotransposon protein, putative, Ty3-gypsy subclass	-	LOC_Os03g25910 | expressed protein	-	-
P1 (PXO61)	3	17879096	Chr3_17879096	6.83838e-11	-	-	-	-	-	-	intergenic_region	LOC_Os03g31370-LOC_Os03g31390	LOC_Os03g31370 | glycine-rich protein, putative, expressed	-	LOC_Os03g31390 | expressed protein	-	-
P1 (PXO61)	3	17879116	Chr3_17879116	5.90168e-11	-	-	-	-	-	1.08923e-08	intergenic_region	LOC_Os03g31370-LOC_Os03g31390	LOC_Os03g31370 | glycine-rich protein, putative, expressed	-	LOC_Os03g31390 | expressed protein	-	-
P1 (PXO61)	3	17879173	Chr3_17879173	4.59572e-09	-	-	-	-	-	-	intergenic_region	LOC_Os03g31370-LOC_Os03g31390	LOC_Os03g31370 | glycine-rich protein, putative, expressed	-	LOC_Os03g31390 | expressed protein	-	-
P1 (PXO61)	3	17879242	Chr3_17879242	5.65566e-09	-	-	-	-	-	-	intergenic_region	LOC_Os03g31370-LOC_Os03g31390	LOC_Os03g31370 | glycine-rich protein, putative, expressed	-	LOC_Os03g31390 | expressed protein	-	-
P1 (PXO61)	3	17879305	Chr3_17879305	1.52096e-08	-	-	-	-	-	-	intergenic_region	LOC_Os03g31370-LOC_Os03g31390	LOC_Os03g31370 | glycine-rich protein, putative, expressed	-	LOC_Os03g31390 | expressed protein	-	-
P1 (PXO61)	3	17879310	Chr3_17879310	2.6638e-08	-	-	-	-	-	-	intergenic_region	LOC_Os03g31370-LOC_Os03g31390	LOC_Os03g31370 | glycine-rich protein, putative, expressed	-	LOC_Os03g31390 | expressed protein	-	-
P1 (PXO61)	3	17879677	Chr3_17879677	1.03895e-09	-	-	-	-	-	-	intergenic_region	LOC_Os03g31370-LOC_Os03g31390	LOC_Os03g31370 | glycine-rich protein, putative, expressed	-	LOC_Os03g31390 | expressed protein	-	-
P1 (PXO61)	3	17879708	Chr3_17879708	1.82719e-09	-	-	-	-	-	-	intergenic_region	LOC_Os03g31370-LOC_Os03g31390	LOC_Os03g31370 | glycine-rich protein, putative, expressed	-	LOC_Os03g31390 | expressed protein	-	-
P1 (PXO61)	3	17879805	Chr3_17879805	-	2.61045e-10	-	-	-	-	-	intergenic_region	LOC_Os03g31370-LOC_Os03g31390	LOC_Os03g31370 | glycine-rich protein, putative, expressed	-	LOC_Os03g31390 | expressed protein	-	0.00344006
P9a (PXO339)	3	18869456	Chr3_18869456	2.38601e-10	5.81932e-11	-	-	-	-	-	intergenic_region	LOC_Os03g33000-LOC_Os03g33010	LOC_Os03g33000 | retrotransposon, putative, centromere-specific	-	LOC_Os03g33010 | retrotransposon protein, putative, unclassified, expressed	-	Fixed
P1 (PXO61)	3	25435241	Chr3_25435241	-	7.05582e-10	-	-	-	-	-	intergenic_region	LOC_Os03g45050-LOC_Os03g45070	LOC_Os03g45050 | retrotransposon protein, putative, Ty3-gypsy subclass, expressed	-	LOC_Os03g45070 | retrotransposon protein, putative, Ty3-gypsy subclass, expressed	-	0.000904514
P1 (PXO61)	3	26230265	Chr3_26230265	3.34943e-12	7.86077e-13	-	9.34369e-11	-	-	2.6161e-09	synonymous_variant	LOC_Os03g46380	LOC_Os03g46380 | retrotransposon protein, putative, unclassified	-	-	-	Fixed
P1 (PXO61)	3	26230266	Chr3_26230266	1.15161e-12	7.5565e-13	-	6.32947e-12	-	-	5.08328e-10	missense_variant	LOC_Os03g46380	LOC_Os03g46380 | retrotransposon protein, putative, unclassified	-	-	-	Fixed
C5 (GD1358)	3	27682171	Chr3_27682171	4.18734e-15	-	-	7.05307e-10	-	-	7.21007e-10	intergenic_region	LOC_Os03g48560-LOC_Os03g48570	LOC_Os03g48560 | N-acetylglucosaminyltransferase, putative, expressed	-	LOC_Os03g48570 | expressed protein	-	-
C5 (GD1358)	3	27682406	Chr3_27682406	2.17723e-09	-	-	-	-	-	-	intergenic_region	LOC_Os03g48560-LOC_Os03g48570	LOC_Os03g48560 | N-acetylglucosaminyltransferase, putative, expressed	-	LOC_Os03g48570 | expressed protein	-	-
C5 (GD1358)	3	31998146	Chr3_31998146	-	-	-	5.66003e-10	-	-	-	intergenic_region	LOC_Os03g56140-LOC_Os03g56160	LOC_Os03g56140 | homeobox protein rough sheath 1, putative, expressed	-	LOC_Os03g56160 | lectin-like receptor kinase 7, putative, expressed	-	-
C5 (GD1358)	3	31998305	Chr3_31998305	-	-	-	1.5091e-10	-	-	4.78502e-10	intergenic_region	LOC_Os03g56140-LOC_Os03g56160	LOC_Os03g56140 | homeobox protein rough sheath 1, putative, expressed	-	LOC_Os03g56160 | lectin-like receptor kinase 7, putative, expressed	-	-
C5 (GD1358)	3	31998406	Chr3_31998406	-	-	-	4.40003e-11	-	-	6.9198e-10	intergenic_region	LOC_Os03g56140-LOC_Os03g56160	LOC_Os03g56140 | homeobox protein rough sheath 1, putative, expressed	-	LOC_Os03g56160 | lectin-like receptor kinase 7, putative, expressed	-	-
C5 (GD1358)	3	31998658	Chr3_31998658	-	-	-	1.2165e-09	-	-	2.90517e-09	intergenic_region	LOC_Os03g56140-LOC_Os03g56160	LOC_Os03g56140 | homeobox protein rough sheath 1, putative, expressed	-	LOC_Os03g56160 | lectin-like receptor kinase 7, putative, expressed	-	-
C5 (GD1358)	3	31999265	Chr3_31999265	-	-	-	5.24165e-10	-	-	7.545e-09	intergenic_region	LOC_Os03g56140-LOC_Os03g56160	LOC_Os03g56140 | homeobox protein rough sheath 1, putative, expressed	-	LOC_Os03g56160 | lectin-like receptor kinase 7, putative, expressed	-	-
C5 (GD1358)	3	31999813	Chr3_31999813	-	-	-	9.56894e-11	-	-	1.16354e-09	intergenic_region	LOC_Os03g56140-LOC_Os03g56160	LOC_Os03g56140 | homeobox protein rough sheath 1, putative, expressed	-	LOC_Os03g56160 | lectin-like receptor kinase 7, putative, expressed	-	-
C5 (GD1358)	3	31999869	Chr3_31999869	-	-	-	4.01488e-09	-	-	-	intergenic_region	LOC_Os03g56140-LOC_Os03g56160	LOC_Os03g56140 | homeobox protein rough sheath 1, putative, expressed	-	LOC_Os03g56160 | lectin-like receptor kinase 7, putative, expressed	-	-
C5 (GD1358)	3	31999935	Chr3_31999935	-	-	-	1.63288e-10	-	-	1.50952e-09	intergenic_region	LOC_Os03g56140-LOC_Os03g56160	LOC_Os03g56140 | homeobox protein rough sheath 1, putative, expressed	-	LOC_Os03g56160 | lectin-like receptor kinase 7, putative, expressed	-	-
C5 (GD1358)	3	31999993	Chr3_31999993	-	-	-	3.20033e-10	-	-	2.28104e-08	intergenic_region	LOC_Os03g56140-LOC_Os03g56160	LOC_Os03g56140 | homeobox protein rough sheath 1, putative, expressed	-	LOC_Os03g56160 | lectin-like receptor kinase 7, putative, expressed	-	-
C5 (GD1358)	3	32000122	Chr3_32000122	-	-	-	8.92681e-10	-	-	1.03471e-08	intergenic_region	LOC_Os03g56140-LOC_Os03g56160	LOC_Os03g56140 | homeobox protein rough sheath 1, putative, expressed	-	LOC_Os03g56160 | lectin-like receptor kinase 7, putative, expressed	-	-
C5 (GD1358)	3	32000174	Chr3_32000174	-	-	-	1.49475e-10	-	-	7.8964e-10	intergenic_region	LOC_Os03g56140-LOC_Os03g56160	LOC_Os03g56140 | homeobox protein rough sheath 1, putative, expressed	-	LOC_Os03g56160 | lectin-like receptor kinase 7, putative, expressed	-	-
C5 (GD1358)	3	32000365	Chr3_32000365	-	-	-	1.40862e-11	-	-	1.09241e-09	intergenic_region	LOC_Os03g56140-LOC_Os03g56160	LOC_Os03g56140 | homeobox protein rough sheath 1, putative, expressed	-	LOC_Os03g56160 | lectin-like receptor kinase 7, putative, expressed	-	-
P1 (PXO61)	3	32464143	Chr3_32464143	1.69982e-12	1.32598e-12	-	7.92366e-10	-	-	5.24045e-09	intergenic_region	LOC_Os03g56980-LOC_Os03g56990	LOC_Os03g56980 | transposon protein, putative, unclassified, expressed	-	LOC_Os03g56990 | retrotransposon protein, putative, unclassified, expressed	-	Fixed
P1 (PXO61)	3	35918943	Chr3_35918943	-	-	-	2.00891e-08	-	-	-	intergenic_region	LOC_Os03g63600-LOC_Os03g63620	LOC_Os03g63600 | tetraspanin family protein, putative, expressed	-	LOC_Os03g63620 | tetraspanin family protein, putative, expressed	-	-
P1 (PXO61)	4	579031	Chr4_579031	-	1.01895e-12	-	-	1.08412e-08	-	-	intergenic_region	LOC_Os04g01920-LOC_Os04g01930	LOC_Os04g01920 | expressed protein	-	LOC_Os04g01930 | exostosin family protein, putative, expressed	-	Fixed
P1 (PXO61)	4	579037	Chr4_579037	-	1.33883e-12	-	-	-	-	-	intergenic_region	LOC_Os04g01920-LOC_Os04g01930	LOC_Os04g01920 | expressed protein	-	LOC_Os04g01930 | exostosin family protein, putative, expressed	-	Fixed
P1 (PXO61)	4	579413	Chr4_579413	-	7.38326e-13	-	-	-	-	-	intergenic_region	LOC_Os04g01920-LOC_Os04g01930	LOC_Os04g01920 | expressed protein	-	LOC_Os04g01930 | exostosin family protein, putative, expressed	-	Fixed
P1 (PXO61)	4	579454	Chr4_579454	2.05805e-08	-	-	-	-	-	-	intergenic_region	LOC_Os04g01920-LOC_Os04g01930	LOC_Os04g01920 | expressed protein	-	LOC_Os04g01930 | exostosin family protein, putative, expressed	-	-
C5 (GD1358)	4	579454	Chr4_579454	1.06458e-15	-	-	-	-	-	2.49192e-12	intergenic_region	LOC_Os04g01920-LOC_Os04g01930	LOC_Os04g01920 | expressed protein	-	LOC_Os04g01930 | exostosin family protein, putative, expressed	-	-
P1 (PXO61)	4	579565	Chr4_579565	-	1.70199e-08	-	-	-	-	-	intergenic_region	LOC_Os04g01920-LOC_Os04g01930	LOC_Os04g01920 | expressed protein	-	LOC_Os04g01930 | exostosin family protein, putative, expressed	-	Fixed
P1 (PXO61)	4	579596	Chr4_579596	1.95523e-09	9.57802e-14	-	-	5.76479e-09	-	-	intergenic_region	LOC_Os04g01920-LOC_Os04g01930	LOC_Os04g01920 | expressed protein	-	LOC_Os04g01930 | exostosin family protein, putative, expressed	-	Fixed
P1 (PXO61)	4	579842	Chr4_579842	-	4.67733e-12	-	-	8.09548e-11	-	-	intergenic_region	LOC_Os04g01920-LOC_Os04g01930	LOC_Os04g01920 | expressed protein	-	LOC_Os04g01930 | exostosin family protein, putative, expressed	-	Fixed
P1 (PXO61)	4	579861	Chr4_579861	-	7.57057e-09	-	-	6.1533e-09	-	-	intergenic_region	LOC_Os04g01920-LOC_Os04g01930	LOC_Os04g01920 | expressed protein	-	LOC_Os04g01930 | exostosin family protein, putative, expressed	-	Fixed
P1 (PXO61)	4	580920	Chr4_580920	-	1.71569e-08	-	-	-	-	-	intergenic_region	LOC_Os04g01920-LOC_Os04g01930	LOC_Os04g01920 | expressed protein	-	LOC_Os04g01930 | exostosin family protein, putative, expressed	-	Fixed
P1 (PXO61)	4	580955	Chr4_580955	7.38597e-09	1.52416e-09	-	-	-	-	-	intergenic_region	LOC_Os04g01920-LOC_Os04g01930	LOC_Os04g01920 | expressed protein	-	LOC_Os04g01930 | exostosin family protein, putative, expressed	-	Fixed
P1 (PXO61)	4	581009	Chr4_581009	1.35161e-08	6.06898e-11	-	-	-	-	-	intergenic_region	LOC_Os04g01920-LOC_Os04g01930	LOC_Os04g01920 | expressed protein	-	LOC_Os04g01930 | exostosin family protein, putative, expressed	-	Fixed
P1 (PXO61)	4	581066	Chr4_581066	-	1.30499e-08	-	-	-	-	-	intergenic_region	LOC_Os04g01920-LOC_Os04g01930	LOC_Os04g01920 | expressed protein	-	LOC_Os04g01930 | exostosin family protein, putative, expressed	-	Fixed
P1 (PXO61)	4	581308	Chr4_581308	-	1.19342e-08	-	-	-	-	-	intergenic_region	LOC_Os04g01920-LOC_Os04g01930	LOC_Os04g01920 | expressed protein	-	LOC_Os04g01930 | exostosin family protein, putative, expressed	-	0.000179999
P1 (PXO61)	4	583237	Chr4_583237	6.62791e-10	2.57711e-11	-	-	1.46733e-09	-	-	intergenic_region	LOC_Os04g01920-LOC_Os04g01930	LOC_Os04g01920 | expressed protein	-	LOC_Os04g01930 | exostosin family protein, putative, expressed	-	Fixed
P1 (PXO61)	4	583512	Chr4_583512	-	1.6475e-09	-	-	-	-	-	intergenic_region	LOC_Os04g01920-LOC_Os04g01930	LOC_Os04g01920 | expressed protein	-	LOC_Os04g01930 | exostosin family protein, putative, expressed	-	Fixed
P1 (PXO61)	4	583562	Chr4_583562	-	1.26447e-08	-	-	1.35776e-08	-	-	intergenic_region	LOC_Os04g01920-LOC_Os04g01930	LOC_Os04g01920 | expressed protein	-	LOC_Os04g01930 | exostosin family protein, putative, expressed	-	Fixed
P1 (PXO61)	4	583634	Chr4_583634	-	5.25697e-09	-	-	4.71981e-09	-	-	intergenic_region	LOC_Os04g01920-LOC_Os04g01930	LOC_Os04g01920 | expressed protein	-	LOC_Os04g01930 | exostosin family protein, putative, expressed	-	Fixed
C5 (GD1358)	4	1207314	Chr4_1207314	-	-	-	-	-	-	1.2221e-08	intergenic_region	LOC_Os04g02970-LOC_Os04g02980	LOC_Os04g02970 | subtilisin-like protease precursor, putative, expressed	-	LOC_Os04g02980 | OsSub33 - Putative Subtilisin homologue, expressed	-	-
C3 (JS158-2)	4	2214395	Chr4_2214395	-	-	-	4.71608e-09	-	-	-	intergenic_region	LOC_Os04g04610-LOC_Os04g04620	LOC_Os04g04610 | retrotransposon protein, putative, Ty3-gypsy subclass	-	LOC_Os04g04620 | retrotransposon protein, putative, Ty3-gypsy subclass	-	-
P9a (PXO339)	4	4641892	Chr4_4641892	-	-	1.49591e-08	-	-	-	-	Promoter_upstream_gene_variant	LOC_Os04g08550	LOC_Os04g08550 | oxidoreductase, aldo/keto reductase family protein, putative, expressed	-	-	-	0.050955
C3 (JS158-2)	4	6166677	Chr4_6166677	-	1.79725e-08	-	-	-	-	-	synonymous_variant	LOC_Os04g11290	LOC_Os04g11290 | retrotransposon protein, putative, unclassified, expressed	-	-	-	Fixed
P9a (PXO339)	4	6425225	Chr4_6425225	-	-	6.52778e-08	-	-	-	-	missense_variant&splice_region_variant	LOC_Os04g11730	LOC_Os04g11730 | methyl-CpG binding domain containing protein, expressed	-	-	-	0.650992
P9a (PXO339)	4	6790026	Chr4_6790026	-	-	-	-	2.40756e-08	-	-	intergenic_region	LOC_Os04g12290-LOC_Os04g12300	LOC_Os04g12290 | retrotransposon protein, putative, Ty3-gypsy subclass	-	LOC_Os04g12300 | retrotransposon protein, putative, Ty3-gypsy subclass	-	-
P9a (PXO339)	4	7267076	Chr4_7267076	-	-	-	-	-	-	1.03585e-08	missense_variant	LOC_Os04g13170	LOC_Os04g13170 | OsFBD10 - F-box and FBD domain containing protein, expressed	-	-	-	-
P1 (PXO61)	4	7872046	Chr4_7872046	-	-	3.03283e-08	-	-	-	-	intergenic_region	LOC_Os04g14100-LOC_Os04g14110	LOC_Os04g14100 | hypothetical protein	-	LOC_Os04g14110 | TRAF-type zinc finger family protein, expressed	-	Fixed
P9a (PXO339)	4	12779657	Chr4_12779657	4.47131e-09	-	-	-	4.54648e-09	-	-	missense_variant	LOC_Os04g22570	LOC_Os04g22570 | retrotransposon protein, putative, unclassified, expressed	-	-	-	-
P1 (PXO61)	4	13190636	Chr4_13190636	9.44827e-10	-	-	-	-	-	-	missense_variant	LOC_Os04g23190	LOC_Os04g23190 | retrotransposon protein, putative, unclassified, expressed	-	-	-	-
P1 (PXO61)	4	13191332	Chr4_13191332	2.54204e-08	-	-	-	-	-	-	intergenic_region	LOC_Os04g23190-LOC_Os04g23200	LOC_Os04g23190 | retrotransposon protein, putative, unclassified, expressed	-	LOC_Os04g23200 | expressed protein	-	-
P1 (PXO61)	4	13191346	Chr4_13191346	2.01258e-08	-	-	-	-	-	-	intergenic_region	LOC_Os04g23190-LOC_Os04g23200	LOC_Os04g23190 | retrotransposon protein, putative, unclassified, expressed	-	LOC_Os04g23200 | expressed protein	-	-
P9a (PXO339)	4	16425980	Chr4_16425980	1.76196e-11	1.88131e-10	-	-	-	-	-	intergenic_region	LOC_Os04g27790-LOC_Os04g27800	LOC_Os04g27790 | terpene synthase, putative, expressed	OsTPS24	LOC_Os04g27800 | expressed protein	-	Fixed
P1 (PXO61)	4	18654588	Chr4_18654588	6.295e-20	2.08717e-10	-	7.25146e-09	1.86963e-15	-	3.61818e-09	Promoter_upstream_gene_variant	LOC_Os04g31180	LOC_Os04g31180 | retrotransposon protein, putative, unclassified, expressed	-	-	-	Fixed
C5 (GD1358)	4	18654588	Chr4_18654588	1.57008e-08	-	-	-	-	-	-	Promoter_upstream_gene_variant	LOC_Os04g31180	LOC_Os04g31180 | retrotransposon protein, putative, unclassified, expressed	-	-	-	Fixed
P1 (PXO61)	4	18654702	Chr4_18654702	8.82891e-18	9.40957e-11	-	2.20409e-08	2.87685e-13	-	7.36887e-09	5_prime_UTR_variant	LOC_Os04g31180	LOC_Os04g31180 | retrotransposon protein, putative, unclassified, expressed	-	-	-	Fixed
C5 (GD1358)	4	18654702	Chr4_18654702	1.42713e-08	-	-	-	-	-	-	5_prime_UTR_variant	LOC_Os04g31180	LOC_Os04g31180 | retrotransposon protein, putative, unclassified, expressed	-	-	-	Fixed
P1 (PXO61)	4	18654708	Chr4_18654708	1.77192e-11	-	-	-	-	-	-	5_prime_UTR_variant	LOC_Os04g31180	LOC_Os04g31180 | retrotransposon protein, putative, unclassified, expressed	-	-	-	Fixed
C5 (GD1358)	4	18654708	Chr4_18654708	4.30294e-20	-	6.88515e-10	1.55786e-13	-	-	2.0799e-14	5_prime_UTR_variant	LOC_Os04g31180	LOC_Os04g31180 | retrotransposon protein, putative, unclassified, expressed	-	-	-	Fixed
P1 (PXO61)	4	18654714	Chr4_18654714	3.20563e-19	2.69592e-11	-	2.80647e-08	5.0665e-16	-	6.40556e-09	5_prime_UTR_variant	LOC_Os04g31180	LOC_Os04g31180 | retrotransposon protein, putative, unclassified, expressed	-	-	-	Fixed
C5 (GD1358)	4	18654714	Chr4_18654714	5.44777e-09	-	-	-	-	-	-	5_prime_UTR_variant	LOC_Os04g31180	LOC_Os04g31180 | retrotransposon protein, putative, unclassified, expressed	-	-	-	Fixed
P1 (PXO61)	4	18654761	Chr4_18654761	-	-	1.36482e-08	-	-	-	-	5_prime_UTR_variant	LOC_Os04g31180	LOC_Os04g31180 | retrotransposon protein, putative, unclassified, expressed	-	-	-	Fixed
C5 (GD1358)	4	18654761	Chr4_18654761	-	-	5.37467e-08	-	-	-	-	5_prime_UTR_variant	LOC_Os04g31180	LOC_Os04g31180 | retrotransposon protein, putative, unclassified, expressed	-	-	-	Fixed
P1 (PXO61)	4	18654805	Chr4_18654805	2.28289e-17	1.56201e-08	-	-	1.56787e-13	-	-	5_prime_UTR_variant	LOC_Os04g31180	LOC_Os04g31180 | retrotransposon protein, putative, unclassified, expressed	-	-	-	Fixed
C5 (GD1358)	4	18654805	Chr4_18654805	1.1798e-08	-	-	-	-	-	-	5_prime_UTR_variant	LOC_Os04g31180	LOC_Os04g31180 | retrotransposon protein, putative, unclassified, expressed	-	-	-	Fixed
P1 (PXO61)	4	18654809	Chr4_18654809	2.48766e-18	2.04973e-08	-	-	1.55007e-13	-	-	5_prime_UTR_premature_start_codon_gain_variant	LOC_Os04g31180	LOC_Os04g31180 | retrotransposon protein, putative, unclassified, expressed	-	-	-	Fixed
P1 (PXO61)	4	18654948	Chr4_18654948	1.63277e-18	5.7113e-11	-	-	8.21841e-15	-	4.38226e-09	5_prime_UTR_variant	LOC_Os04g31180	LOC_Os04g31180 | retrotransposon protein, putative, unclassified, expressed	-	-	-	Fixed
P1 (PXO61)	4	18655027	Chr4_18655027	3.5111e-19	8.90239e-11	-	2.28149e-09	2.05967e-14	-	6.83372e-10	splice_region_variant	LOC_Os04g31180	LOC_Os04g31180 | retrotransposon protein, putative, unclassified, expressed	-	-	-	Fixed
C5 (GD1358)	4	18655027	Chr4_18655027	8.26773e-09	-	-	-	-	-	-	splice_region_variant	LOC_Os04g31180	LOC_Os04g31180 | retrotransposon protein, putative, unclassified, expressed	-	-	-	Fixed
P1 (PXO61)	4	18655066	Chr4_18655066	2.90436e-19	6.04935e-12	-	4.97555e-10	3.29304e-13	-	1.73901e-10	intron_variant	LOC_Os04g31180	LOC_Os04g31180 | retrotransposon protein, putative, unclassified, expressed	-	-	-	Fixed
P1 (PXO61)	4	18655081	Chr4_18655081	8.09537e-20	5.21368e-11	-	4.85403e-10	6.03042e-14	-	2.62096e-10	intron_variant	LOC_Os04g31180	LOC_Os04g31180 | retrotransposon protein, putative, unclassified, expressed	-	-	-	Fixed
C5 (GD1358)	4	18655081	Chr4_18655081	9.68836e-09	-	-	-	-	-	-	intron_variant	LOC_Os04g31180	LOC_Os04g31180 | retrotransposon protein, putative, unclassified, expressed	-	-	-	Fixed
P1 (PXO61)	4	18655113	Chr4_18655113	1.40694e-14	-	-	-	1.39879e-10	-	-	5_prime_UTR_variant	LOC_Os04g31180	LOC_Os04g31180 | retrotransposon protein, putative, unclassified, expressed	-	-	-	-
P1 (PXO61)	4	18655390	Chr4_18655390	4.40493e-12	-	-	-	9.3936e-12	-	-	intron_variant	LOC_Os04g31180	LOC_Os04g31180 | retrotransposon protein, putative, unclassified, expressed	-	-	-	-
C5 (GD1358)	4	18655390	Chr4_18655390	2.58162e-08	-	-	-	-	-	-	intron_variant	LOC_Os04g31180	LOC_Os04g31180 | retrotransposon protein, putative, unclassified, expressed	-	-	-	-
C5 (GD1358)	4	18655407	Chr4_18655407	-	-	4.40029e-08	-	-	-	3.1735e-12	intron_variant	LOC_Os04g31180	LOC_Os04g31180 | retrotransposon protein, putative, unclassified, expressed	-	-	-	Fixed
P1 (PXO61)	4	18655530	Chr4_18655530	9.77027e-15	-	-	-	7.48576e-12	-	-	intron_variant	LOC_Os04g31180	LOC_Os04g31180 | retrotransposon protein, putative, unclassified, expressed	-	-	-	-
P1 (PXO61)	4	18655812	Chr4_18655812	2.47511e-12	-	-	-	2.49092e-10	-	-	5_prime_UTR_variant	LOC_Os04g31180	LOC_Os04g31180 | retrotransposon protein, putative, unclassified, expressed	-	-	-	-
C5 (GD1358)	4	18655869	Chr4_18655869	-	-	-	-	-	-	2.19361e-14	5_prime_UTR_variant	LOC_Os04g31180	LOC_Os04g31180 | retrotransposon protein, putative, unclassified, expressed	-	-	-	-
C5 (GD1358)	4	18656009	Chr4_18656009	-	-	1.71299e-08	-	-	-	1.70409e-14	5_prime_UTR_variant	LOC_Os04g31180	LOC_Os04g31180 | retrotransposon protein, putative, unclassified, expressed	-	-	-	Fixed
P1 (PXO61)	4	18656103	Chr4_18656103	7.10054e-10	-	-	-	-	-	-	5_prime_UTR_premature_start_codon_gain_variant	LOC_Os04g31180	LOC_Os04g31180 | retrotransposon protein, putative, unclassified, expressed	-	-	-	-
C5 (GD1358)	4	18656103	Chr4_18656103	8.57265e-17	-	-	-	-	-	1.73549e-14	5_prime_UTR_premature_start_codon_gain_variant	LOC_Os04g31180	LOC_Os04g31180 | retrotransposon protein, putative, unclassified, expressed	-	-	-	-
P1 (PXO61)	4	18656458	Chr4_18656458	-	-	3.89441e-08	-	-	-	-	intron_variant	LOC_Os04g31180	LOC_Os04g31180 | retrotransposon protein, putative, unclassified, expressed	-	-	-	Fixed
C5 (GD1358)	4	18656458	Chr4_18656458	-	-	1.83521e-09	-	-	-	1.42737e-14	intron_variant	LOC_Os04g31180	LOC_Os04g31180 | retrotransposon protein, putative, unclassified, expressed	-	-	-	Fixed
P1 (PXO61)	4	18656502	Chr4_18656502	1.6371e-11	-	-	-	3.26423e-09	-	-	intron_variant	LOC_Os04g31180	LOC_Os04g31180 | retrotransposon protein, putative, unclassified, expressed	-	-	-	-
P1 (PXO61)	4	18656684	Chr4_18656684	6.5185e-09	-	-	-	-	-	-	intron_variant	LOC_Os04g31180	LOC_Os04g31180 | retrotransposon protein, putative, unclassified, expressed	-	-	-	-
C5 (GD1358)	4	18656684	Chr4_18656684	4.17755e-12	-	-	-	-	-	-	intron_variant	LOC_Os04g31180	LOC_Os04g31180 | retrotransposon protein, putative, unclassified, expressed	-	-	-	-
P1 (PXO61)	4	18656689	Chr4_18656689	-	-	6.16342e-08	-	-	-	-	intron_variant	LOC_Os04g31180	LOC_Os04g31180 | retrotransposon protein, putative, unclassified, expressed	-	-	-	Fixed
C3 (JS158-2)	4	28465005	Chr4_28465005	-	-	-	-	-	-	3.25048e-09	intergenic_region	LOC_Os04g47870-LOC_Os04g47890	LOC_Os04g47870 | PINHEAD, putative, expressed	OsAGO1b	LOC_Os04g47890 | MYB family transcription factor, putative, expressed	-	-
P9a (PXO339)	4	30854392	Chr4_30854392	2.11102e-08	-	-	-	-	-	-	intron_variant	LOC_Os04g51970	LOC_Os04g51970 | synaptic vesicle 2-related protein, putative, expressed	-	-	-	-
C3 (JS158-2)	4	32208781	Chr4_32208781	-	-	-	-	1.04179e-08	-	-	intergenic_region	LOC_Os04g54040-LOC_Os04g54050	LOC_Os04g54040 | expressed protein	-	LOC_Os04g54050 | retrotransposon protein, putative, unclassified	-	-
C5 (GD1358)	4	32475495	Chr4_32475495	-	-	3.47559e-08	-	-	-	-	intergenic_region	LOC_Os04g54600-LOC_Os04g54610	LOC_Os04g54600 | DUF617 domain containing protein, expressed	-	LOC_Os04g54610 | expressed protein	-	Fixed
P1 (PXO61)	4	32864273	Chr4_32864273	2.43523e-08	-	-	-	-	-	-	intron_variant	LOC_Os04g55270	LOC_Os04g55270 | expressed protein	-	-	-	-
P1 (PXO61)	4	32864276	Chr4_32864276	2.55214e-08	-	-	-	-	-	-	intron_variant	LOC_Os04g55270	LOC_Os04g55270 | expressed protein	-	-	-	-
P1 (PXO61)	4	32864592	Chr4_32864592	-	8.84337e-09	-	-	-	-	-	synonymous_variant	LOC_Os04g55270	LOC_Os04g55270 | expressed protein	-	-	-	Fixed
P9a (PXO339)	5	1937360	Chr5_1937360	5.78689e-09	-	-	-	-	-	-	intron_variant	LOC_Os05g04250	LOC_Os05g04250 | expressed protein	-	-	-	-
P9a (PXO339)	5	2043331	Chr5_2043331	-	-	-	3.08216e-08	-	-	-	intergenic_region	LOC_Os05g04430-LOC_Os05g04440	LOC_Os05g04430 | retrotransposon protein, putative, unclassified, expressed	-	LOC_Os05g04440 | peroxidase precursor, putative, expressed	-	-
P1 (PXO61)	5	4378815	Chr5_4378815	-	1.78238e-10	-	-	-	-	-	intergenic_region	LOC_Os05g08040-LOC_Os05g08050	LOC_Os05g08040 | retrotransposon protein, putative, unclassified, expressed	-	LOC_Os05g08050 | retrotransposon protein, putative, unclassified, expressed	-	Fixed
P1 (PXO61)	5	4379199	Chr5_4379199	-	8.65054e-10	-	-	-	-	-	intergenic_region	LOC_Os05g08040-LOC_Os05g08050	LOC_Os05g08040 | retrotransposon protein, putative, unclassified, expressed	-	LOC_Os05g08050 | retrotransposon protein, putative, unclassified, expressed	-	Fixed
P1 (PXO61)	5	4379206	Chr5_4379206	-	3.16379e-09	-	-	-	-	-	intergenic_region	LOC_Os05g08040-LOC_Os05g08050	LOC_Os05g08040 | retrotransposon protein, putative, unclassified, expressed	-	LOC_Os05g08050 | retrotransposon protein, putative, unclassified, expressed	-	Fixed
P9a (PXO339)	5	6101044	Chr5_6101044	-	-	2.2945e-08	-	-	-	-	intergenic_region	LOC_Os05g10940-LOC_Os05g10950	LOC_Os05g10940 | metal cation transporter, putative, expressed	OsZIP7a|OsZIP7	LOC_Os05g10950 | retrotransposon protein, putative, Ty3-gypsy subclass	-	Fixed
C5 (GD1358)	5	6202216	Chr5_6202216	-	-	-	2.91859e-08	-	-	-	intergenic_region	LOC_Os05g11064-LOC_Os05g11070	LOC_Os05g11064 | expressed protein	-	LOC_Os05g11070 | helix-loop-helix DNA-binding domain containing protein, expressed	-	-
C5 (GD1358)	5	6202622	Chr5_6202622	-	-	-	-	-	-	2.95084e-08	intergenic_region	LOC_Os05g11064-LOC_Os05g11070	LOC_Os05g11064 | expressed protein	-	LOC_Os05g11070 | helix-loop-helix DNA-binding domain containing protein, expressed	-	-
C5 (GD1358)	5	6202644	Chr5_6202644	-	-	-	2.14003e-08	-	-	4.19092e-08	intergenic_region	LOC_Os05g11064-LOC_Os05g11070	LOC_Os05g11064 | expressed protein	-	LOC_Os05g11070 | helix-loop-helix DNA-binding domain containing protein, expressed	-	-
C5 (GD1358)	5	6202650	Chr5_6202650	-	-	-	2.20208e-08	-	-	-	intergenic_region	LOC_Os05g11064-LOC_Os05g11070	LOC_Os05g11064 | expressed protein	-	LOC_Os05g11070 | helix-loop-helix DNA-binding domain containing protein, expressed	-	-
P1 (PXO61)	5	8574139	Chr5_8574139	-	-	1.09314e-09	-	-	-	-	intergenic_region	LOC_Os05g15100-LOC_Os05g15110	LOC_Os05g15100 | expressed protein	-	LOC_Os05g15110 | expressed protein	-	Fixed
P1 (PXO61)	5	8574168	Chr5_8574168	-	-	1.09314e-09	-	-	-	-	missense_variant	LOC_Os05g15110	LOC_Os05g15110 | expressed protein	-	-	-	Fixed
C5 (GD1358)	5	9360295	Chr5_9360295	-	-	1.7582e-08	-	-	-	-	intergenic_region	LOC_Os05g16490-LOC_Os05g16500	LOC_Os05g16490 | expressed protein	-	LOC_Os05g16500 | transposon protein, putative, unclassified, expressed	-	Fixed
P1 (PXO61)	5	18200282	Chr5_18200282	-	7.24239e-09	-	-	-	-	-	intergenic_region	LOC_Os05g31300-LOC_Os05g31310	LOC_Os05g31300 | transposon protein, putative, Mariner sub-class	-	LOC_Os05g31310 | expressed protein	-	Fixed
P9a (PXO339)	5	22461783	Chr5_22461783	-	-	1.79753e-09	-	-	-	-	intergenic_region	LOC_Os05g38310-LOC_Os05g38320	LOC_Os05g38310 | ubiquitin family protein, putative, expressed	-	LOC_Os05g38320 | avr9/Cf-9 rapidly elicited protein, putative, expressed	-	0.175759
P9a (PXO339)	5	22461846	Chr5_22461846	-	-	2.65971e-08	-	-	-	-	intergenic_region	LOC_Os05g38310-LOC_Os05g38320	LOC_Os05g38310 | ubiquitin family protein, putative, expressed	-	LOC_Os05g38320 | avr9/Cf-9 rapidly elicited protein, putative, expressed	-	0.263014
P1 (PXO61)	5	23589191	Chr5_23589191	-	1.57936e-09	-	-	-	-	-	synonymous_variant	LOC_Os05g40160	LOC_Os05g40160 | NB-ARC domain containing protein, expressed	-	-	-	Fixed
P1 (PXO61)	5	23589278	Chr5_23589278	-	1.29767e-08	-	-	-	-	-	missense_variant	LOC_Os05g40160	LOC_Os05g40160 | NB-ARC domain containing protein, expressed	-	-	-	Fixed
P1 (PXO61)	5	27112117	Chr5_27112117	-	1.38954e-08	-	-	-	-	-	intron_variant	LOC_Os05g46810	LOC_Os05g46810 | retrotransposon protein, putative, Ty3-gypsy subclass, expressed	-	-	-	Fixed
C3 (JS158-2)	6	516127	Chr6_516127	-	-	6.73882e-08	-	-	-	7.09208e-11	intergenic_region	LOC_Os06g01920-LOC_Os06g01934	LOC_Os06g01920 | expansin precursor, putative, expressed	OsEXPA17	LOC_Os06g01934 | homeobox domain containing protein, expressed	-	Fixed
C3 (JS158-2)	6	595150	Chr6_595150	-	-	-	-	-	-	1.20702e-09	intergenic_region	LOC_Os06g02040-LOC_Os06g02054	LOC_Os06g02040 | late embryogenesis abundant group 1, putative, expressed	OsLEA4	LOC_Os06g02054 | OsFBX180 - F-box domain containing protein, expressed	-	-
C3 (JS158-2)	6	615560	Chr6_615560	-	-	-	-	-	-	7.09208e-11	intergenic_region	LOC_Os06g02080-LOC_Os06g02090	LOC_Os06g02080 | hypothetical protein	-	LOC_Os06g02090 | expressed protein	-	-
C3 (JS158-2)	6	620214	Chr6_620214	-	-	-	-	-	-	8.1639e-11	intergenic_region	LOC_Os06g02090-LOC_Os06g02100	LOC_Os06g02090 | expressed protein	-	LOC_Os06g02100 | OsFBX181 - F-box domain containing protein, expressed	-	-
C3 (JS158-2)	6	769691	Chr6_769691	-	-	-	-	-	-	7.45625e-10	intergenic_region	LOC_Os06g02304-LOC_Os06g02320	LOC_Os06g02304 | retrotransposon protein, putative, unclassified, expressed	-	LOC_Os06g02320 | expressed protein	-	-
C3 (JS158-2)	6	938264	Chr6_938264	-	-	-	-	-	-	1.74067e-08	synonymous_variant	LOC_Os06g02640	LOC_Os06g02640 | ripening-related protein precursor, putative, expressed	-	-	-	-
P1 (PXO61)	6	1102651	Chr6_1102651	7.54369e-12	1.20477e-11	-	-	-	-	2.841e-08	missense_variant	LOC_Os06g03000	LOC_Os06g03000 | retrotransposon protein, putative, Ty3-gypsy subclass, expressed	-	-	-	0.021224
P1 (PXO61)	6	1102779	Chr6_1102779	8.08262e-09	8.48106e-09	-	-	-	-	-	intergenic_region	LOC_Os06g03000-LOC_Os06g03020	LOC_Os06g03000 | retrotransposon protein, putative, Ty3-gypsy subclass, expressed	-	LOC_Os06g03020 | expressed protein	-	0.0165037
P9a (PXO339)	6	1217530	Chr6_1217530	-	-	1.0222e-08	-	-	-	-	intergenic_region	LOC_Os06g03210-LOC_Os06g03220	LOC_Os06g03210 | expressed protein	-	LOC_Os06g03220 | expressed protein	-	4.05738e-06
C3 (JS158-2)	6	2739748	Chr6_2739748	-	-	-	-	-	-	6.67003e-10	intron_variant	LOC_Os06g05970	LOC_Os06g05970 | DUF581 domain containing protein, expressed	-	-	-	-
C3 (JS158-2)	6	2751016	Chr6_2751016	-	-	-	-	-	-	2.81871e-08	synonymous_variant	LOC_Os06g05990	LOC_Os06g05990 | zinc finger family protein, putative, expressed	-	-	-	-
C3 (JS158-2)	6	2753568	Chr6_2753568	-	-	-	-	-	-	2.89868e-08	intron_variant	LOC_Os06g05990	LOC_Os06g05990 | zinc finger family protein, putative, expressed	-	-	-	-
C3 (JS158-2)	6	2795235	Chr6_2795235	-	-	-	-	-	-	1.33862e-08	intergenic_region	LOC_Os06g06070-LOC_Os06g06080	LOC_Os06g06070 | retrotransposon protein, putative, unclassified, expressed	-	LOC_Os06g06080 | serine esterase family protein, putative, expressed	-	-
C3 (JS158-2)	6	2847375	Chr6_2847375	-	-	-	-	-	-	1.45815e-08	intergenic_region	LOC_Os06g06140-LOC_Os06g06150	LOC_Os06g06140 | hypothetical protein	-	LOC_Os06g06150 | zinc finger, C3HC4 type domain containing protein, expressed	-	-
C3 (JS158-2)	6	2867939	Chr6_2867939	-	-	-	-	-	-	1.45144e-08	intergenic_region	LOC_Os06g06190-LOC_Os06g06200	LOC_Os06g06190 | uncharacterized protein ycf45, putative, expressed	-	LOC_Os06g06200 | retrotransposon protein, putative, LINE subclass, expressed	-	-
C3 (JS158-2)	6	2872794	Chr6_2872794	-	-	-	-	-	-	1.26547e-08	intergenic_region	LOC_Os06g06200-LOC_Os06g06210	LOC_Os06g06200 | retrotransposon protein, putative, LINE subclass, expressed	-	LOC_Os06g06210 | expressed protein	-	-
C3 (JS158-2)	6	2998479	Chr6_2998479	-	-	-	-	-	-	7.4659e-09	Promoter_upstream_gene_variant	LOC_Os06g06430	LOC_Os06g06430 | expressed protein	-	-	-	-
P1 (PXO61)	6	3029817	Chr6_3029817	5.89934e-10	-	-	-	-	-	-	intergenic_region	LOC_Os06g06440-LOC_Os06g06450	LOC_Os06g06440 | ABC transporter, ATP-binding protein, putative, expressed	-	LOC_Os06g06450 | heat shock protein STI, putative, expressed	-	-
C5 (GD1358)	6	3029817	Chr6_3029817	4.64978e-11	-	-	-	-	-	-	intergenic_region	LOC_Os06g06440-LOC_Os06g06450	LOC_Os06g06440 | ABC transporter, ATP-binding protein, putative, expressed	-	LOC_Os06g06450 | heat shock protein STI, putative, expressed	-	-
P1 (PXO61)	6	3029845	Chr6_3029845	2.58407e-09	-	-	-	-	-	-	intergenic_region	LOC_Os06g06440-LOC_Os06g06450	LOC_Os06g06440 | ABC transporter, ATP-binding protein, putative, expressed	-	LOC_Os06g06450 | heat shock protein STI, putative, expressed	-	-
C5 (GD1358)	6	3029845	Chr6_3029845	8.13811e-14	-	-	2.84606e-10	-	-	1.16911e-08	intergenic_region	LOC_Os06g06440-LOC_Os06g06450	LOC_Os06g06440 | ABC transporter, ATP-binding protein, putative, expressed	-	LOC_Os06g06450 | heat shock protein STI, putative, expressed	-	-
P1 (PXO61)	6	3029850	Chr6_3029850	1.85144e-09	-	-	-	-	-	-	intergenic_region	LOC_Os06g06440-LOC_Os06g06450	LOC_Os06g06440 | ABC transporter, ATP-binding protein, putative, expressed	-	LOC_Os06g06450 | heat shock protein STI, putative, expressed	-	-
C5 (GD1358)	6	3029850	Chr6_3029850	8.22536e-13	-	-	-	-	-	1.42827e-08	intergenic_region	LOC_Os06g06440-LOC_Os06g06450	LOC_Os06g06440 | ABC transporter, ATP-binding protein, putative, expressed	-	LOC_Os06g06450 | heat shock protein STI, putative, expressed	-	-
P9a (PXO339)	6	4654444	Chr6_4654444	-	-	3.80749e-09	-	-	-	-	intron_variant	LOC_Os06g09270	LOC_Os06g09270 | hypro1, putative, expressed	-	-	-	0.00363336
P9a (PXO339)	6	5822478	Chr6_5822478	5.11686e-13	7.94254e-12	-	-	1.27346e-08	-	-	missense_variant	LOC_Os06g11110	LOC_Os06g11110 | transposon protein, putative, unclassified, expressed	-	-	-	Fixed
P9a (PXO339)	6	5822482	Chr6_5822482	9.77178e-13	1.4326e-11	-	-	5.53394e-09	-	-	missense_variant	LOC_Os06g11110	LOC_Os06g11110 | transposon protein, putative, unclassified, expressed	-	-	-	Fixed
P9a (PXO339)	6	5822710	Chr6_5822710	1.86015e-08	-	-	-	-	-	-	missense_variant	LOC_Os06g11110	LOC_Os06g11110 | transposon protein, putative, unclassified, expressed	-	-	-	-
P9a (PXO339)	6	5822868	Chr6_5822868	-	-	-	-	1.663e-08	-	-	synonymous_variant	LOC_Os06g11110	LOC_Os06g11110 | transposon protein, putative, unclassified, expressed	-	-	-	-
P9a (PXO339)	6	5822874	Chr6_5822874	-	-	-	-	2.45716e-09	-	-	missense_variant	LOC_Os06g11110	LOC_Os06g11110 | transposon protein, putative, unclassified, expressed	-	-	-	-
P9a (PXO339)	6	5822954	Chr6_5822954	1.35279e-08	-	-	-	-	-	-	missense_variant	LOC_Os06g11110	LOC_Os06g11110 | transposon protein, putative, unclassified, expressed	-	-	-	-
P9a (PXO339)	6	5823116	Chr6_5823116	1.0824e-08	-	-	-	5.60747e-09	-	-	stop_gained	LOC_Os06g11110	LOC_Os06g11110 | transposon protein, putative, unclassified, expressed	-	-	-	-
P9a (PXO339)	6	5823342	Chr6_5823342	1.44165e-13	6.26652e-12	-	-	3.44719e-12	-	-	intron_variant	LOC_Os06g11110	LOC_Os06g11110 | transposon protein, putative, unclassified, expressed	-	-	-	Fixed
P9a (PXO339)	6	5823373	Chr6_5823373	2.9373e-09	2.47598e-08	-	-	2.23333e-08	-	-	intron_variant	LOC_Os06g11110	LOC_Os06g11110 | transposon protein, putative, unclassified, expressed	-	-	-	Fixed
C3 (JS158-2)	6	8966305	Chr6_8966305	-	-	4.61181e-08	-	-	-	-	intergenic_region	LOC_Os06g15779-LOC_Os06g15800	LOC_Os06g15779 | aluminum-activated malate transporter, putative, expressed	-	LOC_Os06g15800 | expressed protein	-	0.000179843
C3 (JS158-2)	6	9015158	Chr6_9015158	1.16422e-08	-	4.86973e-08	-	-	-	-	intergenic_region	LOC_Os06g15870-LOC_Os06g15880	LOC_Os06g15870 | retrotransposon protein, putative, unclassified, expressed	-	LOC_Os06g15880 | retrotransposon protein, putative, unclassified	-	0.0208171
C3 (JS158-2)	6	9049128	Chr6_9049128	-	-	2.41958e-08	-	-	-	-	intergenic_region	LOC_Os06g15910-LOC_Os06g15920	LOC_Os06g15910 | potassium transporter, putative, expressed	-	LOC_Os06g15920 | transposon protein, putative, unclassified, expressed	-	0.0213915
C3 (JS158-2)	6	9124315	Chr6_9124315	-	-	8.35161e-09	-	-	-	-	3_prime_UTR_variant	LOC_Os06g16030	LOC_Os06g16030 | amidase family protein, putative, expressed	-	-	-	0.0627635
P1 (PXO61)	6	10703340	Chr6_10703340	1.69908e-08	2.43308e-08	-	2.38008e-08	-	-	-	intergenic_region	LOC_Os06g18830-LOC_Os06g18840	LOC_Os06g18830 | AGC_PVPK_like_kin82y.13 - ACG kinases include homologs to PKA, PKG and PKC, expressed	G11A	LOC_Os06g18840 | retrotransposon protein, putative, LINE subclass, expressed	-	Fixed
P1 (PXO61)	6	10703385	Chr6_10703385	2.14537e-09	-	-	-	-	-	-	intergenic_region	LOC_Os06g18830-LOC_Os06g18840	LOC_Os06g18830 | AGC_PVPK_like_kin82y.13 - ACG kinases include homologs to PKA, PKG and PKC, expressed	G11A	LOC_Os06g18840 | retrotransposon protein, putative, LINE subclass, expressed	-	-
P1 (PXO61)	6	10704454	Chr6_10704454	1.92141e-09	3.59093e-09	-	-	-	-	-	intergenic_region	LOC_Os06g18830-LOC_Os06g18840	LOC_Os06g18830 | AGC_PVPK_like_kin82y.13 - ACG kinases include homologs to PKA, PKG and PKC, expressed	G11A	LOC_Os06g18840 | retrotransposon protein, putative, LINE subclass, expressed	-	Fixed
P1 (PXO61)	6	10704503	Chr6_10704503	1.03228e-09	9.55914e-09	-	-	-	-	-	intergenic_region	LOC_Os06g18830-LOC_Os06g18840	LOC_Os06g18830 | AGC_PVPK_like_kin82y.13 - ACG kinases include homologs to PKA, PKG and PKC, expressed	G11A	LOC_Os06g18840 | retrotransposon protein, putative, LINE subclass, expressed	-	Fixed
P1 (PXO61)	6	10704874	Chr6_10704874	8.46541e-09	1.91253e-08	-	-	-	-	-	intergenic_region	LOC_Os06g18830-LOC_Os06g18840	LOC_Os06g18830 | AGC_PVPK_like_kin82y.13 - ACG kinases include homologs to PKA, PKG and PKC, expressed	G11A	LOC_Os06g18840 | retrotransposon protein, putative, LINE subclass, expressed	-	Fixed
C3 (JS158-2)	6	13943347	Chr6_13943347	4.54671e-09	-	-	-	-	-	1.12329e-08	synonymous_variant	LOC_Os06g23860	LOC_Os06g23860 | retrotransposon protein, putative, Ty1-copia subclass, expressed	-	-	-	-
C3 (JS158-2)	6	14456675	Chr6_14456675	4.59121e-09	-	-	-	-	-	3.70348e-09	intergenic_region	LOC_Os06g24610-LOC_Os06g24620	LOC_Os06g24610 | hypothetical protein	-	LOC_Os06g24620 | retrotransposon protein, putative, Ty3-gypsy subclass	-	-
P1 (PXO61)	6	16922007	Chr6_16922007	-	5.04949e-13	-	-	-	-	-	synonymous_variant	LOC_Os06g29520	LOC_Os06g29520 | retrotransposon protein, putative, unclassified, expressed	-	-	-	Fixed
P1 (PXO61)	6	16922408	Chr6_16922408	-	3.73505e-10	-	-	-	-	-	missense_variant	LOC_Os06g29520	LOC_Os06g29520 | retrotransposon protein, putative, unclassified, expressed	-	-	-	Fixed
P9a (PXO339)	6	17306535	Chr6_17306535	5.09449e-11	6.12644e-12	-	-	8.07273e-10	-	-	intergenic_region	LOC_Os06g30040-LOC_Os06g30060	LOC_Os06g30040 | retrotransposon protein, putative, Ty3-gypsy subclass, expressed	-	LOC_Os06g30060 | expressed protein	-	Fixed
P9a (PXO339)	6	20376612	Chr6_20376612	-	-	-	-	-	-	2.18956e-08	intron_variant	LOC_Os06g35030	LOC_Os06g35030 | RNA recognition motif containing protein, putative, expressed	-	-	-	-
P1 (PXO61)	7	178697	Chr7_178697	1.5412e-08	-	-	-	-	-	-	splice_region_variant&intron_variant	LOC_Os07g01290	LOC_Os07g01290 | transposon protein, putative, unclassified, expressed	-	-	-	-
P1 (PXO61)	7	178871	Chr7_178871	-	1.22412e-08	-	-	-	-	-	intron_variant	LOC_Os07g01290	LOC_Os07g01290 | transposon protein, putative, unclassified, expressed	-	-	-	Fixed
P1 (PXO61)	7	178908	Chr7_178908	2.92748e-10	3.83689e-09	-	2.27566e-08	-	-	-	intron_variant	LOC_Os07g01290	LOC_Os07g01290 | transposon protein, putative, unclassified, expressed	-	-	-	Fixed
P1 (PXO61)	7	178937	Chr7_178937	-	6.59474e-10	-	-	-	-	-	intron_variant	LOC_Os07g01290	LOC_Os07g01290 | transposon protein, putative, unclassified, expressed	-	-	-	Fixed
P1 (PXO61)	7	178949	Chr7_178949	-	8.39784e-10	-	-	-	-	-	intron_variant	LOC_Os07g01290	LOC_Os07g01290 | transposon protein, putative, unclassified, expressed	-	-	-	Fixed
P1 (PXO61)	7	178966	Chr7_178966	-	8.11129e-10	-	-	-	-	-	intron_variant	LOC_Os07g01290	LOC_Os07g01290 | transposon protein, putative, unclassified, expressed	-	-	-	Fixed
P1 (PXO61)	7	178968	Chr7_178968	-	2.37002e-09	-	-	-	-	-	intron_variant	LOC_Os07g01290	LOC_Os07g01290 | transposon protein, putative, unclassified, expressed	-	-	-	Fixed
P1 (PXO61)	7	178989	Chr7_178989	-	4.72448e-10	-	-	-	-	-	splice_acceptor_variant&intron_variant	LOC_Os07g01290	LOC_Os07g01290 | transposon protein, putative, unclassified, expressed	-	-	-	Fixed
P1 (PXO61)	7	179253	Chr7_179253	-	1.01562e-08	-	-	-	-	-	missense_variant	LOC_Os07g01290	LOC_Os07g01290 | transposon protein, putative, unclassified, expressed	-	-	-	Fixed
P1 (PXO61)	7	179351	Chr7_179351	-	2.27742e-08	-	-	-	-	-	missense_variant	LOC_Os07g01290	LOC_Os07g01290 | transposon protein, putative, unclassified, expressed	-	-	-	Fixed
P1 (PXO61)	7	179353	Chr7_179353	-	6.76499e-09	-	-	-	-	-	synonymous_variant	LOC_Os07g01290	LOC_Os07g01290 | transposon protein, putative, unclassified, expressed	-	-	-	Fixed
P1 (PXO61)	7	179482	Chr7_179482	-	8.93103e-10	-	-	-	-	-	synonymous_variant	LOC_Os07g01290	LOC_Os07g01290 | transposon protein, putative, unclassified, expressed	-	-	-	Fixed
P1 (PXO61)	7	179483	Chr7_179483	1.41467e-09	9.80898e-10	-	-	-	-	-	missense_variant	LOC_Os07g01290	LOC_Os07g01290 | transposon protein, putative, unclassified, expressed	-	-	-	Fixed
P1 (PXO61)	7	179487	Chr7_179487	-	1.01615e-09	-	-	-	-	-	missense_variant	LOC_Os07g01290	LOC_Os07g01290 | transposon protein, putative, unclassified, expressed	-	-	-	Fixed
P1 (PXO61)	7	179514	Chr7_179514	4.46267e-09	1.014e-08	-	-	-	-	-	missense_variant	LOC_Os07g01290	LOC_Os07g01290 | transposon protein, putative, unclassified, expressed	-	-	-	Fixed
P1 (PXO61)	7	179904	Chr7_179904	-	1.89248e-08	-	-	-	-	-	missense_variant	LOC_Os07g01290	LOC_Os07g01290 | transposon protein, putative, unclassified, expressed	-	-	-	Fixed
P1 (PXO61)	7	180039	Chr7_180039	2.693e-09	2.1465e-09	-	-	-	-	-	missense_variant	LOC_Os07g01290	LOC_Os07g01290 | transposon protein, putative, unclassified, expressed	-	-	-	Fixed
P1 (PXO61)	7	180148	Chr7_180148	-	1.47925e-09	-	-	-	-	-	synonymous_variant	LOC_Os07g01290	LOC_Os07g01290 | transposon protein, putative, unclassified, expressed	-	-	-	Fixed
P1 (PXO61)	7	180364	Chr7_180364	-	1.63125e-08	-	-	-	-	-	synonymous_variant	LOC_Os07g01290	LOC_Os07g01290 | transposon protein, putative, unclassified, expressed	-	-	-	Fixed
P1 (PXO61)	7	180467	Chr7_180467	-	7.27102e-09	-	-	-	-	-	missense_variant	LOC_Os07g01290	LOC_Os07g01290 | transposon protein, putative, unclassified, expressed	-	-	-	Fixed
P1 (PXO61)	7	180794	Chr7_180794	-	4.34594e-09	-	-	-	-	-	intron_variant	LOC_Os07g01290	LOC_Os07g01290 | transposon protein, putative, unclassified, expressed	-	-	-	Fixed
P1 (PXO61)	7	180832	Chr7_180832	-	1.58537e-08	-	-	-	-	-	intron_variant	LOC_Os07g01290	LOC_Os07g01290 | transposon protein, putative, unclassified, expressed	-	-	-	Fixed
P1 (PXO61)	7	180834	Chr7_180834	-	1.58537e-08	-	-	-	-	-	intron_variant	LOC_Os07g01290	LOC_Os07g01290 | transposon protein, putative, unclassified, expressed	-	-	-	Fixed
P1 (PXO61)	7	181002	Chr7_181002	8.17445e-09	-	-	-	-	-	-	missense_variant	LOC_Os07g01290	LOC_Os07g01290 | transposon protein, putative, unclassified, expressed	-	-	-	-
P1 (PXO61)	7	181042	Chr7_181042	-	1.90789e-08	-	-	-	-	-	synonymous_variant	LOC_Os07g01290	LOC_Os07g01290 | transposon protein, putative, unclassified, expressed	-	-	-	Fixed
P1 (PXO61)	7	181396	Chr7_181396	-	1.69602e-08	-	-	-	-	-	synonymous_variant	LOC_Os07g01290	LOC_Os07g01290 | transposon protein, putative, unclassified, expressed	-	-	-	Fixed
P1 (PXO61)	7	181679	Chr7_181679	-	3.34732e-09	-	-	-	-	-	intergenic_region	LOC_Os07g01290-LOC_Os07g01300	LOC_Os07g01290 | transposon protein, putative, unclassified, expressed	-	LOC_Os07g01300 | expressed protein	-	Fixed
P1 (PXO61)	7	181850	Chr7_181850	-	1.00002e-08	-	-	-	-	-	intergenic_region	LOC_Os07g01290-LOC_Os07g01300	LOC_Os07g01290 | transposon protein, putative, unclassified, expressed	-	LOC_Os07g01300 | expressed protein	-	Fixed
P1 (PXO61)	7	181986	Chr7_181986	2.63737e-09	9.58269e-09	-	-	-	-	-	intergenic_region	LOC_Os07g01290-LOC_Os07g01300	LOC_Os07g01290 | transposon protein, putative, unclassified, expressed	-	LOC_Os07g01300 | expressed protein	-	Fixed
P1 (PXO61)	7	182077	Chr7_182077	6.5111e-09	1.26636e-08	-	-	-	-	-	intergenic_region	LOC_Os07g01290-LOC_Os07g01300	LOC_Os07g01290 | transposon protein, putative, unclassified, expressed	-	LOC_Os07g01300 | expressed protein	-	Fixed
P1 (PXO61)	7	182271	Chr7_182271	-	5.74439e-09	-	-	-	-	-	intergenic_region	LOC_Os07g01290-LOC_Os07g01300	LOC_Os07g01290 | transposon protein, putative, unclassified, expressed	-	LOC_Os07g01300 | expressed protein	-	Fixed
P1 (PXO61)	7	182380	Chr7_182380	-	2.28034e-09	-	-	-	-	-	intergenic_region	LOC_Os07g01290-LOC_Os07g01300	LOC_Os07g01290 | transposon protein, putative, unclassified, expressed	-	LOC_Os07g01300 | expressed protein	-	Fixed
P1 (PXO61)	7	182416	Chr7_182416	-	3.03046e-09	-	-	-	-	-	intergenic_region	LOC_Os07g01290-LOC_Os07g01300	LOC_Os07g01290 | transposon protein, putative, unclassified, expressed	-	LOC_Os07g01300 | expressed protein	-	Fixed
P1 (PXO61)	7	182518	Chr7_182518	-	1.6114e-08	-	-	-	-	-	3_prime_UTR_variant	LOC_Os07g01300	LOC_Os07g01300 | expressed protein	-	-	-	Fixed
P1 (PXO61)	7	182858	Chr7_182858	-	1.00593e-08	-	-	-	-	-	missense_variant	LOC_Os07g01300	LOC_Os07g01300 | expressed protein	-	-	-	Fixed
P1 (PXO61)	7	182892	Chr7_182892	-	1.40911e-08	-	-	-	-	-	synonymous_variant	LOC_Os07g01300	LOC_Os07g01300 | expressed protein	-	-	-	Fixed
P1 (PXO61)	7	183085	Chr7_183085	1.12914e-09	8.86329e-09	-	-	-	-	-	5_prime_UTR_variant	LOC_Os07g01300	LOC_Os07g01300 | expressed protein	-	-	-	Fixed
P1 (PXO61)	7	183129	Chr7_183129	-	3.47409e-09	-	-	-	-	-	5_prime_UTR_variant	LOC_Os07g01300	LOC_Os07g01300 | expressed protein	-	-	-	Fixed
P1 (PXO61)	7	183177	Chr7_183177	-	8.30575e-10	-	-	-	-	-	5_prime_UTR_variant	LOC_Os07g01300	LOC_Os07g01300 | expressed protein	-	-	-	Fixed
P1 (PXO61)	7	183195	Chr7_183195	3.97062e-10	9.53681e-09	-	-	-	-	-	5_prime_UTR_variant	LOC_Os07g01300	LOC_Os07g01300 | expressed protein	-	-	-	Fixed
P1 (PXO61)	7	183247	Chr7_183247	1.20365e-09	1.27075e-09	-	3.3338e-08	-	-	-	Promoter_upstream_gene_variant	LOC_Os07g01300	LOC_Os07g01300 | expressed protein	-	-	-	Fixed
P1 (PXO61)	7	183373	Chr7_183373	2.14349e-08	-	-	-	-	-	-	Promoter_upstream_gene_variant	LOC_Os07g01300	LOC_Os07g01300 | expressed protein	-	-	-	-
P1 (PXO61)	7	183453	Chr7_183453	9.64689e-09	-	-	-	-	-	-	Promoter_upstream_gene_variant	LOC_Os07g01300	LOC_Os07g01300 | expressed protein	-	-	-	-
P1 (PXO61)	7	222461	Chr7_222461	7.23053e-09	-	-	-	-	-	-	intergenic_region	LOC_Os07g01340-LOC_Os07g01350	LOC_Os07g01340 | gibberellin 2-beta-dioxygenase 7, putative, expressed	OsGA2ox5	LOC_Os07g01350 | retrotransposon protein, putative, unclassified, expressed	-	-
C5 (GD1358)	7	222461	Chr7_222461	2.15293e-14	-	-	4.25513e-12	-	-	7.71817e-11	intergenic_region	LOC_Os07g01340-LOC_Os07g01350	LOC_Os07g01340 | gibberellin 2-beta-dioxygenase 7, putative, expressed	OsGA2ox5	LOC_Os07g01350 | retrotransposon protein, putative, unclassified, expressed	-	-
P1 (PXO61)	7	222462	Chr7_222462	1.18741e-08	-	-	-	-	-	-	intergenic_region	LOC_Os07g01340-LOC_Os07g01350	LOC_Os07g01340 | gibberellin 2-beta-dioxygenase 7, putative, expressed	OsGA2ox5	LOC_Os07g01350 | retrotransposon protein, putative, unclassified, expressed	-	-
C5 (GD1358)	7	222462	Chr7_222462	3.92298e-15	-	-	3.70284e-12	-	-	6.79188e-11	intergenic_region	LOC_Os07g01340-LOC_Os07g01350	LOC_Os07g01340 | gibberellin 2-beta-dioxygenase 7, putative, expressed	OsGA2ox5	LOC_Os07g01350 | retrotransposon protein, putative, unclassified, expressed	-	-
P1 (PXO61)	7	222511	Chr7_222511	7.02954e-09	-	-	-	-	-	-	intergenic_region	LOC_Os07g01340-LOC_Os07g01350	LOC_Os07g01340 | gibberellin 2-beta-dioxygenase 7, putative, expressed	OsGA2ox5	LOC_Os07g01350 | retrotransposon protein, putative, unclassified, expressed	-	-
C5 (GD1358)	7	222511	Chr7_222511	9.27143e-13	-	-	-	-	-	-	intergenic_region	LOC_Os07g01340-LOC_Os07g01350	LOC_Os07g01340 | gibberellin 2-beta-dioxygenase 7, putative, expressed	OsGA2ox5	LOC_Os07g01350 | retrotransposon protein, putative, unclassified, expressed	-	-
P1 (PXO61)	7	1260147	Chr7_1260147	-	1.65367e-08	-	-	-	-	-	intergenic_region	LOC_Os07g03200-LOC_Os07g03210	LOC_Os07g03200 | phytosulfokines precursor, putative, expressed	-	LOC_Os07g03210 | expressed protein	-	Fixed
P1 (PXO61)	7	1260178	Chr7_1260178	-	4.02473e-09	-	-	-	-	-	intergenic_region	LOC_Os07g03200-LOC_Os07g03210	LOC_Os07g03200 | phytosulfokines precursor, putative, expressed	-	LOC_Os07g03210 | expressed protein	-	Fixed
P9a (PXO339)	7	2361024	Chr7_2361024	-	-	4.16609e-08	-	-	-	-	intergenic_region	LOC_Os07g05230-LOC_Os07g05240	LOC_Os07g05230 | retrotransposon protein, putative, unclassified, expressed	-	LOC_Os07g05240 | retrotransposon protein, putative, unclassified, expressed	-	Fixed
C3 (JS158-2)	7	4601794	Chr7_4601794	-	-	-	-	-	-	6.98924e-11	intergenic_region	LOC_Os07g08870-LOC_Os07g08880	LOC_Os07g08870 | expressed protein	-	LOC_Os07g08880 | ES43 protein, putative, expressed	-	-
C3 (JS158-2)	7	4601829	Chr7_4601829	-	-	-	-	-	-	5.30209e-09	intergenic_region	LOC_Os07g08870-LOC_Os07g08880	LOC_Os07g08870 | expressed protein	-	LOC_Os07g08880 | ES43 protein, putative, expressed	-	-
C3 (JS158-2)	7	4601905	Chr7_4601905	-	-	-	-	-	-	9.85598e-09	intergenic_region	LOC_Os07g08870-LOC_Os07g08880	LOC_Os07g08870 | expressed protein	-	LOC_Os07g08880 | ES43 protein, putative, expressed	-	-
C3 (JS158-2)	7	4602111	Chr7_4602111	-	-	-	-	-	-	2.80315e-08	intergenic_region	LOC_Os07g08870-LOC_Os07g08880	LOC_Os07g08870 | expressed protein	-	LOC_Os07g08880 | ES43 protein, putative, expressed	-	-
C3 (JS158-2)	7	4603523	Chr7_4603523	-	-	-	-	-	-	2.89158e-09	intergenic_region	LOC_Os07g08870-LOC_Os07g08880	LOC_Os07g08870 | expressed protein	-	LOC_Os07g08880 | ES43 protein, putative, expressed	-	-
C3 (JS158-2)	7	4746642	Chr7_4746642	-	-	-	-	-	-	2.29976e-10	intergenic_region	LOC_Os07g09070-LOC_Os07g09080	LOC_Os07g09070 | expressed protein	-	LOC_Os07g09080 | retrotransposon protein, putative, unclassified, expressed	-	-
C3 (JS158-2)	7	4768756	Chr7_4768756	-	-	-	-	-	-	1.58208e-09	intergenic_region	LOC_Os07g09120-LOC_Os07g09130	LOC_Os07g09120 | expressed protein	-	LOC_Os07g09130 | CHCH domain containing protein, expressed	-	-
C3 (JS158-2)	7	4796628	Chr7_4796628	-	-	-	-	-	-	1.51409e-10	intergenic_region	LOC_Os07g09180-LOC_Os07g09190	LOC_Os07g09180 | transposon protein, putative, CACTA, En/Spm sub-class, expressed	-	LOC_Os07g09190 | transketolase, putative, expressed	OsDXS|OsDXS3	-
C3 (JS158-2)	7	4796704	Chr7_4796704	-	-	-	-	-	-	2.06994e-09	intergenic_region	LOC_Os07g09180-LOC_Os07g09190	LOC_Os07g09180 | transposon protein, putative, CACTA, En/Spm sub-class, expressed	-	LOC_Os07g09190 | transketolase, putative, expressed	OsDXS|OsDXS3	-
C3 (JS158-2)	7	5132570	Chr7_5132570	-	-	-	-	-	-	1.78813e-08	synonymous_variant	LOC_Os07g09670	LOC_Os07g09670 | galactosyltransferase family protein, putative, expressed	-	-	-	-
C3 (JS158-2)	7	5136571	Chr7_5136571	-	-	-	-	-	-	2.28708e-08	5_prime_UTR_variant	LOC_Os07g09675	LOC_Os07g09675 | expressed protein	-	-	-	-
C3 (JS158-2)	7	5139044	Chr7_5139044	-	-	-	-	-	-	2.62643e-08	intergenic_region	LOC_Os07g09675-LOC_Os07g09680	LOC_Os07g09675 | expressed protein	-	LOC_Os07g09680 | ras-related protein, putative, expressed	-	-
C3 (JS158-2)	7	5139853	Chr7_5139853	-	-	-	-	-	-	2.0134e-08	intergenic_region	LOC_Os07g09675-LOC_Os07g09680	LOC_Os07g09675 | expressed protein	-	LOC_Os07g09680 | ras-related protein, putative, expressed	-	-
C3 (JS158-2)	7	5140488	Chr7_5140488	-	-	-	-	-	-	2.38405e-08	intergenic_region	LOC_Os07g09675-LOC_Os07g09680	LOC_Os07g09675 | expressed protein	-	LOC_Os07g09680 | ras-related protein, putative, expressed	-	-
C3 (JS158-2)	7	5240004	Chr7_5240004	-	-	-	-	-	-	1.47752e-08	missense_variant	LOC_Os07g09850	LOC_Os07g09850 | expressed protein	-	-	-	-
C3 (JS158-2)	7	5254272	Chr7_5254272	-	-	-	-	-	-	3.08125e-08	intergenic_region	LOC_Os07g09880-LOC_Os07g09890	LOC_Os07g09880 | expressed protein	-	LOC_Os07g09890 | hexokinase, putative, expressed	-	-
C3 (JS158-2)	7	5255100	Chr7_5255100	-	-	-	-	-	-	1.21907e-08	intergenic_region	LOC_Os07g09880-LOC_Os07g09890	LOC_Os07g09880 | expressed protein	-	LOC_Os07g09890 | hexokinase, putative, expressed	-	-
C3 (JS158-2)	7	5256691	Chr7_5256691	-	-	-	-	-	-	5.6755e-10	missense_variant	LOC_Os07g09890	LOC_Os07g09890 | hexokinase, putative, expressed	-	-	-	-
C3 (JS158-2)	7	5259965	Chr7_5259965	-	-	-	-	-	-	1.51415e-08	intergenic_region	LOC_Os07g09890-LOC_Os07g09900	LOC_Os07g09890 | hexokinase, putative, expressed	-	LOC_Os07g09900 | disease resistance protein RPM1, putative, expressed	-	-
C3 (JS158-2)	7	5262957	Chr7_5262957	-	-	-	-	-	-	6.65801e-09	intergenic_region	LOC_Os07g09890-LOC_Os07g09900	LOC_Os07g09890 | hexokinase, putative, expressed	-	LOC_Os07g09900 | disease resistance protein RPM1, putative, expressed	-	-
C3 (JS158-2)	7	5267327	Chr7_5267327	-	-	-	-	-	-	1.97809e-09	intergenic_region	LOC_Os07g09900-LOC_Os07g09910	LOC_Os07g09900 | disease resistance protein RPM1, putative, expressed	-	LOC_Os07g09910 | stripe rust resistance protein Yr10, putative, expressed	-	-
C3 (JS158-2)	7	5268161	Chr7_5268161	-	-	-	-	-	-	4.88889e-09	intergenic_region	LOC_Os07g09900-LOC_Os07g09910	LOC_Os07g09900 | disease resistance protein RPM1, putative, expressed	-	LOC_Os07g09910 | stripe rust resistance protein Yr10, putative, expressed	-	-
C3 (JS158-2)	7	5268566	Chr7_5268566	-	-	-	-	-	-	1.78959e-09	intergenic_region	LOC_Os07g09900-LOC_Os07g09910	LOC_Os07g09900 | disease resistance protein RPM1, putative, expressed	-	LOC_Os07g09910 | stripe rust resistance protein Yr10, putative, expressed	-	-
C3 (JS158-2)	7	5269856	Chr7_5269856	-	-	-	-	-	-	7.01752e-09	intergenic_region	LOC_Os07g09900-LOC_Os07g09910	LOC_Os07g09900 | disease resistance protein RPM1, putative, expressed	-	LOC_Os07g09910 | stripe rust resistance protein Yr10, putative, expressed	-	-
C3 (JS158-2)	7	5272904	Chr7_5272904	-	-	-	-	-	-	3.2771e-08	synonymous_variant	LOC_Os07g09910	LOC_Os07g09910 | stripe rust resistance protein Yr10, putative, expressed	-	-	-	-
C3 (JS158-2)	7	5272910	Chr7_5272910	-	-	-	-	-	-	3.41648e-08	synonymous_variant	LOC_Os07g09910	LOC_Os07g09910 | stripe rust resistance protein Yr10, putative, expressed	-	-	-	-
C3 (JS158-2)	7	5295702	Chr7_5295702	-	-	-	-	-	-	4.07901e-08	intergenic_region	LOC_Os07g09940-LOC_Os07g09950	LOC_Os07g09940 | NBS-LRR resistance protein, putative, expressed	-	LOC_Os07g09950 | OsFBX222 - F-box domain containing protein, expressed	-	-
C3 (JS158-2)	7	5296648	Chr7_5296648	-	-	-	-	-	-	1.4749e-08	intergenic_region	LOC_Os07g09940-LOC_Os07g09950	LOC_Os07g09940 | NBS-LRR resistance protein, putative, expressed	-	LOC_Os07g09950 | OsFBX222 - F-box domain containing protein, expressed	-	-
C3 (JS158-2)	7	5297236	Chr7_5297236	-	-	-	-	-	-	1.62817e-08	intergenic_region	LOC_Os07g09940-LOC_Os07g09950	LOC_Os07g09940 | NBS-LRR resistance protein, putative, expressed	-	LOC_Os07g09950 | OsFBX222 - F-box domain containing protein, expressed	-	-
C3 (JS158-2)	7	5302892	Chr7_5302892	-	-	-	-	-	-	1.07942e-08	intergenic_region	LOC_Os07g09940-LOC_Os07g09950	LOC_Os07g09940 | NBS-LRR resistance protein, putative, expressed	-	LOC_Os07g09950 | OsFBX222 - F-box domain containing protein, expressed	-	-
C3 (JS158-2)	7	5304315	Chr7_5304315	-	-	-	-	-	-	6.63433e-09	missense_variant	LOC_Os07g09950	LOC_Os07g09950 | OsFBX222 - F-box domain containing protein, expressed	-	-	-	-
C3 (JS158-2)	7	5304728	Chr7_5304728	-	-	-	-	-	-	6.85015e-11	missense_variant	LOC_Os07g09950	LOC_Os07g09950 | OsFBX222 - F-box domain containing protein, expressed	-	-	-	-
C3 (JS158-2)	7	5306489	Chr7_5306489	-	-	-	-	-	-	1.27387e-08	intergenic_region	LOC_Os07g09950-LOC_Os07g09960	LOC_Os07g09950 | OsFBX222 - F-box domain containing protein, expressed	-	LOC_Os07g09960 | expressed protein	-	-
C3 (JS158-2)	7	5309054	Chr7_5309054	-	-	-	-	-	-	6.89081e-09	intergenic_region	LOC_Os07g09960-LOC_Os07g09970	LOC_Os07g09960 | expressed protein	-	LOC_Os07g09970 | LTPL84 - Protease inhibitor/seed storage/LTP family protein precursor, expressed	-	-
C3 (JS158-2)	7	5309117	Chr7_5309117	-	-	-	-	-	-	6.89081e-09	intergenic_region	LOC_Os07g09960-LOC_Os07g09970	LOC_Os07g09960 | expressed protein	-	LOC_Os07g09970 | LTPL84 - Protease inhibitor/seed storage/LTP family protein precursor, expressed	-	-
C3 (JS158-2)	7	5309202	Chr7_5309202	-	-	-	-	-	-	2.53951e-09	intergenic_region	LOC_Os07g09960-LOC_Os07g09970	LOC_Os07g09960 | expressed protein	-	LOC_Os07g09970 | LTPL84 - Protease inhibitor/seed storage/LTP family protein precursor, expressed	-	-
C3 (JS158-2)	7	5310098	Chr7_5310098	-	-	-	-	-	-	1.37822e-08	intergenic_region	LOC_Os07g09960-LOC_Os07g09970	LOC_Os07g09960 | expressed protein	-	LOC_Os07g09970 | LTPL84 - Protease inhibitor/seed storage/LTP family protein precursor, expressed	-	-
C3 (JS158-2)	7	5310136	Chr7_5310136	-	-	-	-	-	-	2.35189e-09	intergenic_region	LOC_Os07g09960-LOC_Os07g09970	LOC_Os07g09960 | expressed protein	-	LOC_Os07g09970 | LTPL84 - Protease inhibitor/seed storage/LTP family protein precursor, expressed	-	-
C3 (JS158-2)	7	5311261	Chr7_5311261	-	-	-	-	-	-	1.4754e-08	intergenic_region	LOC_Os07g09960-LOC_Os07g09970	LOC_Os07g09960 | expressed protein	-	LOC_Os07g09970 | LTPL84 - Protease inhibitor/seed storage/LTP family protein precursor, expressed	-	-
C3 (JS158-2)	7	5313239	Chr7_5313239	-	-	-	-	-	-	2.90331e-09	Promoter_upstream_gene_variant	LOC_Os07g09970	LOC_Os07g09970 | LTPL84 - Protease inhibitor/seed storage/LTP family protein precursor, expressed	-	-	-	-
C3 (JS158-2)	7	5313261	Chr7_5313261	-	-	-	-	-	-	2.99689e-09	Promoter_upstream_gene_variant	LOC_Os07g09970	LOC_Os07g09970 | LTPL84 - Protease inhibitor/seed storage/LTP family protein precursor, expressed	-	-	-	-
C3 (JS158-2)	7	5313441	Chr7_5313441	-	-	-	-	-	-	1.18535e-08	Promoter_upstream_gene_variant	LOC_Os07g09970	LOC_Os07g09970 | LTPL84 - Protease inhibitor/seed storage/LTP family protein precursor, expressed	-	-	-	-
C3 (JS158-2)	7	5313489	Chr7_5313489	-	-	-	-	-	-	7.30786e-09	Promoter_upstream_gene_variant	LOC_Os07g09970	LOC_Os07g09970 | LTPL84 - Protease inhibitor/seed storage/LTP family protein precursor, expressed	-	-	-	-
C3 (JS158-2)	7	5313560	Chr7_5313560	-	-	-	-	-	-	4.02228e-08	Promoter_upstream_gene_variant	LOC_Os07g09970	LOC_Os07g09970 | LTPL84 - Protease inhibitor/seed storage/LTP family protein precursor, expressed	-	-	-	-
P1 (PXO61)	7	5520223	Chr7_5520223	-	3.81926e-09	-	-	-	-	-	Promoter_upstream_gene_variant	LOC_Os07g10290	LOC_Os07g10290 | expressed protein	-	-	-	Fixed
C5 (GD1358)	7	6012683	Chr7_6012683	6.34642e-10	-	-	-	-	-	-	intergenic_region	LOC_Os07g10950-LOC_Os07g10960	LOC_Os07g10950 | expressed protein	-	LOC_Os07g10960 | expressed protein	-	-
P9a (PXO339)	7	6375802	Chr7_6375802	7.34775e-10	4.02165e-11	-	-	-	-	-	intergenic_region	LOC_Os07g11560-LOC_Os07g11580	LOC_Os07g11560 | expressed protein	-	LOC_Os07g11580 | retrotransposon protein, putative, unclassified, expressed	-	Fixed
P9a (PXO339)	7	6375848	Chr7_6375848	4.97322e-09	-	-	-	-	-	-	intergenic_region	LOC_Os07g11560-LOC_Os07g11580	LOC_Os07g11560 | expressed protein	-	LOC_Os07g11580 | retrotransposon protein, putative, unclassified, expressed	-	-
P9a (PXO339)	7	6375961	Chr7_6375961	1.33633e-10	1.82797e-09	-	-	4.47987e-09	-	-	intergenic_region	LOC_Os07g11560-LOC_Os07g11580	LOC_Os07g11560 | expressed protein	-	LOC_Os07g11580 | retrotransposon protein, putative, unclassified, expressed	-	Fixed
P9a (PXO339)	7	6376127	Chr7_6376127	2.63484e-12	1.65029e-10	-	-	3.46425e-10	-	-	intergenic_region	LOC_Os07g11560-LOC_Os07g11580	LOC_Os07g11560 | expressed protein	-	LOC_Os07g11580 | retrotransposon protein, putative, unclassified, expressed	-	Fixed
P9a (PXO339)	7	6376139	Chr7_6376139	3.99919e-11	2.00759e-13	-	-	-	-	-	intergenic_region	LOC_Os07g11560-LOC_Os07g11580	LOC_Os07g11560 | expressed protein	-	LOC_Os07g11580 | retrotransposon protein, putative, unclassified, expressed	-	Fixed
P1 (PXO61)	7	7718050	Chr7_7718050	-	1.33389e-08	-	-	-	-	-	synonymous_variant	LOC_Os07g13460	LOC_Os07g13460 | expressed protein	-	-	-	Fixed
P1 (PXO61)	7	7718135	Chr7_7718135	-	1.81505e-08	-	-	-	-	-	intron_variant	LOC_Os07g13460	LOC_Os07g13460 | expressed protein	-	-	-	Fixed
P1 (PXO61)	7	7718223	Chr7_7718223	5.8849e-17	3.26482e-17	-	5.77988e-11	4.32758e-11	-	1.89708e-10	intron_variant	LOC_Os07g13460	LOC_Os07g13460 | expressed protein	-	-	-	Fixed
P1 (PXO61)	7	7718229	Chr7_7718229	-	1.82817e-08	-	-	-	-	-	intron_variant	LOC_Os07g13460	LOC_Os07g13460 | expressed protein	-	-	-	Fixed
P1 (PXO61)	7	7718234	Chr7_7718234	-	1.31247e-08	-	-	-	-	-	intron_variant	LOC_Os07g13460	LOC_Os07g13460 | expressed protein	-	-	-	Fixed
P1 (PXO61)	7	7718368	Chr7_7718368	-	1.78932e-08	-	-	-	-	-	missense_variant	LOC_Os07g13460	LOC_Os07g13460 | expressed protein	-	-	-	Fixed
P1 (PXO61)	7	7718459	Chr7_7718459	-	2.3667e-08	-	-	-	-	-	intron_variant	LOC_Os07g13460	LOC_Os07g13460 | expressed protein	-	-	-	Fixed
P1 (PXO61)	7	7718509	Chr7_7718509	1.99369e-16	4.77545e-16	-	5.94401e-10	3.8036e-10	-	5.26448e-09	intron_variant	LOC_Os07g13460	LOC_Os07g13460 | expressed protein	-	-	-	Fixed
P1 (PXO61)	7	7718895	Chr7_7718895	-	4.49211e-10	-	-	-	-	-	intron_variant	LOC_Os07g13460	LOC_Os07g13460 | expressed protein	-	-	-	Fixed
P1 (PXO61)	7	7718914	Chr7_7718914	-	3.91373e-10	-	-	-	-	-	intron_variant	LOC_Os07g13460	LOC_Os07g13460 | expressed protein	-	-	-	Fixed
P1 (PXO61)	7	7719163	Chr7_7719163	-	1.78274e-09	-	-	-	-	-	intron_variant	LOC_Os07g13460	LOC_Os07g13460 | expressed protein	-	-	-	Fixed
P1 (PXO61)	7	7719171	Chr7_7719171	7.98523e-11	2.0023e-10	-	-	5.29189e-10	-	-	intron_variant	LOC_Os07g13460	LOC_Os07g13460 | expressed protein	-	-	-	Fixed
P1 (PXO61)	7	7719235	Chr7_7719235	-	2.83437e-09	-	-	-	-	-	intron_variant	LOC_Os07g13460	LOC_Os07g13460 | expressed protein	-	-	-	Fixed
P1 (PXO61)	7	7719261	Chr7_7719261	-	1.67354e-08	-	-	-	-	-	intron_variant	LOC_Os07g13460	LOC_Os07g13460 | expressed protein	-	-	-	Fixed
P1 (PXO61)	7	7719267	Chr7_7719267	-	1.23292e-08	-	-	-	-	-	intron_variant	LOC_Os07g13460	LOC_Os07g13460 | expressed protein	-	-	-	Fixed
P1 (PXO61)	7	7719313	Chr7_7719313	-	4.92372e-10	-	-	-	-	-	intron_variant	LOC_Os07g13460	LOC_Os07g13460 | expressed protein	-	-	-	Fixed
P1 (PXO61)	7	7719319	Chr7_7719319	-	4.95902e-09	-	-	-	-	-	intron_variant	LOC_Os07g13460	LOC_Os07g13460 | expressed protein	-	-	-	Fixed
P1 (PXO61)	7	7719826	Chr7_7719826	-	2.1746e-08	-	-	-	-	-	intron_variant	LOC_Os07g13460	LOC_Os07g13460 | expressed protein	-	-	-	Fixed
P1 (PXO61)	7	7719858	Chr7_7719858	-	1.60768e-08	-	-	-	-	-	stop_gained	LOC_Os07g13460	LOC_Os07g13460 | expressed protein	-	-	-	Fixed
P1 (PXO61)	7	7719930	Chr7_7719930	-	1.20757e-09	-	-	-	-	-	intron_variant	LOC_Os07g13460	LOC_Os07g13460 | expressed protein	-	-	-	Fixed
P1 (PXO61)	7	7719934	Chr7_7719934	-	7.1026e-09	-	-	-	-	-	intron_variant	LOC_Os07g13460	LOC_Os07g13460 | expressed protein	-	-	-	Fixed
P1 (PXO61)	7	7720138	Chr7_7720138	-	5.51711e-09	-	-	-	-	-	intron_variant	LOC_Os07g13460	LOC_Os07g13460 | expressed protein	-	-	-	Fixed
P1 (PXO61)	7	7720208	Chr7_7720208	-	1.57727e-10	-	-	-	-	-	intron_variant	LOC_Os07g13460	LOC_Os07g13460 | expressed protein	-	-	-	Fixed
P1 (PXO61)	7	7720364	Chr7_7720364	-	1.24132e-08	-	-	-	-	-	intron_variant	LOC_Os07g13460	LOC_Os07g13460 | expressed protein	-	-	-	Fixed
P1 (PXO61)	7	7720427	Chr7_7720427	-	6.32104e-09	-	-	-	-	-	intron_variant	LOC_Os07g13460	LOC_Os07g13460 | expressed protein	-	-	-	Fixed
P1 (PXO61)	7	7720505	Chr7_7720505	-	3.32487e-09	-	-	-	-	-	intron_variant	LOC_Os07g13460	LOC_Os07g13460 | expressed protein	-	-	-	Fixed
P1 (PXO61)	7	7720514	Chr7_7720514	-	3.32487e-09	-	-	-	-	-	intron_variant	LOC_Os07g13460	LOC_Os07g13460 | expressed protein	-	-	-	Fixed
P1 (PXO61)	7	7720545	Chr7_7720545	-	1.35163e-10	-	-	-	-	-	intron_variant	LOC_Os07g13460	LOC_Os07g13460 | expressed protein	-	-	-	Fixed
P1 (PXO61)	7	7720546	Chr7_7720546	-	1.35163e-10	-	-	-	-	-	intron_variant	LOC_Os07g13460	LOC_Os07g13460 | expressed protein	-	-	-	Fixed
P1 (PXO61)	7	7720578	Chr7_7720578	-	1.82104e-09	-	-	-	-	-	intron_variant	LOC_Os07g13460	LOC_Os07g13460 | expressed protein	-	-	-	Fixed
P1 (PXO61)	7	7720662	Chr7_7720662	1.93482e-17	2.43894e-17	-	3.21694e-10	2.58338e-11	-	2.48897e-10	intron_variant	LOC_Os07g13460	LOC_Os07g13460 | expressed protein	-	-	-	Fixed
P1 (PXO61)	7	7720845	Chr7_7720845	-	1.97386e-09	-	-	-	-	-	intron_variant	LOC_Os07g13460	LOC_Os07g13460 | expressed protein	-	-	-	Fixed
P1 (PXO61)	7	7720854	Chr7_7720854	-	5.00359e-09	-	-	-	-	-	intron_variant	LOC_Os07g13460	LOC_Os07g13460 | expressed protein	-	-	-	Fixed
C5 (GD1358)	7	8603436	Chr7_8603436	-	-	-	-	-	-	1.71396e-08	intergenic_region	LOC_Os07g15000-LOC_Os07g15010	LOC_Os07g15000 | expressed protein	-	LOC_Os07g15010 | hypothetical protein	-	-
C5 (GD1358)	7	8603454	Chr7_8603454	-	-	-	-	-	-	1.71396e-08	intergenic_region	LOC_Os07g15000-LOC_Os07g15010	LOC_Os07g15000 | expressed protein	-	LOC_Os07g15010 | hypothetical protein	-	-
P9a (PXO339)	7	9761361	Chr7_9761361	1.3651e-08	-	-	2.98251e-08	-	-	-	intron_variant	LOC_Os07g16630	LOC_Os07g16630 | retrotransposon protein, putative, Ty3-gypsy subclass, expressed	-	-	-	-
P1 (PXO61)	7	11588486	Chr7_11588486	-	1.00256e-09	-	-	-	-	-	intergenic_region	LOC_Os07g19550-LOC_Os07g19560	LOC_Os07g19550 | expressed protein	-	LOC_Os07g19560 | TATA-binding protein-associated factor 2N, putative, expressed	-	0.00230586
P1 (PXO61)	7	11588500	Chr7_11588500	-	2.62597e-10	-	-	-	-	-	intergenic_region	LOC_Os07g19550-LOC_Os07g19560	LOC_Os07g19550 | expressed protein	-	LOC_Os07g19560 | TATA-binding protein-associated factor 2N, putative, expressed	-	0.00106936
P9a (PXO339)	7	16342332	Chr7_16342332	-	-	4.91308e-08	-	-	-	-	intergenic_region	LOC_Os07g28020-LOC_Os07g28030	LOC_Os07g28020 | transposon protein, putative, CACTA, En/Spm sub-class, expressed	-	LOC_Os07g28030 | transposon protein, putative, unclassified, expressed	-	0.130374
P1 (PXO61)	7	17835869	Chr7_17835869	9.37101e-09	1.80318e-08	-	-	-	-	-	missense_variant	LOC_Os07g30190	LOC_Os07g30190 | retrotransposon protein, putative, unclassified, expressed	-	-	-	Fixed
P1 (PXO61)	7	17836006	Chr7_17836006	-	2.44429e-08	-	-	-	-	2.06313e-08	synonymous_variant	LOC_Os07g30190	LOC_Os07g30190 | retrotransposon protein, putative, unclassified, expressed	-	-	-	Fixed
P1 (PXO61)	7	17836444	Chr7_17836444	2.09193e-08	1.15542e-08	-	-	-	-	-	synonymous_variant	LOC_Os07g30190	LOC_Os07g30190 | retrotransposon protein, putative, unclassified, expressed	-	-	-	Fixed
P1 (PXO61)	7	19637886	Chr7_19637886	-	1.14128e-08	-	-	-	-	-	intergenic_region	LOC_Os07g32820-LOC_Os07g32830	LOC_Os07g32820 | expressed protein	-	LOC_Os07g32830 | expressed protein	-	Fixed
C3 (JS158-2)	7	20780478	Chr7_20780478	-	1.35618e-08	-	-	-	-	-	intergenic_region	LOC_Os07g34650-LOC_Os07g34660	LOC_Os07g34650 | expressed protein	-	LOC_Os07g34660 | expressed protein	-	0.0323647
C3 (JS158-2)	7	21447256	Chr7_21447256	-	-	-	-	-	-	3.67128e-08	intergenic_region	LOC_Os07g35810-LOC_Os07g35820	LOC_Os07g35810 | TKL_IRAK_DUF26-ld.6 - DUF26 kinases have homology to DUF26 containing loci, expressed	-	LOC_Os07g35820 | expressed protein	-	-
C3 (JS158-2)	7	21517893	Chr7_21517893	-	-	-	-	-	-	3.45818e-08	intergenic_region	LOC_Os07g35960-LOC_Os07g35970	LOC_Os07g35960 | expressed protein	-	LOC_Os07g35970 | SMP-30/Gluconolaconase/LRE-like region containing protein, expressed	-	-
C3 (JS158-2)	7	21692678	Chr7_21692678	-	-	6.60886e-08	-	-	-	-	stop_gained	LOC_Os07g36280	LOC_Os07g36280 | OsFBX241 - F-box domain containing protein, expressed	-	-	-	0.0282229
C3 (JS158-2)	7	21692679	Chr7_21692679	-	-	6.60886e-08	-	-	-	-	synonymous_variant	LOC_Os07g36280	LOC_Os07g36280 | OsFBX241 - F-box domain containing protein, expressed	-	-	-	0.0282229
P9a (PXO339)	7	21746428	Chr7_21746428	-	-	5.70511e-08	-	-	-	-	intergenic_region	LOC_Os07g36360-LOC_Os07g36370	LOC_Os07g36360 | OsFBO19 - F-box and other domain containing protein, expressed	Os_F0669	LOC_Os07g36370 | OsFBX247 - F-box domain containing protein, expressed	-	0.00715005
P1 (PXO61)	7	22402526	Chr7_22402526	8.94309e-09	8.48754e-09	-	-	-	-	-	intergenic_region	LOC_Os07g37370-LOC_Os07g37385	LOC_Os07g37370 | hypothetical protein	-	LOC_Os07g37385 | LTPL109 - Protease inhibitor/seed storage/LTP family protein precursor, expressed	-	Fixed
P1 (PXO61)	7	22402558	Chr7_22402558	-	1.46899e-09	-	-	-	-	-	intergenic_region	LOC_Os07g37370-LOC_Os07g37385	LOC_Os07g37370 | hypothetical protein	-	LOC_Os07g37385 | LTPL109 - Protease inhibitor/seed storage/LTP family protein precursor, expressed	-	Fixed
P1 (PXO61)	7	22402948	Chr7_22402948	1.73433e-08	-	-	-	-	-	-	intergenic_region	LOC_Os07g37370-LOC_Os07g37385	LOC_Os07g37370 | hypothetical protein	-	LOC_Os07g37385 | LTPL109 - Protease inhibitor/seed storage/LTP family protein precursor, expressed	-	-
P1 (PXO61)	7	25391825	Chr7_25391825	1.81896e-12	2.40268e-12	-	-	2.28144e-09	-	-	intergenic_region	LOC_Os07g42410-LOC_Os07g42420	LOC_Os07g42410 | expressed protein	DEP2|EP2|SRS1	LOC_Os07g42420 | 3-oxoacyl-synthase, putative, expressed	-	Fixed
P1 (PXO61)	7	25392258	Chr7_25392258	5.85484e-09	1.13765e-09	-	-	-	-	-	intergenic_region	LOC_Os07g42410-LOC_Os07g42420	LOC_Os07g42410 | expressed protein	DEP2|EP2|SRS1	LOC_Os07g42420 | 3-oxoacyl-synthase, putative, expressed	-	0.0729857
C5 (GD1358)	7	26199068	Chr7_26199068	-	-	-	-	-	-	1.64989e-09	synonymous_variant	LOC_Os07g43780	LOC_Os07g43780 | retrotransposon protein, putative, Ty3-gypsy subclass	-	-	-	-
C5 (GD1358)	7	26201338	Chr7_26201338	-	-	5.8328e-08	-	-	-	-	synonymous_variant	LOC_Os07g43790	LOC_Os07g43790 | retrotransposon protein, putative, unclassified, expressed	-	-	-	Fixed
C5 (GD1358)	7	26202000	Chr7_26202000	3.14605e-12	-	-	-	-	-	-	synonymous_variant	LOC_Os07g43790	LOC_Os07g43790 | retrotransposon protein, putative, unclassified, expressed	-	-	-	-
C5 (GD1358)	7	26202323	Chr7_26202323	-	-	2.52445e-08	-	-	-	-	stop_gained	LOC_Os07g43790	LOC_Os07g43790 | retrotransposon protein, putative, unclassified, expressed	-	-	-	Fixed
C5 (GD1358)	7	26202329	Chr7_26202329	-	-	2.24949e-08	-	-	-	-	missense_variant	LOC_Os07g43790	LOC_Os07g43790 | retrotransposon protein, putative, unclassified, expressed	-	-	-	Fixed
C5 (GD1358)	7	26202354	Chr7_26202354	1.22158e-13	-	1.23631e-08	-	-	-	2.71595e-09	synonymous_variant	LOC_Os07g43790	LOC_Os07g43790 | retrotransposon protein, putative, unclassified, expressed	-	-	-	Fixed
P1 (PXO61)	7	26203532	Chr7_26203532	1.01467e-10	5.49491e-09	-	-	-	-	-	intron_variant	LOC_Os07g43790	LOC_Os07g43790 | retrotransposon protein, putative, unclassified, expressed	-	-	-	Fixed
P1 (PXO61)	7	26203533	Chr7_26203533	3.82309e-10	6.19809e-10	-	-	-	-	-	intron_variant	LOC_Os07g43790	LOC_Os07g43790 | retrotransposon protein, putative, unclassified, expressed	-	-	-	Fixed
P1 (PXO61)	7	27424934	Chr7_27424934	1.16246e-08	-	-	-	-	-	-	intergenic_region	LOC_Os07g45950-LOC_Os07g45960	LOC_Os07g45950 | expressed protein	-	LOC_Os07g45960 | expressed protein	-	-
C3 (JS158-2)	7	28977247	Chr7_28977247	-	-	3.20467e-08	5.06153e-11	-	-	-	intergenic_region	LOC_Os07g48440-LOC_Os07g48450	LOC_Os07g48440 | expressed protein	-	LOC_Os07g48450 | no apical meristem protein, putative, expressed	-	0.831011
C3 (JS158-2)	7	29015054	Chr7_29015054	-	-	3.97373e-08	-	-	-	1.16251e-13	intergenic_region	LOC_Os07g48510-LOC_Os07g48520	LOC_Os07g48510 | thioredoxin, putative, expressed	-	LOC_Os07g48520 | gamete-specific hydroxyproline-rich glycoprotein a2, putative, expressed	-	Fixed
C3 (JS158-2)	7	29024117	Chr7_29024117	-	-	-	-	-	-	2.94005e-08	Promoter_upstream_gene_variant	LOC_Os07g48520	LOC_Os07g48520 | gamete-specific hydroxyproline-rich glycoprotein a2, putative, expressed	-	-	-	-
C3 (JS158-2)	7	29045007	Chr7_29045007	-	-	1.09055e-08	-	-	-	1.2326e-13	intergenic_region	LOC_Os07g48550-LOC_Os07g48560	LOC_Os07g48550 | no apical meristem protein, putative, expressed	-	LOC_Os07g48560 | homeobox domain containing protein, expressed	WOX11	Fixed
C3 (JS158-2)	7	29060953	Chr7_29060953	1.30432e-08	-	-	-	-	-	-	intergenic_region	LOC_Os07g48550-LOC_Os07g48560	LOC_Os07g48550 | no apical meristem protein, putative, expressed	-	LOC_Os07g48560 | homeobox domain containing protein, expressed	WOX11	-
C3 (JS158-2)	7	29063192	Chr7_29063192	-	-	-	-	-	-	3.77097e-10	intergenic_region	LOC_Os07g48550-LOC_Os07g48560	LOC_Os07g48550 | no apical meristem protein, putative, expressed	-	LOC_Os07g48560 | homeobox domain containing protein, expressed	WOX11	-
C3 (JS158-2)	7	29065033	Chr7_29065033	-	-	4.27182e-08	-	-	-	-	intergenic_region	LOC_Os07g48550-LOC_Os07g48560	LOC_Os07g48550 | no apical meristem protein, putative, expressed	-	LOC_Os07g48560 | homeobox domain containing protein, expressed	WOX11	Fixed
C3 (JS158-2)	7	29072157	Chr7_29072157	-	-	1.07152e-09	-	-	-	-	Promoter_upstream_gene_variant	LOC_Os07g48560	LOC_Os07g48560 | homeobox domain containing protein, expressed	WOX11	-	-	Fixed
C3 (JS158-2)	7	29136550	Chr7_29136550	-	-	5.63774e-08	-	-	-	-	intergenic_region	LOC_Os07g48650-LOC_Os07g48660	LOC_Os07g48650 | OsSub54 - Putative Subtilisin homologue, expressed	-	LOC_Os07g48660 | bZIP transcription factor domain containing protein, expressed	OsbZIP62	Fixed
C3 (JS158-2)	7	29173641	Chr7_29173641	-	-	-	-	-	-	1.31487e-08	Promoter_upstream_gene_variant	LOC_Os07g48720	LOC_Os07g48720 | MAG2, putative, expressed	-	-	-	-
C3 (JS158-2)	7	29173957	Chr7_29173957	-	-	-	-	-	-	2.01007e-08	Promoter_upstream_gene_variant	LOC_Os07g48720	LOC_Os07g48720 | MAG2, putative, expressed	-	-	-	-
C3 (JS158-2)	7	29252029	Chr7_29252029	-	-	-	-	-	-	2.62635e-08	Promoter_upstream_gene_variant	LOC_Os07g48880	LOC_Os07g48880 | importin subunit alpha-1b, putative, expressed	-	-	-	-
C3 (JS158-2)	7	29427301	Chr7_29427301	-	-	-	-	-	-	2.17394e-08	intergenic_region	LOC_Os07g49120-LOC_Os07g49130	LOC_Os07g49120 | sex determination protein tasselseed-2, putative, expressed	-	LOC_Os07g49130 | expressed protein	-	-
P1 (PXO61)	8	2222650	Chr8_2222650	-	-	-	-	1.46344e-08	-	-	synonymous_variant	LOC_Os08g04510	LOC_Os08g04510 | retrotransposon protein, putative, Ty3-gypsy subclass, expressed	-	-	-	-
P1 (PXO61)	8	2825843	Chr8_2825843	-	-	-	2.70215e-08	-	-	-	intron_variant	LOC_Os08g05360	LOC_Os08g05360 | transposon protein, putative, unclassified, expressed	-	-	-	-
P9a (PXO339)	8	3316885	Chr8_3316885	1.22227e-09	1.52914e-10	-	5.24444e-09	-	-	2.9976e-09	intron_variant	LOC_Os08g06070	LOC_Os08g06070 | ELF7, putative, expressed	-	-	-	Fixed
P9a (PXO339)	8	3316909	Chr8_3316909	2.72734e-11	4.58548e-11	-	1.78822e-08	-	-	-	intron_variant	LOC_Os08g06070	LOC_Os08g06070 | ELF7, putative, expressed	-	-	-	Fixed
P9a (PXO339)	8	3316944	Chr8_3316944	1.16566e-11	4.76938e-14	-	6.87801e-09	-	-	-	intron_variant	LOC_Os08g06070	LOC_Os08g06070 | ELF7, putative, expressed	-	-	-	Fixed
P9a (PXO339)	8	3317161	Chr8_3317161	4.5333e-12	6.32574e-15	-	3.24972e-08	1.76746e-08	-	-	splice_region_variant&intron_variant	LOC_Os08g06070	LOC_Os08g06070 | ELF7, putative, expressed	-	-	-	Fixed
P9a (PXO339)	8	3317201	Chr8_3317201	3.9423e-13	1.22019e-15	-	4.48533e-09	8.47631e-09	-	3.49362e-08	intron_variant	LOC_Os08g06070	LOC_Os08g06070 | ELF7, putative, expressed	-	-	-	Fixed
P9a (PXO339)	8	3317322	Chr8_3317322	1.6303e-08	-	-	-	-	-	-	intron_variant	LOC_Os08g06070	LOC_Os08g06070 | ELF7, putative, expressed	-	-	-	-
P9a (PXO339)	8	3317337	Chr8_3317337	8.44235e-10	3.97834e-10	-	-	-	-	-	intron_variant	LOC_Os08g06070	LOC_Os08g06070 | ELF7, putative, expressed	-	-	-	Fixed
P9a (PXO339)	8	3317352	Chr8_3317352	1.8503e-11	7.12757e-12	-	-	5.2277e-09	-	-	intron_variant	LOC_Os08g06070	LOC_Os08g06070 | ELF7, putative, expressed	-	-	-	Fixed
P9a (PXO339)	8	3317405	Chr8_3317405	1.67179e-14	2.46179e-15	-	8.1569e-09	3.34629e-09	-	3.17488e-08	intron_variant	LOC_Os08g06070	LOC_Os08g06070 | ELF7, putative, expressed	-	-	-	Fixed
P9a (PXO339)	8	3317430	Chr8_3317430	5.51009e-11	5.72897e-11	-	-	-	-	-	intron_variant	LOC_Os08g06070	LOC_Os08g06070 | ELF7, putative, expressed	-	-	-	Fixed
P9a (PXO339)	8	3317433	Chr8_3317433	6.94461e-10	8.00051e-10	-	-	-	-	-	intron_variant	LOC_Os08g06070	LOC_Os08g06070 | ELF7, putative, expressed	-	-	-	Fixed
P9a (PXO339)	8	3317440	Chr8_3317440	5.50538e-09	1.14132e-09	-	-	-	-	-	intron_variant	LOC_Os08g06070	LOC_Os08g06070 | ELF7, putative, expressed	-	-	-	Fixed
P1 (PXO61)	8	3480556	Chr8_3480556	-	5.22048e-11	-	-	-	-	-	synonymous_variant	LOC_Os08g06310	LOC_Os08g06310 | retrotransposon protein, putative, Ty3-gypsy subclass, expressed	-	-	-	Fixed
P1 (PXO61)	8	3480577	Chr8_3480577	-	6.11405e-10	-	-	-	-	-	synonymous_variant	LOC_Os08g06310	LOC_Os08g06310 | retrotransposon protein, putative, Ty3-gypsy subclass, expressed	-	-	-	Fixed
P1 (PXO61)	8	3480604	Chr8_3480604	2.35912e-09	7.0694e-15	-	-	-	-	-	synonymous_variant	LOC_Os08g06310	LOC_Os08g06310 | retrotransposon protein, putative, Ty3-gypsy subclass, expressed	-	-	-	Fixed
P1 (PXO61)	8	3853402	Chr8_3853402	-	2.30118e-09	-	-	-	-	-	synonymous_variant	LOC_Os08g06900	LOC_Os08g06900 | retrotransposon protein, putative, unclassified	-	-	-	Fixed
P1 (PXO61)	8	3853774	Chr8_3853774	-	5.99293e-09	-	-	-	-	-	intron_variant	LOC_Os08g06900	LOC_Os08g06900 | retrotransposon protein, putative, unclassified	-	-	-	Fixed
P1 (PXO61)	8	3853883	Chr8_3853883	-	1.91522e-08	-	-	-	-	-	intron_variant	LOC_Os08g06900	LOC_Os08g06900 | retrotransposon protein, putative, unclassified	-	-	-	Fixed
P1 (PXO61)	8	3854054	Chr8_3854054	-	2.49362e-09	-	-	-	-	-	missense_variant	LOC_Os08g06900	LOC_Os08g06900 | retrotransposon protein, putative, unclassified	-	-	-	Fixed
P1 (PXO61)	8	3854064	Chr8_3854064	-	3.19035e-12	-	-	-	-	-	synonymous_variant	LOC_Os08g06900	LOC_Os08g06900 | retrotransposon protein, putative, unclassified	-	-	-	Fixed
P1 (PXO61)	8	3854233	Chr8_3854233	-	7.43141e-10	-	-	-	-	-	intergenic_region	LOC_Os08g06900-LOC_Os08g06910	LOC_Os08g06900 | retrotransposon protein, putative, unclassified	-	LOC_Os08g06910 | retrotransposon protein, putative, unclassified	-	Fixed
P1 (PXO61)	8	3854235	Chr8_3854235	-	6.66526e-15	-	-	-	-	-	intergenic_region	LOC_Os08g06900-LOC_Os08g06910	LOC_Os08g06900 | retrotransposon protein, putative, unclassified	-	LOC_Os08g06910 | retrotransposon protein, putative, unclassified	-	Fixed
P1 (PXO61)	8	3854250	Chr8_3854250	-	7.02862e-10	-	-	-	-	-	intergenic_region	LOC_Os08g06900-LOC_Os08g06910	LOC_Os08g06900 | retrotransposon protein, putative, unclassified	-	LOC_Os08g06910 | retrotransposon protein, putative, unclassified	-	Fixed
P1 (PXO61)	8	3854257	Chr8_3854257	-	9.96714e-13	-	-	-	-	-	intergenic_region	LOC_Os08g06900-LOC_Os08g06910	LOC_Os08g06900 | retrotransposon protein, putative, unclassified	-	LOC_Os08g06910 | retrotransposon protein, putative, unclassified	-	Fixed
P1 (PXO61)	8	3854263	Chr8_3854263	-	1.09736e-14	-	-	-	-	-	intergenic_region	LOC_Os08g06900-LOC_Os08g06910	LOC_Os08g06900 | retrotransposon protein, putative, unclassified	-	LOC_Os08g06910 | retrotransposon protein, putative, unclassified	-	Fixed
P1 (PXO61)	8	3854264	Chr8_3854264	-	5.20327e-16	-	-	-	-	-	intergenic_region	LOC_Os08g06900-LOC_Os08g06910	LOC_Os08g06900 | retrotransposon protein, putative, unclassified	-	LOC_Os08g06910 | retrotransposon protein, putative, unclassified	-	Fixed
P1 (PXO61)	8	3854283	Chr8_3854283	-	3.26411e-14	-	-	-	-	-	intergenic_region	LOC_Os08g06900-LOC_Os08g06910	LOC_Os08g06900 | retrotransposon protein, putative, unclassified	-	LOC_Os08g06910 | retrotransposon protein, putative, unclassified	-	Fixed
P1 (PXO61)	8	3854291	Chr8_3854291	-	5.34193e-13	-	-	-	-	-	intergenic_region	LOC_Os08g06900-LOC_Os08g06910	LOC_Os08g06900 | retrotransposon protein, putative, unclassified	-	LOC_Os08g06910 | retrotransposon protein, putative, unclassified	-	Fixed
P1 (PXO61)	8	3854299	Chr8_3854299	8.6868e-10	4.56377e-17	-	-	-	-	-	intergenic_region	LOC_Os08g06900-LOC_Os08g06910	LOC_Os08g06900 | retrotransposon protein, putative, unclassified	-	LOC_Os08g06910 | retrotransposon protein, putative, unclassified	-	Fixed
P1 (PXO61)	8	3854300	Chr8_3854300	-	6.52366e-13	-	-	-	-	-	intergenic_region	LOC_Os08g06900-LOC_Os08g06910	LOC_Os08g06900 | retrotransposon protein, putative, unclassified	-	LOC_Os08g06910 | retrotransposon protein, putative, unclassified	-	Fixed
P1 (PXO61)	8	3854310	Chr8_3854310	2.1836e-10	3.73163e-12	-	-	3.57702e-10	-	-	intergenic_region	LOC_Os08g06900-LOC_Os08g06910	LOC_Os08g06900 | retrotransposon protein, putative, unclassified	-	LOC_Os08g06910 | retrotransposon protein, putative, unclassified	-	Fixed
P1 (PXO61)	8	3854319	Chr8_3854319	-	2.21163e-11	-	-	-	-	-	intergenic_region	LOC_Os08g06900-LOC_Os08g06910	LOC_Os08g06900 | retrotransposon protein, putative, unclassified	-	LOC_Os08g06910 | retrotransposon protein, putative, unclassified	-	Fixed
P1 (PXO61)	8	3854592	Chr8_3854592	-	1.21659e-14	-	-	-	-	-	intergenic_region	LOC_Os08g06900-LOC_Os08g06910	LOC_Os08g06900 | retrotransposon protein, putative, unclassified	-	LOC_Os08g06910 | retrotransposon protein, putative, unclassified	-	Fixed
P1 (PXO61)	8	3854652	Chr8_3854652	-	2.24249e-10	-	-	-	-	-	intergenic_region	LOC_Os08g06900-LOC_Os08g06910	LOC_Os08g06900 | retrotransposon protein, putative, unclassified	-	LOC_Os08g06910 | retrotransposon protein, putative, unclassified	-	Fixed
P1 (PXO61)	8	3854668	Chr8_3854668	-	1.12411e-09	-	-	-	-	-	intergenic_region	LOC_Os08g06900-LOC_Os08g06910	LOC_Os08g06900 | retrotransposon protein, putative, unclassified	-	LOC_Os08g06910 | retrotransposon protein, putative, unclassified	-	Fixed
P1 (PXO61)	8	3854690	Chr8_3854690	-	8.37946e-14	-	-	-	-	-	intergenic_region	LOC_Os08g06900-LOC_Os08g06910	LOC_Os08g06900 | retrotransposon protein, putative, unclassified	-	LOC_Os08g06910 | retrotransposon protein, putative, unclassified	-	Fixed
P1 (PXO61)	8	3854718	Chr8_3854718	-	2.74431e-10	-	-	-	-	-	intergenic_region	LOC_Os08g06900-LOC_Os08g06910	LOC_Os08g06900 | retrotransposon protein, putative, unclassified	-	LOC_Os08g06910 | retrotransposon protein, putative, unclassified	-	Fixed
P1 (PXO61)	8	3854733	Chr8_3854733	-	2.85594e-09	-	-	-	-	-	intergenic_region	LOC_Os08g06900-LOC_Os08g06910	LOC_Os08g06900 | retrotransposon protein, putative, unclassified	-	LOC_Os08g06910 | retrotransposon protein, putative, unclassified	-	Fixed
P1 (PXO61)	8	3854973	Chr8_3854973	-	6.4385e-14	-	-	-	-	-	intergenic_region	LOC_Os08g06900-LOC_Os08g06910	LOC_Os08g06900 | retrotransposon protein, putative, unclassified	-	LOC_Os08g06910 | retrotransposon protein, putative, unclassified	-	Fixed
P1 (PXO61)	8	3854978	Chr8_3854978	-	1.62607e-08	-	-	-	-	-	intergenic_region	LOC_Os08g06900-LOC_Os08g06910	LOC_Os08g06900 | retrotransposon protein, putative, unclassified	-	LOC_Os08g06910 | retrotransposon protein, putative, unclassified	-	Fixed
P1 (PXO61)	8	3854984	Chr8_3854984	-	4.88682e-11	-	-	-	-	-	intergenic_region	LOC_Os08g06900-LOC_Os08g06910	LOC_Os08g06900 | retrotransposon protein, putative, unclassified	-	LOC_Os08g06910 | retrotransposon protein, putative, unclassified	-	Fixed
P1 (PXO61)	8	3854985	Chr8_3854985	-	4.75921e-12	-	-	-	-	-	intergenic_region	LOC_Os08g06900-LOC_Os08g06910	LOC_Os08g06900 | retrotransposon protein, putative, unclassified	-	LOC_Os08g06910 | retrotransposon protein, putative, unclassified	-	Fixed
P1 (PXO61)	8	3855009	Chr8_3855009	-	9.41998e-10	-	-	-	-	-	intergenic_region	LOC_Os08g06900-LOC_Os08g06910	LOC_Os08g06900 | retrotransposon protein, putative, unclassified	-	LOC_Os08g06910 | retrotransposon protein, putative, unclassified	-	Fixed
P1 (PXO61)	8	3855044	Chr8_3855044	-	1.20791e-11	-	-	-	-	-	intergenic_region	LOC_Os08g06900-LOC_Os08g06910	LOC_Os08g06900 | retrotransposon protein, putative, unclassified	-	LOC_Os08g06910 | retrotransposon protein, putative, unclassified	-	Fixed
P1 (PXO61)	8	3855084	Chr8_3855084	-	1.62352e-11	-	-	-	-	-	intergenic_region	LOC_Os08g06900-LOC_Os08g06910	LOC_Os08g06900 | retrotransposon protein, putative, unclassified	-	LOC_Os08g06910 | retrotransposon protein, putative, unclassified	-	Fixed
P1 (PXO61)	8	3855288	Chr8_3855288	-	1.32854e-11	-	-	-	-	-	intergenic_region	LOC_Os08g06900-LOC_Os08g06910	LOC_Os08g06900 | retrotransposon protein, putative, unclassified	-	LOC_Os08g06910 | retrotransposon protein, putative, unclassified	-	Fixed
P1 (PXO61)	8	3855341	Chr8_3855341	-	5.50436e-11	-	-	-	-	-	intergenic_region	LOC_Os08g06900-LOC_Os08g06910	LOC_Os08g06900 | retrotransposon protein, putative, unclassified	-	LOC_Os08g06910 | retrotransposon protein, putative, unclassified	-	Fixed
P1 (PXO61)	8	3855703	Chr8_3855703	-	2.16441e-12	-	-	-	-	-	missense_variant	LOC_Os08g06910	LOC_Os08g06910 | retrotransposon protein, putative, unclassified	-	-	-	Fixed
P1 (PXO61)	8	3855713	Chr8_3855713	-	4.48582e-11	-	-	-	-	-	missense_variant	LOC_Os08g06910	LOC_Os08g06910 | retrotransposon protein, putative, unclassified	-	-	-	Fixed
P1 (PXO61)	8	5052482	Chr8_5052482	4.7116e-10	-	-	-	8.02501e-09	-	-	intron_variant	LOC_Os08g08720	LOC_Os08g08720 | retrotransposon protein, putative, unclassified, expressed	-	-	-	-
C3 (JS158-2)	8	6470968	Chr8_6470968	-	1.50302e-08	-	-	-	-	-	intergenic_region	LOC_Os08g10970-LOC_Os08g10980	LOC_Os08g10970 | retrotransposon protein, putative, Ty3-gypsy subclass	-	LOC_Os08g10980 | retrotransposon protein, putative, Ty3-gypsy subclass, expressed	-	Fixed
P1 (PXO61)	8	6885070	Chr8_6885070	2.12913e-09	5.11837e-09	-	-	-	-	-	intergenic_region	LOC_Os08g11730-LOC_Os08g11740	LOC_Os08g11730 | retrotransposon protein, putative, unclassified	-	LOC_Os08g11740 | retrotransposon protein, putative, unclassified	-	Fixed
P1 (PXO61)	8	7701417	Chr8_7701417	9.39367e-13	-	-	-	5.00021e-10	-	-	intergenic_region	LOC_Os08g12970-LOC_Os08g12980	LOC_Os08g12970 | expressed protein	-	LOC_Os08g12980 | expressed protein	-	-
P1 (PXO61)	8	7843755	Chr8_7843755	-	6.32372e-09	-	-	-	-	-	missense_variant	LOC_Os08g13190	LOC_Os08g13190 | retrotransposon protein, putative, unclassified, expressed	-	-	-	0.186746
P1 (PXO61)	8	7843869	Chr8_7843869	1.21455e-09	8.75394e-12	-	1.61717e-10	-	-	2.29855e-08	missense_variant	LOC_Os08g13190	LOC_Os08g13190 | retrotransposon protein, putative, unclassified, expressed	-	-	-	0.164964
C3 (JS158-2)	8	9348699	Chr8_9348699	-	-	-	-	5.48811e-09	-	-	intergenic_region	LOC_Os08g15340-LOC_Os08g15350	LOC_Os08g15340 | expressed protein	-	LOC_Os08g15350 | retrotransposon protein, putative, unclassified, expressed	-	-
C5 (GD1358)	8	9722694	Chr8_9722694	4.34037e-14	-	-	1.71953e-09	-	-	1.63841e-09	intergenic_region	LOC_Os08g15960-LOC_Os08g15970	LOC_Os08g15960 | expressed protein	-	LOC_Os08g15970 | expressed protein	-	-
C5 (GD1358)	8	9722722	Chr8_9722722	-	-	-	2.3563e-09	-	-	1.23426e-09	intergenic_region	LOC_Os08g15960-LOC_Os08g15970	LOC_Os08g15960 | expressed protein	-	LOC_Os08g15970 | expressed protein	-	-
C5 (GD1358)	8	9722736	Chr8_9722736	1.75034e-15	-	-	1.35542e-10	-	-	1.43637e-11	intergenic_region	LOC_Os08g15960-LOC_Os08g15970	LOC_Os08g15960 | expressed protein	-	LOC_Os08g15970 | expressed protein	-	-
P9a (PXO339)	8	10437259	Chr8_10437259	-	-	-	-	1.39993e-08	-	-	intron_variant	LOC_Os08g17040	LOC_Os08g17040 | retrotransposon protein, putative, unclassified, expressed	-	-	-	-
P1 (PXO61)	8	10604215	Chr8_10604215	2.55328e-08	1.54684e-08	-	-	-	-	-	intron_variant	LOC_Os08g17330	LOC_Os08g17330 | expressed protein	-	-	-	0.12206
P1 (PXO61)	8	10604223	Chr8_10604223	2.79698e-08	1.78855e-08	-	-	-	-	-	intron_variant	LOC_Os08g17330	LOC_Os08g17330 | expressed protein	-	-	-	0.127118
P1 (PXO61)	8	15082368	Chr8_15082368	1.86801e-08	-	-	-	-	-	-	intergenic_region	LOC_Os08g24910-LOC_Os08g24920	LOC_Os08g24910 | expressed protein	-	LOC_Os08g24920 | expressed protein	-	-
C5 (GD1358)	8	15994461	Chr8_15994461	2.34092e-08	-	-	-	-	-	-	intergenic_region	LOC_Os08g26230-LOC_Os08g26240	LOC_Os08g26230 | expressed protein	-	LOC_Os08g26240 | hypothetical protein	-	-
P1 (PXO61)	8	15994464	Chr8_15994464	5.68171e-11	-	-	-	-	-	-	intergenic_region	LOC_Os08g26230-LOC_Os08g26240	LOC_Os08g26230 | expressed protein	-	LOC_Os08g26240 | hypothetical protein	-	-
C5 (GD1358)	8	15994464	Chr8_15994464	1.15805e-17	-	-	4.15858e-13	-	-	1.34543e-12	intergenic_region	LOC_Os08g26230-LOC_Os08g26240	LOC_Os08g26230 | expressed protein	-	LOC_Os08g26240 | hypothetical protein	-	-
P1 (PXO61)	8	15994515	Chr8_15994515	1.88173e-08	-	-	-	-	-	-	intergenic_region	LOC_Os08g26230-LOC_Os08g26240	LOC_Os08g26230 | expressed protein	-	LOC_Os08g26240 | hypothetical protein	-	-
C5 (GD1358)	8	15994515	Chr8_15994515	1.09931e-12	-	-	3.04305e-10	-	-	4.95176e-12	intergenic_region	LOC_Os08g26230-LOC_Os08g26240	LOC_Os08g26230 | expressed protein	-	LOC_Os08g26240 | hypothetical protein	-	-
C5 (GD1358)	8	15994838	Chr8_15994838	-	-	6.27785e-09	-	-	-	-	intergenic_region	LOC_Os08g26230-LOC_Os08g26240	LOC_Os08g26230 | expressed protein	-	LOC_Os08g26240 | hypothetical protein	-	Fixed
C5 (GD1358)	8	15994857	Chr8_15994857	-	-	5.08052e-09	-	-	-	3.18485e-12	intergenic_region	LOC_Os08g26230-LOC_Os08g26240	LOC_Os08g26230 | expressed protein	-	LOC_Os08g26240 | hypothetical protein	-	Fixed
P9a (PXO339)	8	16288559	Chr8_16288559	1.94626e-09	-	-	-	-	-	2.68444e-08	intergenic_region	LOC_Os08g26800-LOC_Os08g26810	LOC_Os08g26800 | retrotransposon protein, putative, Ty3-gypsy subclass	-	LOC_Os08g26810 | expressed protein	-	-
P9a (PXO339)	8	16288563	Chr8_16288563	1.94626e-09	-	-	-	-	-	2.68444e-08	intergenic_region	LOC_Os08g26800-LOC_Os08g26810	LOC_Os08g26800 | retrotransposon protein, putative, Ty3-gypsy subclass	-	LOC_Os08g26810 | expressed protein	-	-
P9a (PXO339)	8	16288628	Chr8_16288628	1.71904e-09	-	-	-	-	-	2.15005e-08	intergenic_region	LOC_Os08g26800-LOC_Os08g26810	LOC_Os08g26800 | retrotransposon protein, putative, Ty3-gypsy subclass	-	LOC_Os08g26810 | expressed protein	-	-
P9a (PXO339)	8	16288740	Chr8_16288740	9.04457e-09	-	-	1.7667e-08	-	-	-	intergenic_region	LOC_Os08g26800-LOC_Os08g26810	LOC_Os08g26800 | retrotransposon protein, putative, Ty3-gypsy subclass	-	LOC_Os08g26810 | expressed protein	-	-
P9a (PXO339)	8	16288842	Chr8_16288842	2.67579e-08	-	-	-	-	-	-	intergenic_region	LOC_Os08g26800-LOC_Os08g26810	LOC_Os08g26800 | retrotransposon protein, putative, Ty3-gypsy subclass	-	LOC_Os08g26810 | expressed protein	-	-
P9a (PXO339)	8	16288876	Chr8_16288876	-	-	-	-	-	-	3.04545e-08	intergenic_region	LOC_Os08g26800-LOC_Os08g26810	LOC_Os08g26800 | retrotransposon protein, putative, Ty3-gypsy subclass	-	LOC_Os08g26810 | expressed protein	-	-
P9a (PXO339)	8	16289010	Chr8_16289010	2.99744e-09	-	-	-	-	-	1.10823e-08	intergenic_region	LOC_Os08g26800-LOC_Os08g26810	LOC_Os08g26800 | retrotransposon protein, putative, Ty3-gypsy subclass	-	LOC_Os08g26810 | expressed protein	-	-
P9a (PXO339)	8	16289022	Chr8_16289022	9.52475e-09	-	-	-	-	-	-	intergenic_region	LOC_Os08g26800-LOC_Os08g26810	LOC_Os08g26800 | retrotransposon protein, putative, Ty3-gypsy subclass	-	LOC_Os08g26810 | expressed protein	-	-
P9a (PXO339)	8	16289218	Chr8_16289218	2.47603e-08	-	-	-	-	-	-	intergenic_region	LOC_Os08g26800-LOC_Os08g26810	LOC_Os08g26800 | retrotransposon protein, putative, Ty3-gypsy subclass	-	LOC_Os08g26810 | expressed protein	-	-
P1 (PXO61)	8	16436909	Chr8_16436909	-	-	5.21366e-09	-	-	-	-	intergenic_region	LOC_Os08g26930-LOC_Os08g26940	LOC_Os08g26930 | transposon protein, putative, CACTA, En/Spm sub-class	-	LOC_Os08g26940 | expressed protein	-	Fixed
P1 (PXO61)	8	16436914	Chr8_16436914	-	-	3.276e-09	-	-	-	-	intergenic_region	LOC_Os08g26930-LOC_Os08g26940	LOC_Os08g26930 | transposon protein, putative, CACTA, En/Spm sub-class	-	LOC_Os08g26940 | expressed protein	-	Fixed
C5 (GD1358)	8	16437243	Chr8_16437243	-	-	6.10336e-08	-	-	-	-	intergenic_region	LOC_Os08g26930-LOC_Os08g26940	LOC_Os08g26930 | transposon protein, putative, CACTA, En/Spm sub-class	-	LOC_Os08g26940 | expressed protein	-	Fixed
P1 (PXO61)	8	16437280	Chr8_16437280	-	-	5.63425e-09	-	-	-	-	intergenic_region	LOC_Os08g26930-LOC_Os08g26940	LOC_Os08g26930 | transposon protein, putative, CACTA, En/Spm sub-class	-	LOC_Os08g26940 | expressed protein	-	Fixed
C5 (GD1358)	8	16437280	Chr8_16437280	1.68867e-08	-	5.2186e-08	-	-	-	-	intergenic_region	LOC_Os08g26930-LOC_Os08g26940	LOC_Os08g26930 | transposon protein, putative, CACTA, En/Spm sub-class	-	LOC_Os08g26940 | expressed protein	-	Fixed
P9a (PXO339)	8	17713766	Chr8_17713766	7.333e-09	-	-	-	-	-	-	intergenic_region	LOC_Os08g28940-LOC_Os08g28950	LOC_Os08g28940 | OsFBX289 - F-box domain containing protein, expressed	-	LOC_Os08g28950 | response regulator receiver domain containing protein, expressed	OsRR12	-
P9a (PXO339)	8	17734729	Chr8_17734729	-	-	4.18747e-09	-	-	-	-	missense_variant	LOC_Os08g28980	LOC_Os08g28980 | exonuclease, putative, expressed	-	-	-	0.00230337
P9a (PXO339)	8	19754167	Chr8_19754167	-	-	1.62862e-08	-	-	-	-	intergenic_region	LOC_Os08g31860-LOC_Os08g31870	LOC_Os08g31860 | expressed protein	-	LOC_Os08g31870 | cell division cycle protein 48, putative, expressed	-	Fixed
P9a (PXO339)	8	19789988	Chr8_19789988	-	-	6.3021e-09	-	-	-	-	intergenic_region	LOC_Os08g31920-LOC_Os08g31930	LOC_Os08g31920 | retrotransposon protein, putative, unclassified, expressed	-	LOC_Os08g31930 | BRCA1 C Terminus domain containing protein, expressed	-	0.000156322
P1 (PXO61)	8	21201867	Chr8_21201867	3.95798e-13	-	-	2.94939e-08	1.77175e-08	-	-	synonymous_variant	LOC_Os08g33870	LOC_Os08g33870 | retrotransposon protein, putative, unclassified, expressed	-	-	-	-
P1 (PXO61)	8	21202329	Chr8_21202329	1.46167e-15	8.21123e-11	-	1.05545e-08	4.15999e-11	-	-	synonymous_variant	LOC_Os08g33870	LOC_Os08g33870 | retrotransposon protein, putative, unclassified, expressed	-	-	-	Fixed
C5 (GD1358)	8	21202361	Chr8_21202361	-	-	-	8.4814e-12	-	-	1.95309e-13	stop_gained	LOC_Os08g33870	LOC_Os08g33870 | retrotransposon protein, putative, unclassified, expressed	-	-	-	-
P1 (PXO61)	8	21202378	Chr8_21202378	2.101e-09	-	-	-	-	-	-	missense_variant	LOC_Os08g33870	LOC_Os08g33870 | retrotransposon protein, putative, unclassified, expressed	-	-	-	-
C5 (GD1358)	8	21202378	Chr8_21202378	1.72126e-16	-	-	8.4814e-12	-	-	1.95309e-13	missense_variant	LOC_Os08g33870	LOC_Os08g33870 | retrotransposon protein, putative, unclassified, expressed	-	-	-	-
C5 (GD1358)	8	21203186	Chr8_21203186	-	-	-	-	-	-	1.92167e-14	synonymous_variant	LOC_Os08g33870	LOC_Os08g33870 | retrotransposon protein, putative, unclassified, expressed	-	-	-	-
P1 (PXO61)	8	21203219	Chr8_21203219	2.69279e-11	-	-	-	-	-	-	synonymous_variant	LOC_Os08g33870	LOC_Os08g33870 | retrotransposon protein, putative, unclassified, expressed	-	-	-	Fixed
C5 (GD1358)	8	21203219	Chr8_21203219	1.31542e-19	-	9.51314e-09	-	-	-	1.79353e-14	synonymous_variant	LOC_Os08g33870	LOC_Os08g33870 | retrotransposon protein, putative, unclassified, expressed	-	-	-	Fixed
P1 (PXO61)	8	21203346	Chr8_21203346	5.69432e-09	-	-	-	2.22355e-09	-	-	missense_variant	LOC_Os08g33870	LOC_Os08g33870 | retrotransposon protein, putative, unclassified, expressed	-	-	-	-
P1 (PXO61)	8	21203614	Chr8_21203614	-	-	-	-	2.10956e-08	-	-	synonymous_variant	LOC_Os08g33870	LOC_Os08g33870 | retrotransposon protein, putative, unclassified, expressed	-	-	-	-
P1 (PXO61)	8	21203645	Chr8_21203645	1.57736e-14	1.58961e-08	-	-	1.32835e-11	-	-	synonymous_variant	LOC_Os08g33870	LOC_Os08g33870 | retrotransposon protein, putative, unclassified, expressed	-	-	-	Fixed
C5 (GD1358)	8	21203645	Chr8_21203645	1.98884e-08	-	-	-	-	-	-	synonymous_variant	LOC_Os08g33870	LOC_Os08g33870 | retrotransposon protein, putative, unclassified, expressed	-	-	-	Fixed
P1 (PXO61)	8	21203820	Chr8_21203820	2.15248e-09	-	-	-	-	-	-	missense_variant	LOC_Os08g33870	LOC_Os08g33870 | retrotransposon protein, putative, unclassified, expressed	-	-	-	-
C5 (GD1358)	8	21203820	Chr8_21203820	1.06032e-15	-	-	8.22489e-13	-	-	3.80248e-14	missense_variant	LOC_Os08g33870	LOC_Os08g33870 | retrotransposon protein, putative, unclassified, expressed	-	-	-	-
P1 (PXO61)	8	21203868	Chr8_21203868	1.59345e-09	-	-	-	-	-	-	splice_acceptor_variant&intron_variant	LOC_Os08g33870	LOC_Os08g33870 | retrotransposon protein, putative, unclassified, expressed	-	-	-	-
C5 (GD1358)	8	21203868	Chr8_21203868	2.08322e-15	-	-	7.2094e-14	-	-	5.76269e-13	splice_acceptor_variant&intron_variant	LOC_Os08g33870	LOC_Os08g33870 | retrotransposon protein, putative, unclassified, expressed	-	-	-	-
C5 (GD1358)	8	21203895	Chr8_21203895	-	-	-	-	-	-	1.18589e-11	intron_variant	LOC_Os08g33870	LOC_Os08g33870 | retrotransposon protein, putative, unclassified, expressed	-	-	-	-
P1 (PXO61)	8	21204241	Chr8_21204241	2.17287e-14	-	-	-	2.93094e-11	-	-	missense_variant	LOC_Os08g33870	LOC_Os08g33870 | retrotransposon protein, putative, unclassified, expressed	-	-	-	-
P1 (PXO61)	8	21526854	Chr8_21526854	9.51968e-09	1.26135e-08	-	-	-	-	-	intergenic_region	LOC_Os08g34290-LOC_Os08g34300	LOC_Os08g34290 | chorismate mutase, chloroplast precursor, putative, expressed	-	LOC_Os08g34300 | retrotransposon protein, putative, unclassified, expressed	-	Fixed
P1 (PXO61)	8	21526868	Chr8_21526868	2.06875e-09	6.86373e-09	-	-	-	-	-	intergenic_region	LOC_Os08g34290-LOC_Os08g34300	LOC_Os08g34290 | chorismate mutase, chloroplast precursor, putative, expressed	-	LOC_Os08g34300 | retrotransposon protein, putative, unclassified, expressed	-	Fixed
P1 (PXO61)	8	21527238	Chr8_21527238	-	3.40962e-09	-	-	-	-	-	missense_variant	LOC_Os08g34300	LOC_Os08g34300 | retrotransposon protein, putative, unclassified, expressed	-	-	-	Fixed
P1 (PXO61)	8	21527446	Chr8_21527446	2.16866e-08	2.64735e-09	-	-	-	-	-	intron_variant	LOC_Os08g34300	LOC_Os08g34300 | retrotransposon protein, putative, unclassified, expressed	-	-	-	Fixed
P1 (PXO61)	8	21527491	Chr8_21527491	1.23128e-11	2.12457e-11	-	2.51228e-09	-	-	-	missense_variant	LOC_Os08g34300	LOC_Os08g34300 | retrotransposon protein, putative, unclassified, expressed	-	-	-	Fixed
P1 (PXO61)	8	21527517	Chr8_21527517	6.9372e-09	2.30574e-08	-	-	-	-	-	synonymous_variant	LOC_Os08g34300	LOC_Os08g34300 | retrotransposon protein, putative, unclassified, expressed	-	-	-	Fixed
P1 (PXO61)	8	21527903	Chr8_21527903	2.67955e-09	1.22028e-08	-	-	-	-	-	intron_variant	LOC_Os08g34300	LOC_Os08g34300 | retrotransposon protein, putative, unclassified, expressed	-	-	-	Fixed
P1 (PXO61)	8	21527938	Chr8_21527938	1.41515e-09	1.01035e-09	-	-	-	-	-	splice_region_variant&intron_variant	LOC_Os08g34300	LOC_Os08g34300 | retrotransposon protein, putative, unclassified, expressed	-	-	-	Fixed
P1 (PXO61)	8	21527992	Chr8_21527992	5.53619e-11	2.30693e-10	-	-	-	-	-	missense_variant	LOC_Os08g34300	LOC_Os08g34300 | retrotransposon protein, putative, unclassified, expressed	-	-	-	Fixed
P1 (PXO61)	8	21528081	Chr8_21528081	1.60689e-08	-	-	-	-	-	-	synonymous_variant	LOC_Os08g34300	LOC_Os08g34300 | retrotransposon protein, putative, unclassified, expressed	-	-	-	-
P1 (PXO61)	8	21528085	Chr8_21528085	2.824e-10	2.13827e-09	-	2.63198e-08	-	-	-	synonymous_variant	LOC_Os08g34300	LOC_Os08g34300 | retrotransposon protein, putative, unclassified, expressed	-	-	-	Fixed
P1 (PXO61)	8	21528189	Chr8_21528189	6.28861e-09	5.66416e-09	-	-	-	-	-	synonymous_variant	LOC_Os08g34300	LOC_Os08g34300 | retrotransposon protein, putative, unclassified, expressed	-	-	-	Fixed
P1 (PXO61)	8	21528269	Chr8_21528269	1.76666e-09	3.71511e-09	-	-	-	-	-	missense_variant	LOC_Os08g34300	LOC_Os08g34300 | retrotransposon protein, putative, unclassified, expressed	-	-	-	Fixed
P1 (PXO61)	8	21528361	Chr8_21528361	9.61349e-10	-	-	-	-	-	-	missense_variant	LOC_Os08g34300	LOC_Os08g34300 | retrotransposon protein, putative, unclassified, expressed	-	-	-	-
P1 (PXO61)	8	21528488	Chr8_21528488	1.07753e-10	1.55571e-09	-	-	-	-	-	missense_variant	LOC_Os08g34300	LOC_Os08g34300 | retrotransposon protein, putative, unclassified, expressed	-	-	-	Fixed
P1 (PXO61)	8	21528873	Chr8_21528873	4.23584e-09	-	-	-	-	-	-	synonymous_variant	LOC_Os08g34300	LOC_Os08g34300 | retrotransposon protein, putative, unclassified, expressed	-	-	-	-
P1 (PXO61)	8	21529447	Chr8_21529447	7.89865e-09	2.42282e-08	-	-	-	-	-	missense_variant	LOC_Os08g34300	LOC_Os08g34300 | retrotransposon protein, putative, unclassified, expressed	-	-	-	Fixed
P1 (PXO61)	8	21529565	Chr8_21529565	-	2.37261e-08	-	-	-	-	-	missense_variant	LOC_Os08g34300	LOC_Os08g34300 | retrotransposon protein, putative, unclassified, expressed	-	-	-	Fixed
P1 (PXO61)	8	21529646	Chr8_21529646	3.75702e-09	1.01324e-08	-	-	-	-	-	missense_variant&splice_region_variant	LOC_Os08g34300	LOC_Os08g34300 | retrotransposon protein, putative, unclassified, expressed	-	-	-	Fixed
P1 (PXO61)	8	21529660	Chr8_21529660	5.23936e-10	2.48708e-09	-	-	-	-	-	intron_variant	LOC_Os08g34300	LOC_Os08g34300 | retrotransposon protein, putative, unclassified, expressed	-	-	-	Fixed
P1 (PXO61)	8	21529715	Chr8_21529715	1.75248e-10	1.77636e-10	-	-	-	-	-	intron_variant	LOC_Os08g34300	LOC_Os08g34300 | retrotransposon protein, putative, unclassified, expressed	-	-	-	Fixed
P1 (PXO61)	8	21529727	Chr8_21529727	1.34763e-09	1.21548e-08	-	-	-	-	-	intron_variant	LOC_Os08g34300	LOC_Os08g34300 | retrotransposon protein, putative, unclassified, expressed	-	-	-	Fixed
P1 (PXO61)	8	21529729	Chr8_21529729	5.33115e-09	2.07876e-08	-	-	-	-	-	intron_variant	LOC_Os08g34300	LOC_Os08g34300 | retrotransposon protein, putative, unclassified, expressed	-	-	-	Fixed
P1 (PXO61)	8	21529961	Chr8_21529961	1.41199e-09	1.07453e-08	-	-	-	-	-	intron_variant	LOC_Os08g34300	LOC_Os08g34300 | retrotransposon protein, putative, unclassified, expressed	-	-	-	Fixed
P1 (PXO61)	8	21530008	Chr8_21530008	1.31278e-08	-	-	-	-	-	-	splice_region_variant&intron_variant	LOC_Os08g34300	LOC_Os08g34300 | retrotransposon protein, putative, unclassified, expressed	-	-	-	-
P1 (PXO61)	8	21530144	Chr8_21530144	1.68226e-09	8.80108e-09	-	-	-	-	-	missense_variant	LOC_Os08g34300	LOC_Os08g34300 | retrotransposon protein, putative, unclassified, expressed	-	-	-	Fixed
P1 (PXO61)	8	21530304	Chr8_21530304	2.89014e-10	8.39473e-10	-	-	-	-	-	synonymous_variant	LOC_Os08g34300	LOC_Os08g34300 | retrotransposon protein, putative, unclassified, expressed	-	-	-	Fixed
P1 (PXO61)	8	21530440	Chr8_21530440	7.16598e-09	-	-	-	-	-	-	missense_variant	LOC_Os08g34300	LOC_Os08g34300 | retrotransposon protein, putative, unclassified, expressed	-	-	-	-
P1 (PXO61)	8	21530460	Chr8_21530460	1.01878e-08	-	-	-	-	-	-	synonymous_variant	LOC_Os08g34300	LOC_Os08g34300 | retrotransposon protein, putative, unclassified, expressed	-	-	-	-
P1 (PXO61)	8	21530480	Chr8_21530480	1.62097e-08	-	-	-	-	-	-	missense_variant	LOC_Os08g34300	LOC_Os08g34300 | retrotransposon protein, putative, unclassified, expressed	-	-	-	-
P1 (PXO61)	8	21530499	Chr8_21530499	1.22441e-10	4.7336e-09	-	1.05816e-08	-	-	-	missense_variant	LOC_Os08g34300	LOC_Os08g34300 | retrotransposon protein, putative, unclassified, expressed	-	-	-	Fixed
P1 (PXO61)	8	21530509	Chr8_21530509	1.8012e-08	-	-	-	-	-	-	missense_variant	LOC_Os08g34300	LOC_Os08g34300 | retrotransposon protein, putative, unclassified, expressed	-	-	-	-
P1 (PXO61)	8	21530573	Chr8_21530573	7.7112e-09	1.03657e-08	-	-	-	-	-	missense_variant	LOC_Os08g34300	LOC_Os08g34300 | retrotransposon protein, putative, unclassified, expressed	-	-	-	Fixed
P1 (PXO61)	8	21530877	Chr8_21530877	7.52069e-09	-	-	-	-	-	-	3_prime_UTR_variant	LOC_Os08g34300	LOC_Os08g34300 | retrotransposon protein, putative, unclassified, expressed	-	-	-	-
P1 (PXO61)	8	21531027	Chr8_21531027	1.4447e-09	-	-	-	-	-	-	3_prime_UTR_variant	LOC_Os08g34300	LOC_Os08g34300 | retrotransposon protein, putative, unclassified, expressed	-	-	-	-
P1 (PXO61)	8	21531245	Chr8_21531245	3.26047e-09	-	-	-	-	-	-	3_prime_UTR_variant	LOC_Os08g34300	LOC_Os08g34300 | retrotransposon protein, putative, unclassified, expressed	-	-	-	-
P1 (PXO61)	8	21531248	Chr8_21531248	2.68938e-08	-	-	-	-	-	-	3_prime_UTR_variant	LOC_Os08g34300	LOC_Os08g34300 | retrotransposon protein, putative, unclassified, expressed	-	-	-	-
P1 (PXO61)	8	23103205	Chr8_23103205	2.1211e-09	5.89219e-09	-	-	-	-	-	synonymous_variant	LOC_Os08g36620	LOC_Os08g36620 | retrotransposon protein, putative, Ty3-gypsy subclass, expressed	-	-	-	0.944104
P9a (PXO339)	9	354657	Chr9_354657	5.72413e-12	6.33628e-11	-	-	1.08986e-09	-	-	missense_variant	LOC_Os09g01480	LOC_Os09g01480 | retrotransposon protein, putative, unclassified, expressed	-	-	-	0.650045
P9a (PXO339)	9	3480566	Chr9_3480566	2.42135e-11	7.77653e-10	-	1.6626e-09	-	-	9.47172e-09	intergenic_region	LOC_Os09g07120-LOC_Os09g07130	LOC_Os09g07120 | DNA-directed RNA polymerase 1B, mitochondrial precursor, putative, expressed	OsRpoTm	LOC_Os09g07130 | retrotransposon protein, putative, unclassified, expressed	-	Fixed
P9a (PXO339)	9	3480616	Chr9_3480616	1.38089e-11	2.42778e-10	-	1.93577e-08	-	-	-	intergenic_region	LOC_Os09g07120-LOC_Os09g07130	LOC_Os09g07120 | DNA-directed RNA polymerase 1B, mitochondrial precursor, putative, expressed	OsRpoTm	LOC_Os09g07130 | retrotransposon protein, putative, unclassified, expressed	-	Fixed
P9a (PXO339)	9	3480637	Chr9_3480637	1.30549e-08	-	-	-	-	-	-	intergenic_region	LOC_Os09g07120-LOC_Os09g07130	LOC_Os09g07120 | DNA-directed RNA polymerase 1B, mitochondrial precursor, putative, expressed	OsRpoTm	LOC_Os09g07130 | retrotransposon protein, putative, unclassified, expressed	-	-
P1 (PXO61)	9	4680667	Chr9_4680667	3.08784e-14	2.02926e-16	-	4.06412e-10	-	-	-	intergenic_region	LOC_Os09g08850-LOC_Os09g08860	LOC_Os09g08850 | transposon protein, putative, CACTA, En/Spm sub-class, expressed	-	LOC_Os09g08860 | retrotransposon protein, putative, Ty3-gypsy subclass, expressed	-	Fixed
P1 (PXO61)	9	4684239	Chr9_4684239	1.44644e-10	3.48212e-11	-	2.32266e-08	-	-	2.83658e-08	missense_variant	LOC_Os09g08860	LOC_Os09g08860 | retrotransposon protein, putative, Ty3-gypsy subclass, expressed	-	-	-	Fixed
P1 (PXO61)	9	4684668	Chr9_4684668	9.75092e-12	1.94322e-11	-	-	-	-	-	synonymous_variant	LOC_Os09g08870	LOC_Os09g08870 | retrotransposon protein, putative, Ty3-gypsy subclass, expressed	-	-	-	Fixed
C3 (JS158-2)	9	5736729	Chr9_5736729	1.09688e-08	-	-	-	-	-	-	intergenic_region	LOC_Os09g10520-LOC_Os09g10530	LOC_Os09g10520 | hypothetical protein	-	LOC_Os09g10530 | retrotransposon protein, putative, unclassified, expressed	-	-
C3 (JS158-2)	9	6656721	Chr9_6656721	-	-	-	-	-	-	2.63614e-08	intergenic_region	LOC_Os09g11870-LOC_Os09g11880	LOC_Os09g11870 | transposon protein, putative, unclassified, expressed	-	LOC_Os09g11880 | retrotransposon protein, putative, unclassified, expressed	-	-
P1 (PXO61)	9	6831729	Chr9_6831729	7.37009e-11	-	-	-	-	-	-	intergenic_region	LOC_Os09g12090-LOC_Os09g12100	LOC_Os09g12090 | retrotransposon protein, putative, Ty1-copia subclass, expressed	-	LOC_Os09g12100 | transposon protein, putative, CACTA, En/Spm sub-class	-	-
C5 (GD1358)	9	6831729	Chr9_6831729	4.64739e-18	-	-	-	-	-	5.13156e-13	intergenic_region	LOC_Os09g12090-LOC_Os09g12100	LOC_Os09g12090 | retrotransposon protein, putative, Ty1-copia subclass, expressed	-	LOC_Os09g12100 | transposon protein, putative, CACTA, En/Spm sub-class	-	-
C3 (JS158-2)	9	7538118	Chr9_7538118	-	-	-	-	-	-	9.15076e-09	intergenic_region	LOC_Os09g13080-LOC_Os09g13090	LOC_Os09g13080 | expressed protein	-	LOC_Os09g13090 | retrotransposon protein, putative, Ty3-gypsy subclass	-	-
P9a (PXO339)	9	7627495	Chr9_7627495	-	-	-	-	1.77802e-08	-	-	intron_variant	LOC_Os09g13230	LOC_Os09g13230 | retrotransposon protein, putative, Ty3-gypsy subclass, expressed	-	-	-	-
C3 (JS158-2)	9	7855202	Chr9_7855202	-	-	-	-	5.49876e-09	-	-	intergenic_region	LOC_Os09g13540-LOC_Os09g13550	LOC_Os09g13540 | retrotransposon protein, putative, unclassified, expressed	-	LOC_Os09g13550 | transposon protein, putative, CACTA, En/Spm sub-class, expressed	-	-
C3 (JS158-2)	9	7855215	Chr9_7855215	-	-	-	-	7.24196e-09	-	-	intergenic_region	LOC_Os09g13540-LOC_Os09g13550	LOC_Os09g13540 | retrotransposon protein, putative, unclassified, expressed	-	LOC_Os09g13550 | transposon protein, putative, CACTA, En/Spm sub-class, expressed	-	-
C3 (JS158-2)	9	7867139	Chr9_7867139	-	-	-	-	1.7557e-08	-	-	intergenic_region	LOC_Os09g13560-LOC_Os09g13570	LOC_Os09g13560 | transposon protein, putative, CACTA, En/Spm sub-class, expressed	-	LOC_Os09g13570 | CPuORF2 - conserved peptide uORF-containing transcript, expressed	OsbZIP71	-
P9a (PXO339)	9	9573616	Chr9_9573616	-	-	5.57906e-08	-	-	-	-	stop_lost&splice_region_variant	LOC_Os09g15690	LOC_Os09g15690 | conserved hypothetical protein	-	-	-	0.771578
C3 (JS158-2)	9	11360839	Chr9_11360839	-	4.7526e-09	-	-	-	-	-	intron_variant	LOC_Os09g18530	LOC_Os09g18530 | nodulation receptor kinase precursor, putative, expressed	-	-	-	Fixed
C3 (JS158-2)	9	11360846	Chr9_11360846	-	8.40502e-09	-	-	-	-	-	intron_variant	LOC_Os09g18530	LOC_Os09g18530 | nodulation receptor kinase precursor, putative, expressed	-	-	-	Fixed
C3 (JS158-2)	9	11360855	Chr9_11360855	-	3.65739e-10	-	-	-	-	-	intron_variant	LOC_Os09g18530	LOC_Os09g18530 | nodulation receptor kinase precursor, putative, expressed	-	-	-	Fixed
C3 (JS158-2)	9	11425437	Chr9_11425437	-	2.46818e-12	-	3.88106e-10	-	-	-	intergenic_region	LOC_Os09g19136-LOC_Os09g19140	LOC_Os09g19136 | expressed protein	-	LOC_Os09g19140 | senescence-induced receptor-like serine/threonine-protein kinase precursor, putative, expressed	OsSIRK1	Fixed
C3 (JS158-2)	9	11426445	Chr9_11426445	-	-	-	1.43838e-08	-	-	-	intergenic_region	LOC_Os09g19136-LOC_Os09g19140	LOC_Os09g19136 | expressed protein	-	LOC_Os09g19140 | senescence-induced receptor-like serine/threonine-protein kinase precursor, putative, expressed	OsSIRK1	-
C3 (JS158-2)	9	11427808	Chr9_11427808	-	7.52824e-09	-	-	-	-	-	intron_variant	LOC_Os09g19140	LOC_Os09g19140 | senescence-induced receptor-like serine/threonine-protein kinase precursor, putative, expressed	OsSIRK1	-	-	0.418842
C3 (JS158-2)	9	11428099	Chr9_11428099	4.09567e-09	5.4546e-09	-	-	-	-	-	intron_variant	LOC_Os09g19140	LOC_Os09g19140 | senescence-induced receptor-like serine/threonine-protein kinase precursor, putative, expressed	OsSIRK1	-	-	0.0380435
C3 (JS158-2)	9	11428952	Chr9_11428952	-	1.6703e-08	-	-	-	-	-	intron_variant	LOC_Os09g19140	LOC_Os09g19140 | senescence-induced receptor-like serine/threonine-protein kinase precursor, putative, expressed	OsSIRK1	-	-	0.456871
C3 (JS158-2)	9	11589722	Chr9_11589722	-	-	-	6.05047e-09	-	-	-	Promoter_upstream_gene_variant	LOC_Os09g19360	LOC_Os09g19360 | senescence-induced receptor-like serine/threonine-protein kinase precursor, putative, expressed	-	-	-	-
C3 (JS158-2)	9	11590290	Chr9_11590290	-	-	-	8.13499e-11	-	-	1.16635e-08	intergenic_region	LOC_Os09g19360-LOC_Os09g19370	LOC_Os09g19360 | senescence-induced receptor-like serine/threonine-protein kinase precursor, putative, expressed	-	LOC_Os09g19370 | transposon protein, putative, CACTA, En/Spm sub-class	-	-
C3 (JS158-2)	9	11622919	Chr9_11622919	-	-	-	5.29612e-09	-	-	-	intergenic_region	LOC_Os09g19400-LOC_Os09g19420	LOC_Os09g19400 | senescence-induced receptor-like serine/threonine-protein kinase precursor, putative, expressed	-	LOC_Os09g19420 | hypothetical protein	-	-
C3 (JS158-2)	9	11679069	Chr9_11679069	-	1.11227e-08	-	-	-	-	-	intergenic_region	LOC_Os09g19510-LOC_Os09g19520	LOC_Os09g19510 | senescence-induced receptor-like serine/threonine-protein kinase precursor, putative, expressed	-	LOC_Os09g19520 | retrotransposon, putative, centromere-specific	-	Fixed
C3 (JS158-2)	9	11679709	Chr9_11679709	-	2.3991e-08	-	-	-	-	-	intergenic_region	LOC_Os09g19510-LOC_Os09g19520	LOC_Os09g19510 | senescence-induced receptor-like serine/threonine-protein kinase precursor, putative, expressed	-	LOC_Os09g19520 | retrotransposon, putative, centromere-specific	-	Fixed
C3 (JS158-2)	9	11680919	Chr9_11680919	-	7.81899e-09	-	-	-	-	-	intergenic_region	LOC_Os09g19510-LOC_Os09g19520	LOC_Os09g19510 | senescence-induced receptor-like serine/threonine-protein kinase precursor, putative, expressed	-	LOC_Os09g19520 | retrotransposon, putative, centromere-specific	-	Fixed
C3 (JS158-2)	9	11716668	Chr9_11716668	-	-	-	2.97267e-08	-	-	-	intergenic_region	LOC_Os09g19580-LOC_Os09g19590	LOC_Os09g19580 | retrotransposon protein, putative, Ty3-gypsy subclass	-	LOC_Os09g19590 | retrotransposon protein, putative, unclassified, expressed	-	-
C3 (JS158-2)	9	11716952	Chr9_11716952	-	2.42861e-08	-	-	-	-	-	intergenic_region	LOC_Os09g19580-LOC_Os09g19590	LOC_Os09g19580 | retrotransposon protein, putative, Ty3-gypsy subclass	-	LOC_Os09g19590 | retrotransposon protein, putative, unclassified, expressed	-	0.129398
C3 (JS158-2)	9	11718556	Chr9_11718556	2.33324e-08	9.47008e-09	-	-	-	-	-	intergenic_region	LOC_Os09g19590-LOC_Os09g19600	LOC_Os09g19590 | retrotransposon protein, putative, unclassified, expressed	-	LOC_Os09g19600 | retrotransposon protein, putative, Ty3-gypsy subclass	-	0.124692
C3 (JS158-2)	9	11718801	Chr9_11718801	-	2.3587e-08	-	-	-	-	-	intergenic_region	LOC_Os09g19590-LOC_Os09g19600	LOC_Os09g19590 | retrotransposon protein, putative, unclassified, expressed	-	LOC_Os09g19600 | retrotransposon protein, putative, Ty3-gypsy subclass	-	0.128806
C3 (JS158-2)	9	11725343	Chr9_11725343	1.58877e-08	1.03853e-08	-	-	-	-	-	missense_variant	LOC_Os09g19610	LOC_Os09g19610 | retrotransposon protein, putative, unclassified, expressed	-	-	-	0.124664
C3 (JS158-2)	9	11725344	Chr9_11725344	1.58877e-08	1.03853e-08	-	-	-	-	-	missense_variant	LOC_Os09g19610	LOC_Os09g19610 | retrotransposon protein, putative, unclassified, expressed	-	-	-	0.124664
C3 (JS158-2)	9	11726383	Chr9_11726383	-	-	-	1.42054e-08	-	-	-	intron_variant	LOC_Os09g19610	LOC_Os09g19610 | retrotransposon protein, putative, unclassified, expressed	-	-	-	-
C3 (JS158-2)	9	11728020	Chr9_11728020	-	-	-	2.05914e-08	-	-	-	intron_variant	LOC_Os09g19620	LOC_Os09g19620 | retrotransposon protein, putative, unclassified	-	-	-	-
C3 (JS158-2)	9	11728944	Chr9_11728944	8.48784e-10	1.56445e-10	-	-	-	-	-	missense_variant	LOC_Os09g19620	LOC_Os09g19620 | retrotransposon protein, putative, unclassified	-	-	-	0.0543896
C3 (JS158-2)	9	11732308	Chr9_11732308	-	2.50395e-08	-	9.28094e-09	-	-	-	intron_variant	LOC_Os09g19630	LOC_Os09g19630 | retrotransposon protein, putative, unclassified, expressed	-	-	-	0.126746
C3 (JS158-2)	9	11732328	Chr9_11732328	-	2.20734e-08	-	9.66509e-09	-	-	-	intron_variant	LOC_Os09g19630	LOC_Os09g19630 | retrotransposon protein, putative, unclassified, expressed	-	-	-	0.125931
C3 (JS158-2)	9	11732359	Chr9_11732359	1.19065e-08	7.06502e-09	-	7.9612e-09	-	-	-	intron_variant	LOC_Os09g19630	LOC_Os09g19630 | retrotransposon protein, putative, unclassified, expressed	-	-	-	0.120524
C3 (JS158-2)	9	11739496	Chr9_11739496	-	1.87745e-08	-	-	-	-	-	intron_variant	LOC_Os09g19640	LOC_Os09g19640 | holocarboxylase synthetase, putative, expressed	-	-	-	Fixed
C3 (JS158-2)	9	11752387	Chr9_11752387	-	2.85023e-09	-	-	-	-	-	intergenic_region	LOC_Os09g19650-LOC_Os09g19670	LOC_Os09g19650 | 3-ketoacyl-CoA synthase precursor, putative, expressed	-	LOC_Os09g19670 | retrotransposon protein, putative, unclassified, expressed	-	Fixed
C3 (JS158-2)	9	11758965	Chr9_11758965	-	2.22388e-08	-	-	-	-	-	intergenic_region	LOC_Os09g19650-LOC_Os09g19670	LOC_Os09g19650 | 3-ketoacyl-CoA synthase precursor, putative, expressed	-	LOC_Os09g19670 | retrotransposon protein, putative, unclassified, expressed	-	0.0585932
C3 (JS158-2)	9	11759364	Chr9_11759364	-	2.73191e-09	-	-	-	-	-	intergenic_region	LOC_Os09g19650-LOC_Os09g19670	LOC_Os09g19650 | 3-ketoacyl-CoA synthase precursor, putative, expressed	-	LOC_Os09g19670 | retrotransposon protein, putative, unclassified, expressed	-	Fixed
C3 (JS158-2)	9	11762538	Chr9_11762538	1.93517e-09	3.09857e-10	-	1.98363e-10	-	-	-	intergenic_region	LOC_Os09g19650-LOC_Os09g19670	LOC_Os09g19650 | 3-ketoacyl-CoA synthase precursor, putative, expressed	-	LOC_Os09g19670 | retrotransposon protein, putative, unclassified, expressed	-	0.0276423
C3 (JS158-2)	9	11763457	Chr9_11763457	-	1.86453e-09	-	-	-	-	-	intergenic_region	LOC_Os09g19650-LOC_Os09g19670	LOC_Os09g19650 | 3-ketoacyl-CoA synthase precursor, putative, expressed	-	LOC_Os09g19670 | retrotransposon protein, putative, unclassified, expressed	-	Fixed
C3 (JS158-2)	9	11763493	Chr9_11763493	-	5.19589e-09	-	-	-	-	-	intergenic_region	LOC_Os09g19650-LOC_Os09g19670	LOC_Os09g19650 | 3-ketoacyl-CoA synthase precursor, putative, expressed	-	LOC_Os09g19670 | retrotransposon protein, putative, unclassified, expressed	-	Fixed
P1 (PXO61)	9	13505037	Chr9_13505037	1.17276e-10	2.33551e-08	-	-	-	-	-	intergenic_region	LOC_Os09g22340-LOC_Os09g22350	LOC_Os09g22340 | retrotransposon protein, putative, unclassified, expressed	-	LOC_Os09g22350 | retrotransposon protein, putative, Ty3-gypsy subclass, expressed	-	Fixed
P1 (PXO61)	9	13505045	Chr9_13505045	4.89746e-09	-	-	-	-	-	-	intergenic_region	LOC_Os09g22340-LOC_Os09g22350	LOC_Os09g22340 | retrotransposon protein, putative, unclassified, expressed	-	LOC_Os09g22350 | retrotransposon protein, putative, Ty3-gypsy subclass, expressed	-	-
P1 (PXO61)	9	13509513	Chr9_13509513	7.07857e-10	4.22923e-10	-	-	-	-	-	synonymous_variant	LOC_Os09g22360	LOC_Os09g22360 | retrotransposon protein, putative, Ty3-gypsy subclass, expressed	-	-	-	Fixed
P1 (PXO61)	9	13510784	Chr9_13510784	5.12384e-12	5.63939e-13	-	-	-	-	-	missense_variant	LOC_Os09g22360	LOC_Os09g22360 | retrotransposon protein, putative, Ty3-gypsy subclass, expressed	-	-	-	Fixed
P1 (PXO61)	9	13511130	Chr9_13511130	3.51337e-10	5.07034e-10	-	-	-	-	-	synonymous_variant	LOC_Os09g22360	LOC_Os09g22360 | retrotransposon protein, putative, Ty3-gypsy subclass, expressed	-	-	-	Fixed
P1 (PXO61)	9	13511174	Chr9_13511174	7.55321e-09	1.34802e-08	-	-	-	-	-	missense_variant	LOC_Os09g22360	LOC_Os09g22360 | retrotransposon protein, putative, Ty3-gypsy subclass, expressed	-	-	-	Fixed
P1 (PXO61)	9	13511371	Chr9_13511371	1.84188e-08	-	-	-	-	-	-	missense_variant	LOC_Os09g22360	LOC_Os09g22360 | retrotransposon protein, putative, Ty3-gypsy subclass, expressed	-	-	-	-
P1 (PXO61)	9	14419325	Chr9_14419325	1.54352e-08	9.41239e-09	-	-	-	-	-	missense_variant	LOC_Os09g24270	LOC_Os09g24270 | retrotransposon protein, putative, unclassified, expressed	-	-	-	Fixed
P1 (PXO61)	9	14419596	Chr9_14419596	-	-	-	-	2.21817e-08	-	-	missense_variant	LOC_Os09g24270	LOC_Os09g24270 | retrotransposon protein, putative, unclassified, expressed	-	-	-	-
P1 (PXO61)	9	14420141	Chr9_14420141	6.79292e-13	2.14003e-17	-	3.47058e-08	6.10003e-09	-	-	missense_variant	LOC_Os09g24270	LOC_Os09g24270 | retrotransposon protein, putative, unclassified, expressed	-	-	-	Fixed
P1 (PXO61)	9	14421268	Chr9_14421268	5.66363e-09	1.52051e-09	-	-	-	-	-	missense_variant	LOC_Os09g24270	LOC_Os09g24270 | retrotransposon protein, putative, unclassified, expressed	-	-	-	Fixed
P1 (PXO61)	9	15104065	Chr9_15104065	-	-	-	-	1.03077e-08	-	-	intergenic_region	LOC_Os09g25210-LOC_Os09g25220	LOC_Os09g25210 | expressed protein	-	LOC_Os09g25220 | protein binding protein, putative, expressed	-	-
P1 (PXO61)	9	16497180	Chr9_16497180	1.50795e-08	5.38467e-09	-	-	-	-	-	intergenic_region	LOC_Os09g27120-LOC_Os09g27130	LOC_Os09g27120 | expressed protein	-	LOC_Os09g27130 | transposon protein, putative, CACTA, En/Spm sub-class	-	Fixed
P1 (PXO61)	9	16498746	Chr9_16498746	-	-	-	-	1.16301e-08	-	-	synonymous_variant	LOC_Os09g27130	LOC_Os09g27130 | transposon protein, putative, CACTA, En/Spm sub-class	-	-	-	-
P1 (PXO61)	9	16499105	Chr9_16499105	5.39157e-13	4.2132e-12	-	2.36085e-09	-	-	-	intergenic_region	LOC_Os09g27130-LOC_Os09g27135	LOC_Os09g27130 | transposon protein, putative, CACTA, En/Spm sub-class	-	LOC_Os09g27135 | expressed protein	-	0.919497
P1 (PXO61)	9	16501588	Chr9_16501588	7.97621e-10	1.34045e-09	-	-	-	-	-	intergenic_region	LOC_Os09g27135-LOC_Os09g27140	LOC_Os09g27135 | expressed protein	-	LOC_Os09g27140 | expressed protein	-	Fixed
P1 (PXO61)	9	16501808	Chr9_16501808	7.21655e-10	6.8613e-10	-	-	2.29658e-08	-	-	intergenic_region	LOC_Os09g27135-LOC_Os09g27140	LOC_Os09g27135 | expressed protein	-	LOC_Os09g27140 | expressed protein	-	Fixed
C5 (GD1358)	9	21776741	Chr9_21776741	-	-	-	-	-	-	1.95517e-09	intron_variant	LOC_Os09g37790	LOC_Os09g37790 | S-locus-specific glycoprotein S13 precursor, putative, expressed	-	-	-	-
P9a (PXO339)	10	1520158	Chr10_1520158	1.7125e-14	2.30096e-16	-	7.46127e-11	-	-	8.41973e-09	intergenic_region	LOC_Os10g03510-LOC_Os10g03520	LOC_Os10g03510 | hypothetical protein	-	LOC_Os10g03520 | expressed protein	-	Fixed
P9a (PXO339)	10	1520329	Chr10_1520329	3.26212e-09	2.85993e-10	-	-	-	-	-	intergenic_region	LOC_Os10g03510-LOC_Os10g03520	LOC_Os10g03510 | hypothetical protein	-	LOC_Os10g03520 | expressed protein	-	Fixed
P9a (PXO339)	10	1520528	Chr10_1520528	2.93279e-12	7.36941e-14	-	4.01355e-09	-	-	4.26737e-10	intergenic_region	LOC_Os10g03510-LOC_Os10g03520	LOC_Os10g03510 | hypothetical protein	-	LOC_Os10g03520 | expressed protein	-	Fixed
P9a (PXO339)	10	1520673	Chr10_1520673	2.94639e-09	-	-	-	-	-	-	intergenic_region	LOC_Os10g03510-LOC_Os10g03520	LOC_Os10g03510 | hypothetical protein	-	LOC_Os10g03520 | expressed protein	-	-
P1 (PXO61)	10	6298780	Chr10_6298780	2.76116e-09	1.67486e-08	-	-	-	-	-	intron_variant	LOC_Os10g11354	LOC_Os10g11354 | MATE efflux family protein, putative, expressed	-	-	-	Fixed
P1 (PXO61)	10	9709662	Chr10_9709662	2.16656e-09	-	-	2.05012e-08	-	-	-	intergenic_region	LOC_Os10g19050-LOC_Os10g19064	LOC_Os10g19050 | expressed protein	-	LOC_Os10g19064 | retrotransposon protein, putative, Ty1-copia subclass	-	-
P1 (PXO61)	10	9709976	Chr10_9709976	2.08784e-11	-	-	2.81735e-10	-	-	4.16976e-09	intergenic_region	LOC_Os10g19050-LOC_Os10g19064	LOC_Os10g19050 | expressed protein	-	LOC_Os10g19064 | retrotransposon protein, putative, Ty1-copia subclass	-	-
P1 (PXO61)	10	9710084	Chr10_9710084	6.29688e-15	3.92348e-10	-	2.15505e-10	6.65204e-09	-	4.84852e-11	intergenic_region	LOC_Os10g19050-LOC_Os10g19064	LOC_Os10g19050 | expressed protein	-	LOC_Os10g19064 | retrotransposon protein, putative, Ty1-copia subclass	-	5.69115e-09
P1 (PXO61)	10	9710734	Chr10_9710734	3.2348e-10	-	-	1.20973e-09	-	-	4.00086e-09	intergenic_region	LOC_Os10g19050-LOC_Os10g19064	LOC_Os10g19050 | expressed protein	-	LOC_Os10g19064 | retrotransposon protein, putative, Ty1-copia subclass	-	-
P1 (PXO61)	10	9710888	Chr10_9710888	2.08902e-08	-	-	1.54291e-08	-	-	1.25821e-09	intergenic_region	LOC_Os10g19050-LOC_Os10g19064	LOC_Os10g19050 | expressed protein	-	LOC_Os10g19064 | retrotransposon protein, putative, Ty1-copia subclass	-	-
P1 (PXO61)	10	9710994	Chr10_9710994	1.10754e-10	1.53108e-12	-	2.22484e-08	-	-	-	intergenic_region	LOC_Os10g19050-LOC_Os10g19064	LOC_Os10g19050 | expressed protein	-	LOC_Os10g19064 | retrotransposon protein, putative, Ty1-copia subclass	-	0.0775726
P1 (PXO61)	10	9711424	Chr10_9711424	1.28006e-08	2.75785e-10	-	-	-	-	-	intergenic_region	LOC_Os10g19050-LOC_Os10g19064	LOC_Os10g19050 | expressed protein	-	LOC_Os10g19064 | retrotransposon protein, putative, Ty1-copia subclass	-	2.1015e-07
P1 (PXO61)	10	9711438	Chr10_9711438	5.86579e-11	2.68354e-12	-	-	-	-	-	intergenic_region	LOC_Os10g19050-LOC_Os10g19064	LOC_Os10g19050 | expressed protein	-	LOC_Os10g19064 | retrotransposon protein, putative, Ty1-copia subclass	-	4.36447e-08
P1 (PXO61)	10	9711834	Chr10_9711834	1.1242e-14	1.63033e-10	-	1.16353e-13	-	-	6.1616e-13	intergenic_region	LOC_Os10g19050-LOC_Os10g19064	LOC_Os10g19050 | expressed protein	-	LOC_Os10g19064 | retrotransposon protein, putative, Ty1-copia subclass	-	2.5558e-06
P1 (PXO61)	10	9712001	Chr10_9712001	1.27457e-10	-	-	-	-	-	-	intergenic_region	LOC_Os10g19050-LOC_Os10g19064	LOC_Os10g19050 | expressed protein	-	LOC_Os10g19064 | retrotransposon protein, putative, Ty1-copia subclass	-	-
P1 (PXO61)	10	9712010	Chr10_9712010	8.0044e-09	-	-	-	-	-	-	intergenic_region	LOC_Os10g19050-LOC_Os10g19064	LOC_Os10g19050 | expressed protein	-	LOC_Os10g19064 | retrotransposon protein, putative, Ty1-copia subclass	-	-
P1 (PXO61)	10	9712025	Chr10_9712025	5.60735e-11	-	-	1.99487e-08	-	-	2.07572e-08	intergenic_region	LOC_Os10g19050-LOC_Os10g19064	LOC_Os10g19050 | expressed protein	-	LOC_Os10g19064 | retrotransposon protein, putative, Ty1-copia subclass	-	-
P1 (PXO61)	10	9712140	Chr10_9712140	7.29182e-13	4.9952e-09	-	1.34188e-09	-	-	1.91663e-09	intergenic_region	LOC_Os10g19050-LOC_Os10g19064	LOC_Os10g19050 | expressed protein	-	LOC_Os10g19064 | retrotransposon protein, putative, Ty1-copia subclass	-	1.66259e-06
P1 (PXO61)	10	9712237	Chr10_9712237	2.42623e-09	5.18452e-09	-	-	-	-	-	intergenic_region	LOC_Os10g19050-LOC_Os10g19064	LOC_Os10g19050 | expressed protein	-	LOC_Os10g19064 | retrotransposon protein, putative, Ty1-copia subclass	-	1.95427e-06
P9a (PXO339)	10	11168109	Chr10_11168109	-	-	1.60866e-08	-	-	-	-	intergenic_region	LOC_Os10g21760-LOC_Os10g21770	LOC_Os10g21760 | retrotransposon protein, putative, unclassified	-	LOC_Os10g21770 | expressed protein	-	0.000106238
P1 (PXO61)	10	15316617	Chr10_15316617	1.11546e-08	-	-	-	-	-	-	synonymous_variant	LOC_Os10g29490	LOC_Os10g29490 | retrotransposon protein, putative, Ty3-gypsy subclass, expressed	-	-	-	-
C5 (GD1358)	10	18209419	Chr10_18209419	1.86673e-10	-	-	-	-	-	-	synonymous_variant	LOC_Os10g34120	LOC_Os10g34120 | retrotransposon protein, putative, Ty1-copia subclass, expressed	-	-	-	-
C5 (GD1358)	10	18209440	Chr10_18209440	3.00441e-12	-	-	1.39299e-08	-	-	1.23319e-08	missense_variant	LOC_Os10g34120	LOC_Os10g34120 | retrotransposon protein, putative, Ty1-copia subclass, expressed	-	-	-	-
C3 (JS158-2)	10	20509819	Chr10_20509819	-	-	-	-	2.12799e-08	-	-	intergenic_region	LOC_Os10g38370-LOC_Os10g38570	LOC_Os10g38370 | retrotransposon protein, putative, Ty3-gypsy subclass, expressed	-	LOC_Os10g38570 | retrotransposon protein, putative, unclassified	-	-
C3 (JS158-2)	11	2888595	Chr11_2888595	-	-	-	-	-	-	1.43129e-09	intergenic_region	LOC_Os11g06050-LOC_Os11g06070	LOC_Os11g06050 | expressed protein	-	LOC_Os11g06070 | expressed protein	-	-
P1 (PXO61)	11	6246613	Chr11_6246613	2.04543e-08	4.70338e-09	-	-	-	-	-	synonymous_variant	LOC_Os11g11280	LOC_Os11g11280 | retrotransposon protein, putative, unclassified, expressed	-	-	-	Fixed
P1 (PXO61)	11	6246625	Chr11_6246625	2.2345e-08	3.68148e-09	-	-	-	-	-	synonymous_variant	LOC_Os11g11280	LOC_Os11g11280 | retrotransposon protein, putative, unclassified, expressed	-	-	-	Fixed
C3 (JS158-2)	11	8211304	Chr11_8211304	-	-	1.97478e-08	-	-	-	-	intergenic_region	LOC_Os11g14580-LOC_Os11g14590	LOC_Os11g14580 | retrotransposon protein, putative, Ty3-gypsy subclass, expressed	-	LOC_Os11g14590 | expressed protein	-	Fixed
C5 (GD1358)	11	8356976	Chr11_8356976	3.42874e-13	-	-	3.92766e-09	-	-	5.74308e-09	intergenic_region	LOC_Os11g14840-LOC_Os11g14850	LOC_Os11g14840 | retrotransposon protein, putative, unclassified, expressed	-	LOC_Os11g14850 | retrotransposon protein, putative, Ty3-gypsy subclass, expressed	-	-
C5 (GD1358)	11	8356989	Chr11_8356989	9.16073e-15	-	-	2.46561e-10	-	-	5.75895e-10	intergenic_region	LOC_Os11g14840-LOC_Os11g14850	LOC_Os11g14840 | retrotransposon protein, putative, unclassified, expressed	-	LOC_Os11g14850 | retrotransposon protein, putative, Ty3-gypsy subclass, expressed	-	-
C5 (GD1358)	11	8357014	Chr11_8357014	4.5093e-15	-	-	4.06303e-12	-	-	9.9757e-12	intergenic_region	LOC_Os11g14840-LOC_Os11g14850	LOC_Os11g14840 | retrotransposon protein, putative, unclassified, expressed	-	LOC_Os11g14850 | retrotransposon protein, putative, Ty3-gypsy subclass, expressed	-	-
C5 (GD1358)	11	8357046	Chr11_8357046	8.7218e-09	-	-	-	-	-	-	intergenic_region	LOC_Os11g14840-LOC_Os11g14850	LOC_Os11g14840 | retrotransposon protein, putative, unclassified, expressed	-	LOC_Os11g14850 | retrotransposon protein, putative, Ty3-gypsy subclass, expressed	-	-
C5 (GD1358)	11	8357047	Chr11_8357047	2.56954e-12	-	-	-	-	-	-	intergenic_region	LOC_Os11g14840-LOC_Os11g14850	LOC_Os11g14840 | retrotransposon protein, putative, unclassified, expressed	-	LOC_Os11g14850 | retrotransposon protein, putative, Ty3-gypsy subclass, expressed	-	-
C5 (GD1358)	11	8357735	Chr11_8357735	2.32159e-12	-	-	7.99636e-09	-	-	3.12586e-08	intron_variant	LOC_Os11g14850	LOC_Os11g14850 | retrotransposon protein, putative, Ty3-gypsy subclass, expressed	-	-	-	-
C5 (GD1358)	11	8357742	Chr11_8357742	4.20834e-11	-	-	2.61632e-09	-	-	-	intron_variant	LOC_Os11g14850	LOC_Os11g14850 | retrotransposon protein, putative, Ty3-gypsy subclass, expressed	-	-	-	-
P1 (PXO61)	11	11703334	Chr11_11703334	-	-	2.3562e-08	-	-	-	-	intron_variant	LOC_Os11g20239	LOC_Os11g20239 | expressed protein	-	-	-	Fixed
C5 (GD1358)	11	11703334	Chr11_11703334	-	-	1.42766e-09	-	-	-	9.77378e-13	intron_variant	LOC_Os11g20239	LOC_Os11g20239 | expressed protein	-	-	-	Fixed
C5 (GD1358)	11	11703381	Chr11_11703381	-	-	6.03678e-08	-	-	-	-	intron_variant	LOC_Os11g20239	LOC_Os11g20239 | expressed protein	-	-	-	Fixed
C5 (GD1358)	11	11703393	Chr11_11703393	4.30236e-10	-	-	-	-	-	-	intron_variant	LOC_Os11g20239	LOC_Os11g20239 | expressed protein	-	-	-	-
P1 (PXO61)	11	13007165	Chr11_13007165	3.2262e-11	-	-	1.49678e-08	-	-	1.0465e-08	intron_variant	LOC_Os11g22620	LOC_Os11g22620 | retrotransposon protein, putative, LINE subclass, expressed	-	-	-	-
P1 (PXO61)	11	13014931	Chr11_13014931	1.39982e-08	-	-	-	-	-	-	missense_variant	LOC_Os11g22630	LOC_Os11g22630 | expressed protein	-	-	-	-
P1 (PXO61)	11	14530279	Chr11_14530279	4.66731e-10	1.61205e-12	-	2.3e-08	-	-	-	intergenic_region	LOC_Os11g25510-LOC_Os11g25520	LOC_Os11g25510 | protein kinase domain containing protein, expressed	-	LOC_Os11g25520 | transposon protein, putative, unclassified, expressed	-	Fixed
P9a (PXO339)	11	15972989	Chr11_15972989	-	-	-	-	-	-	1.08655e-08	intergenic_region	LOC_Os11g27740-LOC_Os11g27750	LOC_Os11g27740 | retrotransposon protein, putative, Ty3-gypsy subclass, expressed	-	LOC_Os11g27750 | retrotransposon protein, putative, unclassified, expressed	-	-
P1 (PXO61)	11	21553084	Chr11_21553084	4.62892e-09	-	-	-	-	-	-	intron_variant	LOC_Os11g36530	LOC_Os11g36530 | heat shock protein DnaJ, putative, expressed	-	-	-	-
P1 (PXO61)	11	21553178	Chr11_21553178	-	1.357e-08	-	-	-	-	-	intron_variant	LOC_Os11g36530	LOC_Os11g36530 | heat shock protein DnaJ, putative, expressed	-	-	-	0.000160276
P1 (PXO61)	11	21553205	Chr11_21553205	2.73768e-08	-	-	-	-	-	-	intron_variant	LOC_Os11g36530	LOC_Os11g36530 | heat shock protein DnaJ, putative, expressed	-	-	-	-
P1 (PXO61)	11	21553207	Chr11_21553207	2.19587e-08	-	-	-	-	-	-	intron_variant	LOC_Os11g36530	LOC_Os11g36530 | heat shock protein DnaJ, putative, expressed	-	-	-	-
P1 (PXO61)	11	21553645	Chr11_21553645	1.43991e-09	1.44676e-09	-	-	-	-	-	intron_variant	LOC_Os11g36530	LOC_Os11g36530 | heat shock protein DnaJ, putative, expressed	-	-	-	0.000685416
P1 (PXO61)	11	21553661	Chr11_21553661	-	3.21334e-10	-	-	-	-	-	intron_variant	LOC_Os11g36530	LOC_Os11g36530 | heat shock protein DnaJ, putative, expressed	-	-	-	4.23965e-07
P1 (PXO61)	11	21553796	Chr11_21553796	-	-	-	-	2.49064e-08	-	-	intron_variant	LOC_Os11g36530	LOC_Os11g36530 | heat shock protein DnaJ, putative, expressed	-	-	-	-
P1 (PXO61)	11	21554057	Chr11_21554057	2.15408e-09	-	-	-	-	-	6.15431e-09	intron_variant	LOC_Os11g36530	LOC_Os11g36530 | heat shock protein DnaJ, putative, expressed	-	-	-	-
P1 (PXO61)	11	23022948	Chr11_23022948	-	8.75389e-09	-	-	-	-	-	intergenic_region	LOC_Os11g38750-LOC_Os11g38760	LOC_Os11g38750 | retrotransposon protein, putative, unclassified, expressed	-	LOC_Os11g38760 | retrotransposon protein, putative, LINE subclass, expressed	-	0.00972288
P1 (PXO61)	11	23022982	Chr11_23022982	-	1.53898e-10	-	-	-	-	-	intergenic_region	LOC_Os11g38750-LOC_Os11g38760	LOC_Os11g38750 | retrotransposon protein, putative, unclassified, expressed	-	LOC_Os11g38760 | retrotransposon protein, putative, LINE subclass, expressed	-	Fixed
P1 (PXO61)	11	23449282	Chr11_23449282	2.52853e-08	-	-	-	-	-	-	intergenic_region	LOC_Os11g39390-LOC_Os11g39400	LOC_Os11g39390 | expressed protein	-	LOC_Os11g39400 | retrotransposon protein, putative, unclassified, expressed	-	-
C5 (GD1358)	11	23449282	Chr11_23449282	2.81367e-12	-	-	4.29852e-09	-	-	1.53118e-08	intergenic_region	LOC_Os11g39390-LOC_Os11g39400	LOC_Os11g39390 | expressed protein	-	LOC_Os11g39400 | retrotransposon protein, putative, unclassified, expressed	-	-
C5 (GD1358)	11	23449304	Chr11_23449304	1.47512e-11	-	-	8.52975e-09	-	-	2.8114e-08	intergenic_region	LOC_Os11g39390-LOC_Os11g39400	LOC_Os11g39390 | expressed protein	-	LOC_Os11g39400 | retrotransposon protein, putative, unclassified, expressed	-	-
C5 (GD1358)	11	23449646	Chr11_23449646	7.69605e-10	-	-	-	-	-	-	intergenic_region	LOC_Os11g39390-LOC_Os11g39400	LOC_Os11g39390 | expressed protein	-	LOC_Os11g39400 | retrotransposon protein, putative, unclassified, expressed	-	-
C5 (GD1358)	11	23449685	Chr11_23449685	5.96355e-10	-	-	-	-	-	-	intergenic_region	LOC_Os11g39390-LOC_Os11g39400	LOC_Os11g39390 | expressed protein	-	LOC_Os11g39400 | retrotransposon protein, putative, unclassified, expressed	-	-
C5 (GD1358)	11	23449694	Chr11_23449694	1.24459e-09	-	-	-	-	-	-	intergenic_region	LOC_Os11g39390-LOC_Os11g39400	LOC_Os11g39390 | expressed protein	-	LOC_Os11g39400 | retrotransposon protein, putative, unclassified, expressed	-	-
P1 (PXO61)	11	23450834	Chr11_23450834	9.17401e-10	-	-	-	1.09982e-08	-	-	intergenic_region	LOC_Os11g39390-LOC_Os11g39400	LOC_Os11g39390 | expressed protein	-	LOC_Os11g39400 | retrotransposon protein, putative, unclassified, expressed	-	-
C5 (GD1358)	11	23450834	Chr11_23450834	1.04296e-09	-	-	-	-	-	-	intergenic_region	LOC_Os11g39390-LOC_Os11g39400	LOC_Os11g39390 | expressed protein	-	LOC_Os11g39400 | retrotransposon protein, putative, unclassified, expressed	-	-
P1 (PXO61)	11	23833602	Chr11_23833602	-	2.51475e-08	-	-	-	-	-	intergenic_region	LOC_Os11g39960-LOC_Os11g39990	LOC_Os11g39960 | expressed protein	-	LOC_Os11g39990 | patatin, putative, expressed	-	Fixed
P1 (PXO61)	11	23833683	Chr11_23833683	3.76947e-09	5.23516e-09	-	-	-	-	-	intergenic_region	LOC_Os11g39960-LOC_Os11g39990	LOC_Os11g39960 | expressed protein	-	LOC_Os11g39990 | patatin, putative, expressed	-	Fixed
P1 (PXO61)	11	23834004	Chr11_23834004	4.11066e-12	1.50656e-12	-	-	-	-	-	intergenic_region	LOC_Os11g39960-LOC_Os11g39990	LOC_Os11g39960 | expressed protein	-	LOC_Os11g39990 | patatin, putative, expressed	-	0.000219976
P1 (PXO61)	11	23834012	Chr11_23834012	3.4342e-09	1.51153e-09	-	-	-	-	-	intergenic_region	LOC_Os11g39960-LOC_Os11g39990	LOC_Os11g39960 | expressed protein	-	LOC_Os11g39990 | patatin, putative, expressed	-	0.000497922
P1 (PXO61)	11	24547251	Chr11_24547251	-	-	3.75021e-08	-	-	-	-	intergenic_region	LOC_Os11g40990-LOC_Os11g41000	LOC_Os11g40990 | retrotransposon protein, putative, unclassified, expressed	-	LOC_Os11g41000 | retrotransposon protein, putative, Ty3-gypsy subclass, expressed	-	0.566861
P1 (PXO61)	11	24547316	Chr11_24547316	-	-	2.0346e-08	-	-	-	-	intergenic_region	LOC_Os11g40990-LOC_Os11g41000	LOC_Os11g40990 | retrotransposon protein, putative, unclassified, expressed	-	LOC_Os11g41000 | retrotransposon protein, putative, Ty3-gypsy subclass, expressed	-	0.250696
P1 (PXO61)	11	24705712	Chr11_24705712	3.55925e-17	3.28404e-12	-	6.27316e-11	1.84685e-12	-	5.74087e-12	intergenic_region	LOC_Os11g41190-LOC_Os11g41210	LOC_Os11g41190 | retrotransposon protein, putative, unclassified, expressed	-	LOC_Os11g41210 | disease resistance protein RPM1, putative, expressed	-	Fixed
P1 (PXO61)	11	24705745	Chr11_24705745	5.54321e-09	-	-	-	-	-	5.32529e-10	intergenic_region	LOC_Os11g41190-LOC_Os11g41210	LOC_Os11g41190 | retrotransposon protein, putative, unclassified, expressed	-	LOC_Os11g41210 | disease resistance protein RPM1, putative, expressed	-	-
C3 (JS158-2)	11	25272426	Chr11_25272426	-	-	-	-	-	-	2.93999e-09	intergenic_region	LOC_Os11g42020-LOC_Os11g42030	LOC_Os11g42020 | expressed protein	-	LOC_Os11g42030 | expressed protein	-	-
C3 (JS158-2)	11	25273183	Chr11_25273183	1.00863e-09	-	-	-	-	-	7.29254e-12	intergenic_region	LOC_Os11g42020-LOC_Os11g42030	LOC_Os11g42020 | expressed protein	-	LOC_Os11g42030 | expressed protein	-	-
C3 (JS158-2)	11	25273315	Chr11_25273315	-	-	-	-	-	-	4.72259e-09	intergenic_region	LOC_Os11g42020-LOC_Os11g42030	LOC_Os11g42020 | expressed protein	-	LOC_Os11g42030 | expressed protein	-	-
C3 (JS158-2)	11	25273354	Chr11_25273354	1.20167e-08	-	1.34191e-08	-	-	-	6.59026e-11	intergenic_region	LOC_Os11g42020-LOC_Os11g42030	LOC_Os11g42020 | expressed protein	-	LOC_Os11g42030 | expressed protein	-	0.0214103
P1 (PXO61)	11	25516416	Chr11_25516416	4.67184e-10	1.86364e-08	-	-	-	-	-	intergenic_region	LOC_Os11g42390-LOC_Os11g42400	LOC_Os11g42390 | OsSCP64 - Putative Serine Carboxypeptidase homologue, expressed	-	LOC_Os11g42400 | expressed protein	-	0.00671693
P1 (PXO61)	11	25628049	Chr11_25628049	2.53328e-09	7.46566e-09	-	9.41882e-09	-	-	-	missense_variant	LOC_Os11g42580	LOC_Os11g42580 | Leucine Rich Repeat family protein, expressed	-	-	-	0.00422535
P1 (PXO61)	11	25631668	Chr11_25631668	9.89896e-10	6.61811e-09	-	-	-	-	-	intergenic_region	LOC_Os11g42580-LOC_Os11g42590	LOC_Os11g42580 | Leucine Rich Repeat family protein, expressed	-	LOC_Os11g42590 | expressed protein	-	0.00169842
P1 (PXO61)	11	25633217	Chr11_25633217	3.06967e-09	-	-	-	-	-	-	missense_variant	LOC_Os11g42590	LOC_Os11g42590 | expressed protein	-	-	-	-
P1 (PXO61)	11	25633670	Chr11_25633670	1.75383e-08	2.27781e-08	-	-	-	-	-	missense_variant	LOC_Os11g42590	LOC_Os11g42590 | expressed protein	-	-	-	0.00203138
P1 (PXO61)	11	25635473	Chr11_25635473	8.80191e-09	-	-	-	-	-	-	synonymous_variant	LOC_Os11g42590	LOC_Os11g42590 | expressed protein	-	-	-	-
P1 (PXO61)	11	25653169	Chr11_25653169	-	9.84969e-10	-	-	-	-	-	intergenic_region	LOC_Os11g42610-LOC_Os11g42620	LOC_Os11g42610 | transposon protein, putative, CACTA, En/Spm sub-class, expressed	-	LOC_Os11g42620 | retrotransposon protein, putative, Ty3-gypsy subclass, expressed	-	0.00447692
P1 (PXO61)	11	25654261	Chr11_25654261	-	2.18263e-08	-	-	-	-	-	intergenic_region	LOC_Os11g42610-LOC_Os11g42620	LOC_Os11g42610 | transposon protein, putative, CACTA, En/Spm sub-class, expressed	-	LOC_Os11g42620 | retrotransposon protein, putative, Ty3-gypsy subclass, expressed	-	0.107327
P1 (PXO61)	11	25656731	Chr11_25656731	1.83884e-10	-	-	3.0705e-08	-	-	-	synonymous_variant	LOC_Os11g42620	LOC_Os11g42620 | retrotransposon protein, putative, Ty3-gypsy subclass, expressed	-	-	-	-
P1 (PXO61)	11	25656776	Chr11_25656776	1.41148e-13	1.34513e-11	-	1.24315e-10	-	-	1.71177e-08	synonymous_variant	LOC_Os11g42620	LOC_Os11g42620 | retrotransposon protein, putative, Ty3-gypsy subclass, expressed	-	-	-	0.000164102
P1 (PXO61)	11	25656941	Chr11_25656941	2.37169e-09	-	-	-	-	-	-	synonymous_variant	LOC_Os11g42620	LOC_Os11g42620 | retrotransposon protein, putative, Ty3-gypsy subclass, expressed	-	-	-	-
P1 (PXO61)	11	25656991	Chr11_25656991	6.40207e-09	1.40226e-09	-	1.21052e-08	-	-	-	missense_variant	LOC_Os11g42620	LOC_Os11g42620 | retrotransposon protein, putative, Ty3-gypsy subclass, expressed	-	-	-	6.95046e-06
P1 (PXO61)	11	25657023	Chr11_25657023	7.33106e-09	2.52161e-09	-	1.79017e-09	-	-	2.92745e-08	missense_variant	LOC_Os11g42620	LOC_Os11g42620 | retrotransposon protein, putative, Ty3-gypsy subclass, expressed	-	-	-	0.000221629
P1 (PXO61)	11	25657199	Chr11_25657199	1.37774e-09	3.18592e-10	-	3.2939e-09	-	-	1.09343e-08	synonymous_variant	LOC_Os11g42620	LOC_Os11g42620 | retrotransposon protein, putative, Ty3-gypsy subclass, expressed	-	-	-	4.09972e-06
P1 (PXO61)	11	25657217	Chr11_25657217	1.09102e-10	9.83088e-11	-	8.64999e-10	-	-	3.16793e-08	synonymous_variant	LOC_Os11g42620	LOC_Os11g42620 | retrotransposon protein, putative, Ty3-gypsy subclass, expressed	-	-	-	1.39775e-05
P1 (PXO61)	11	25657238	Chr11_25657238	2.30117e-08	-	-	-	-	-	-	synonymous_variant	LOC_Os11g42620	LOC_Os11g42620 | retrotransposon protein, putative, Ty3-gypsy subclass, expressed	-	-	-	-
P1 (PXO61)	11	25657244	Chr11_25657244	2.68516e-08	-	-	-	-	-	-	synonymous_variant	LOC_Os11g42620	LOC_Os11g42620 | retrotransposon protein, putative, Ty3-gypsy subclass, expressed	-	-	-	-
P1 (PXO61)	11	25657253	Chr11_25657253	-	6.75922e-09	-	6.98825e-09	-	-	-	synonymous_variant	LOC_Os11g42620	LOC_Os11g42620 | retrotransposon protein, putative, Ty3-gypsy subclass, expressed	-	-	-	4.71663e-08
P1 (PXO61)	11	25657464	Chr11_25657464	1.92061e-09	5.72637e-10	-	-	-	-	-	splice_region_variant&intron_variant	LOC_Os11g42620	LOC_Os11g42620 | retrotransposon protein, putative, Ty3-gypsy subclass, expressed	-	-	-	2.21421e-05
P1 (PXO61)	11	25657472	Chr11_25657472	3.23526e-11	1.81321e-11	-	-	1.97314e-09	-	-	synonymous_variant	LOC_Os11g42620	LOC_Os11g42620 | retrotransposon protein, putative, Ty3-gypsy subclass, expressed	-	-	-	4.59847e-09
P1 (PXO61)	11	25657479	Chr11_25657479	6.82953e-11	1.4488e-12	-	4.79027e-09	-	-	-	missense_variant	LOC_Os11g42620	LOC_Os11g42620 | retrotransposon protein, putative, Ty3-gypsy subclass, expressed	-	-	-	4.82358e-05
P1 (PXO61)	11	25657603	Chr11_25657603	1.24194e-11	4.04995e-12	-	1.80841e-10	-	-	1.401e-08	missense_variant	LOC_Os11g42620	LOC_Os11g42620 | retrotransposon protein, putative, Ty3-gypsy subclass, expressed	-	-	-	6.98293e-08
P1 (PXO61)	11	25657788	Chr11_25657788	3.0859e-09	2.03896e-09	-	7.74552e-09	-	-	-	missense_variant	LOC_Os11g42620	LOC_Os11g42620 | retrotransposon protein, putative, Ty3-gypsy subclass, expressed	-	-	-	8.88164e-05
P1 (PXO61)	11	25658068	Chr11_25658068	1.59866e-08	-	-	-	-	-	-	missense_variant	LOC_Os11g42620	LOC_Os11g42620 | retrotransposon protein, putative, Ty3-gypsy subclass, expressed	-	-	-	-
P1 (PXO61)	11	25658337	Chr11_25658337	1.28908e-08	-	-	-	-	-	-	missense_variant	LOC_Os11g42620	LOC_Os11g42620 | retrotransposon protein, putative, Ty3-gypsy subclass, expressed	-	-	-	-
P1 (PXO61)	11	25658383	Chr11_25658383	3.13234e-09	-	-	-	-	-	-	missense_variant	LOC_Os11g42620	LOC_Os11g42620 | retrotransposon protein, putative, Ty3-gypsy subclass, expressed	-	-	-	-
P1 (PXO61)	11	25658635	Chr11_25658635	2.49806e-10	8.26606e-12	-	2.03895e-08	-	-	-	missense_variant	LOC_Os11g42620	LOC_Os11g42620 | retrotransposon protein, putative, Ty3-gypsy subclass, expressed	-	-	-	1.03184e-06
P1 (PXO61)	11	25658644	Chr11_25658644	1.17879e-09	2.37963e-11	-	-	-	-	-	missense_variant	LOC_Os11g42620	LOC_Os11g42620 | retrotransposon protein, putative, Ty3-gypsy subclass, expressed	-	-	-	1.08341e-06
P1 (PXO61)	11	25658696	Chr11_25658696	2.18662e-09	3.81517e-11	-	8.91141e-09	-	-	-	synonymous_variant	LOC_Os11g42620	LOC_Os11g42620 | retrotransposon protein, putative, Ty3-gypsy subclass, expressed	-	-	-	4.46292e-08
P1 (PXO61)	11	25658813	Chr11_25658813	2.66771e-08	-	-	-	-	-	-	intron_variant	LOC_Os11g42620	LOC_Os11g42620 | retrotransposon protein, putative, Ty3-gypsy subclass, expressed	-	-	-	-
P1 (PXO61)	11	25658873	Chr11_25658873	1.56515e-10	7.04623e-11	-	-	-	-	-	synonymous_variant	LOC_Os11g42620	LOC_Os11g42620 | retrotransposon protein, putative, Ty3-gypsy subclass, expressed	-	-	-	3.84524e-07
P1 (PXO61)	11	25658876	Chr11_25658876	9.42023e-11	1.3171e-08	-	2.15749e-09	-	-	-	synonymous_variant	LOC_Os11g42620	LOC_Os11g42620 | retrotransposon protein, putative, Ty3-gypsy subclass, expressed	-	-	-	1.16495e-05
P1 (PXO61)	11	25658893	Chr11_25658893	2.38591e-11	8.44185e-13	-	4.11721e-10	-	-	4.48095e-09	missense_variant	LOC_Os11g42620	LOC_Os11g42620 | retrotransposon protein, putative, Ty3-gypsy subclass, expressed	-	-	-	5.70663e-06
P1 (PXO61)	11	25659065	Chr11_25659065	3.55278e-11	9.32222e-10	-	-	-	-	-	synonymous_variant	LOC_Os11g42620	LOC_Os11g42620 | retrotransposon protein, putative, Ty3-gypsy subclass, expressed	-	-	-	1.96788e-06
P1 (PXO61)	11	25659071	Chr11_25659071	4.2854e-11	1.06604e-10	-	-	-	-	-	synonymous_variant	LOC_Os11g42620	LOC_Os11g42620 | retrotransposon protein, putative, Ty3-gypsy subclass, expressed	-	-	-	1.4097e-05
P1 (PXO61)	11	25659264	Chr11_25659264	7.19845e-10	5.29701e-10	-	-	-	-	-	missense_variant	LOC_Os11g42620	LOC_Os11g42620 | retrotransposon protein, putative, Ty3-gypsy subclass, expressed	-	-	-	3.29739e-08
P1 (PXO61)	11	25659318	Chr11_25659318	2.11509e-09	1.48122e-09	-	1.0195e-08	-	-	-	missense_variant	LOC_Os11g42620	LOC_Os11g42620 | retrotransposon protein, putative, Ty3-gypsy subclass, expressed	-	-	-	2.13214e-07
P1 (PXO61)	11	25659350	Chr11_25659350	1.22621e-08	3.29242e-09	-	-	-	-	-	synonymous_variant	LOC_Os11g42620	LOC_Os11g42620 | retrotransposon protein, putative, Ty3-gypsy subclass, expressed	-	-	-	1.7249e-07
P1 (PXO61)	11	25659404	Chr11_25659404	3.2395e-10	-	-	2.06622e-08	-	-	-	synonymous_variant	LOC_Os11g42620	LOC_Os11g42620 | retrotransposon protein, putative, Ty3-gypsy subclass, expressed	-	-	-	-
P1 (PXO61)	11	25659440	Chr11_25659440	3.82647e-09	2.92178e-10	-	4.95424e-09	-	-	-	synonymous_variant	LOC_Os11g42620	LOC_Os11g42620 | retrotransposon protein, putative, Ty3-gypsy subclass, expressed	-	-	-	9.49852e-07
P1 (PXO61)	11	25659611	Chr11_25659611	-	2.69439e-09	-	-	-	-	-	synonymous_variant	LOC_Os11g42620	LOC_Os11g42620 | retrotransposon protein, putative, Ty3-gypsy subclass, expressed	-	-	-	9.36801e-07
P1 (PXO61)	11	25659635	Chr11_25659635	1.55474e-08	-	-	-	-	-	-	synonymous_variant	LOC_Os11g42620	LOC_Os11g42620 | retrotransposon protein, putative, Ty3-gypsy subclass, expressed	-	-	-	-
P1 (PXO61)	11	25659874	Chr11_25659874	-	1.18862e-09	-	-	-	-	-	intron_variant	LOC_Os11g42620	LOC_Os11g42620 | retrotransposon protein, putative, Ty3-gypsy subclass, expressed	-	-	-	Fixed
P1 (PXO61)	11	25659943	Chr11_25659943	-	1.26072e-08	-	-	-	-	-	intron_variant	LOC_Os11g42620	LOC_Os11g42620 | retrotransposon protein, putative, Ty3-gypsy subclass, expressed	-	-	-	2.00271e-07
P1 (PXO61)	11	25659952	Chr11_25659952	-	6.55384e-09	-	-	-	-	-	intron_variant	LOC_Os11g42620	LOC_Os11g42620 | retrotransposon protein, putative, Ty3-gypsy subclass, expressed	-	-	-	8.13633e-07
P1 (PXO61)	11	25659989	Chr11_25659989	7.41831e-09	2.61358e-09	-	-	-	-	-	intron_variant	LOC_Os11g42620	LOC_Os11g42620 | retrotransposon protein, putative, Ty3-gypsy subclass, expressed	-	-	-	8.08437e-07
P1 (PXO61)	11	25660085	Chr11_25660085	2.32467e-12	8.82044e-11	-	2.87685e-10	-	-	2.71704e-08	intron_variant	LOC_Os11g42620	LOC_Os11g42620 | retrotransposon protein, putative, Ty3-gypsy subclass, expressed	-	-	-	1.58846e-07
P1 (PXO61)	11	25660088	Chr11_25660088	1.80029e-11	4.56991e-09	-	-	-	-	-	intron_variant	LOC_Os11g42620	LOC_Os11g42620 | retrotransposon protein, putative, Ty3-gypsy subclass, expressed	-	-	-	4.21563e-07
P1 (PXO61)	11	25660212	Chr11_25660212	7.25715e-09	1.8565e-08	-	-	-	-	-	intron_variant	LOC_Os11g42620	LOC_Os11g42620 | retrotransposon protein, putative, Ty3-gypsy subclass, expressed	-	-	-	3.72487e-06
P1 (PXO61)	11	25660285	Chr11_25660285	-	4.25233e-09	-	-	-	-	-	intron_variant	LOC_Os11g42620	LOC_Os11g42620 | retrotransposon protein, putative, Ty3-gypsy subclass, expressed	-	-	-	1.82528e-09
P1 (PXO61)	11	25660306	Chr11_25660306	6.34986e-09	1.87705e-09	-	-	-	-	-	stop_gained	LOC_Os11g42620	LOC_Os11g42620 | retrotransposon protein, putative, Ty3-gypsy subclass, expressed	-	-	-	1.26554e-06
P1 (PXO61)	11	25660353	Chr11_25660353	-	3.00807e-09	-	-	-	-	-	missense_variant	LOC_Os11g42620	LOC_Os11g42620 | retrotransposon protein, putative, Ty3-gypsy subclass, expressed	-	-	-	9.25422e-08
P1 (PXO61)	11	25660602	Chr11_25660602	1.85482e-10	2.62769e-11	-	1.72717e-09	-	-	2.95945e-08	missense_variant	LOC_Os11g42620	LOC_Os11g42620 | retrotransposon protein, putative, Ty3-gypsy subclass, expressed	-	-	-	2.16448e-08
P1 (PXO61)	11	25660605	Chr11_25660605	5.8746e-10	4.77914e-11	-	9.63473e-09	-	-	-	missense_variant	LOC_Os11g42620	LOC_Os11g42620 | retrotransposon protein, putative, Ty3-gypsy subclass, expressed	-	-	-	4.44268e-08
P1 (PXO61)	11	25660619	Chr11_25660619	3.9502e-10	3.9544e-11	-	2.63565e-09	-	-	3.60485e-08	synonymous_variant	LOC_Os11g42620	LOC_Os11g42620 | retrotransposon protein, putative, Ty3-gypsy subclass, expressed	-	-	-	3.74184e-08
P1 (PXO61)	11	25660781	Chr11_25660781	2.75598e-09	1.11865e-10	-	-	-	-	-	synonymous_variant	LOC_Os11g42620	LOC_Os11g42620 | retrotransposon protein, putative, Ty3-gypsy subclass, expressed	-	-	-	Fixed
P1 (PXO61)	11	25660825	Chr11_25660825	4.52135e-10	1.00599e-11	-	-	-	-	-	missense_variant	LOC_Os11g42620	LOC_Os11g42620 | retrotransposon protein, putative, Ty3-gypsy subclass, expressed	-	-	-	4.71665e-07
P1 (PXO61)	11	25660892	Chr11_25660892	5.47769e-11	2.61244e-11	-	8.66713e-10	-	-	4.03384e-08	synonymous_variant	LOC_Os11g42620	LOC_Os11g42620 | retrotransposon protein, putative, Ty3-gypsy subclass, expressed	-	-	-	3.34916e-06
P1 (PXO61)	11	25660981	Chr11_25660981	2.55901e-08	2.43742e-08	-	-	-	-	-	stop_gained	LOC_Os11g42620	LOC_Os11g42620 | retrotransposon protein, putative, Ty3-gypsy subclass, expressed	-	-	-	7.17867e-06
P1 (PXO61)	11	25661132	Chr11_25661132	-	2.17718e-08	-	-	-	-	-	synonymous_variant	LOC_Os11g42620	LOC_Os11g42620 | retrotransposon protein, putative, Ty3-gypsy subclass, expressed	-	-	-	3.30033e-06
P1 (PXO61)	11	25661209	Chr11_25661209	1.46786e-08	1.33369e-08	-	-	-	-	-	missense_variant	LOC_Os11g42620	LOC_Os11g42620 | retrotransposon protein, putative, Ty3-gypsy subclass, expressed	-	-	-	3.40984e-06
P1 (PXO61)	11	25661380	Chr11_25661380	2.17072e-08	-	-	8.99416e-09	-	-	-	intron_variant	LOC_Os11g42620	LOC_Os11g42620 | retrotransposon protein, putative, Ty3-gypsy subclass, expressed	-	-	-	-
P1 (PXO61)	11	25661381	Chr11_25661381	-	-	-	8.43091e-09	-	-	-	intron_variant	LOC_Os11g42620	LOC_Os11g42620 | retrotransposon protein, putative, Ty3-gypsy subclass, expressed	-	-	-	-
P1 (PXO61)	11	25661570	Chr11_25661570	3.97315e-11	1.20438e-10	-	7.92948e-10	-	-	1.34033e-09	missense_variant	LOC_Os11g42620	LOC_Os11g42620 | retrotransposon protein, putative, Ty3-gypsy subclass, expressed	-	-	-	3.33801e-05
P1 (PXO61)	11	25661576	Chr11_25661576	1.07771e-11	3.09121e-11	-	1.16475e-10	-	-	8.12163e-10	missense_variant	LOC_Os11g42620	LOC_Os11g42620 | retrotransposon protein, putative, Ty3-gypsy subclass, expressed	-	-	-	5.39429e-06
P1 (PXO61)	11	25661959	Chr11_25661959	8.66605e-11	9.79335e-10	-	1.79836e-08	-	-	-	synonymous_variant	LOC_Os11g42620	LOC_Os11g42620 | retrotransposon protein, putative, Ty3-gypsy subclass, expressed	-	-	-	0.000304473
P1 (PXO61)	11	25662064	Chr11_25662064	1.2912e-12	2.37707e-11	-	7.82475e-11	-	-	6.6945e-09	synonymous_variant	LOC_Os11g42620	LOC_Os11g42620 | retrotransposon protein, putative, Ty3-gypsy subclass, expressed	-	-	-	1.67508e-05
P1 (PXO61)	11	25662082	Chr11_25662082	1.6888e-11	1.16723e-10	-	1.71605e-10	-	-	5.57898e-09	synonymous_variant	LOC_Os11g42620	LOC_Os11g42620 | retrotransposon protein, putative, Ty3-gypsy subclass, expressed	-	-	-	0.00048517
P1 (PXO61)	11	25662087	Chr11_25662087	1.2003e-11	9.95929e-12	-	2.44614e-10	-	-	1.3732e-08	missense_variant	LOC_Os11g42620	LOC_Os11g42620 | retrotransposon protein, putative, Ty3-gypsy subclass, expressed	-	-	-	2.18474e-05
P1 (PXO61)	11	25662088	Chr11_25662088	9.7181e-12	1.06362e-11	-	2.47624e-10	-	-	8.37478e-09	missense_variant	LOC_Os11g42620	LOC_Os11g42620 | retrotransposon protein, putative, Ty3-gypsy subclass, expressed	-	-	-	2.14848e-05
P1 (PXO61)	11	25662166	Chr11_25662166	4.22034e-11	2.20208e-10	-	2.2113e-10	-	-	8.95755e-09	synonymous_variant	LOC_Os11g42620	LOC_Os11g42620 | retrotransposon protein, putative, Ty3-gypsy subclass, expressed	-	-	-	2.06519e-05
P1 (PXO61)	11	25662919	Chr11_25662919	2.82738e-09	1.77712e-13	-	3.16313e-09	-	-	-	intron_variant	LOC_Os11g42620	LOC_Os11g42620 | retrotransposon protein, putative, Ty3-gypsy subclass, expressed	-	-	-	1.78027e-09
P1 (PXO61)	11	25662927	Chr11_25662927	-	6.01304e-10	-	-	-	-	-	intron_variant	LOC_Os11g42620	LOC_Os11g42620 | retrotransposon protein, putative, Ty3-gypsy subclass, expressed	-	-	-	0.0294056
C5 (GD1358)	11	25667117	Chr11_25667117	-	-	-	-	-	-	3.15204e-08	intergenic_region	LOC_Os11g42620-LOC_Os11g42630	LOC_Os11g42620 | retrotransposon protein, putative, Ty3-gypsy subclass, expressed	-	LOC_Os11g42630 | retrotransposon protein, putative, Ty3-gypsy subclass, expressed	-	-
C5 (GD1358)	11	25667126	Chr11_25667126	-	-	-	-	-	-	4.00659e-08	intergenic_region	LOC_Os11g42620-LOC_Os11g42630	LOC_Os11g42620 | retrotransposon protein, putative, Ty3-gypsy subclass, expressed	-	LOC_Os11g42630 | retrotransposon protein, putative, Ty3-gypsy subclass, expressed	-	-
C5 (GD1358)	11	25667134	Chr11_25667134	-	-	-	-	-	-	6.58515e-09	intergenic_region	LOC_Os11g42620-LOC_Os11g42630	LOC_Os11g42620 | retrotransposon protein, putative, Ty3-gypsy subclass, expressed	-	LOC_Os11g42630 | retrotransposon protein, putative, Ty3-gypsy subclass, expressed	-	-
C5 (GD1358)	11	25667156	Chr11_25667156	-	-	-	-	-	-	3.25772e-08	intergenic_region	LOC_Os11g42620-LOC_Os11g42630	LOC_Os11g42620 | retrotransposon protein, putative, Ty3-gypsy subclass, expressed	-	LOC_Os11g42630 | retrotransposon protein, putative, Ty3-gypsy subclass, expressed	-	-
C5 (GD1358)	11	25667164	Chr11_25667164	-	-	-	-	-	-	5.00242e-10	intergenic_region	LOC_Os11g42620-LOC_Os11g42630	LOC_Os11g42620 | retrotransposon protein, putative, Ty3-gypsy subclass, expressed	-	LOC_Os11g42630 | retrotransposon protein, putative, Ty3-gypsy subclass, expressed	-	-
C5 (GD1358)	11	25667168	Chr11_25667168	-	-	-	-	-	-	1.32605e-08	intergenic_region	LOC_Os11g42620-LOC_Os11g42630	LOC_Os11g42620 | retrotransposon protein, putative, Ty3-gypsy subclass, expressed	-	LOC_Os11g42630 | retrotransposon protein, putative, Ty3-gypsy subclass, expressed	-	-
C5 (GD1358)	11	25667386	Chr11_25667386	-	-	-	-	-	-	9.60431e-09	intergenic_region	LOC_Os11g42620-LOC_Os11g42630	LOC_Os11g42620 | retrotransposon protein, putative, Ty3-gypsy subclass, expressed	-	LOC_Os11g42630 | retrotransposon protein, putative, Ty3-gypsy subclass, expressed	-	-
P1 (PXO61)	11	25667467	Chr11_25667467	-	-	1.13669e-08	-	-	-	-	intergenic_region	LOC_Os11g42620-LOC_Os11g42630	LOC_Os11g42620 | retrotransposon protein, putative, Ty3-gypsy subclass, expressed	-	LOC_Os11g42630 | retrotransposon protein, putative, Ty3-gypsy subclass, expressed	-	4.38367e-10
C5 (GD1358)	11	25667467	Chr11_25667467	-	-	2.33206e-08	-	-	-	-	intergenic_region	LOC_Os11g42620-LOC_Os11g42630	LOC_Os11g42620 | retrotransposon protein, putative, Ty3-gypsy subclass, expressed	-	LOC_Os11g42630 | retrotransposon protein, putative, Ty3-gypsy subclass, expressed	-	6.68471e-07
C5 (GD1358)	11	25667790	Chr11_25667790	-	-	1.91157e-08	-	-	-	-	synonymous_variant	LOC_Os11g42630	LOC_Os11g42630 | retrotransposon protein, putative, Ty3-gypsy subclass, expressed	-	-	-	6.20735e-08
P1 (PXO61)	11	25667935	Chr11_25667935	-	-	2.28785e-08	-	-	-	-	missense_variant	LOC_Os11g42630	LOC_Os11g42630 | retrotransposon protein, putative, Ty3-gypsy subclass, expressed	-	-	-	Fixed
C5 (GD1358)	11	25667958	Chr11_25667958	-	-	-	-	-	-	5.23402e-09	synonymous_variant	LOC_Os11g42630	LOC_Os11g42630 | retrotransposon protein, putative, Ty3-gypsy subclass, expressed	-	-	-	-
C5 (GD1358)	11	25668186	Chr11_25668186	-	-	-	-	-	-	1.00234e-09	synonymous_variant	LOC_Os11g42630	LOC_Os11g42630 | retrotransposon protein, putative, Ty3-gypsy subclass, expressed	-	-	-	-
C5 (GD1358)	11	25668199	Chr11_25668199	-	-	-	-	-	-	1.7332e-08	missense_variant	LOC_Os11g42630	LOC_Os11g42630 | retrotransposon protein, putative, Ty3-gypsy subclass, expressed	-	-	-	-
C5 (GD1358)	11	25668741	Chr11_25668741	-	-	-	-	-	-	1.10597e-08	synonymous_variant	LOC_Os11g42630	LOC_Os11g42630 | retrotransposon protein, putative, Ty3-gypsy subclass, expressed	-	-	-	-
C5 (GD1358)	11	25668839	Chr11_25668839	-	-	-	-	-	-	4.50471e-09	missense_variant	LOC_Os11g42630	LOC_Os11g42630 | retrotransposon protein, putative, Ty3-gypsy subclass, expressed	-	-	-	-
C5 (GD1358)	11	25668915	Chr11_25668915	-	-	-	-	-	-	1.7039e-08	synonymous_variant	LOC_Os11g42630	LOC_Os11g42630 | retrotransposon protein, putative, Ty3-gypsy subclass, expressed	-	-	-	-
P1 (PXO61)	11	25702295	Chr11_25702295	-	-	6.57255e-08	-	2.05208e-08	-	-	intergenic_region	LOC_Os11g42660-LOC_Os11g42670	LOC_Os11g42660 | Leucine Rich Repeat family protein, expressed	WED	LOC_Os11g42670 | retrotransposon protein, putative, Ty3-gypsy subclass, expressed	-	Fixed
C5 (GD1358)	11	25702295	Chr11_25702295	-	-	9.35428e-09	-	3.8318e-09	-	-	intergenic_region	LOC_Os11g42660-LOC_Os11g42670	LOC_Os11g42660 | Leucine Rich Repeat family protein, expressed	WED	LOC_Os11g42670 | retrotransposon protein, putative, Ty3-gypsy subclass, expressed	-	Fixed
P1 (PXO61)	11	25703356	Chr11_25703356	3.33903e-10	-	-	-	-	-	-	intron_variant	LOC_Os11g42670	LOC_Os11g42670 | retrotransposon protein, putative, Ty3-gypsy subclass, expressed	-	-	-	-
P1 (PXO61)	11	25706520	Chr11_25706520	-	-	6.12534e-08	-	-	-	-	intergenic_region	LOC_Os11g42670-LOC_Os11g42680	LOC_Os11g42670 | retrotransposon protein, putative, Ty3-gypsy subclass, expressed	-	LOC_Os11g42680 | NBS-LRR type disease resistance protein, putative	-	1.36699e-09
C5 (GD1358)	11	25714275	Chr11_25714275	-	-	-	-	-	-	2.56103e-08	intergenic_region	LOC_Os11g42690-LOC_Os11g42700	LOC_Os11g42690 | expressed protein	-	LOC_Os11g42700 | NBS-LRR type disease resistance protein, putative, expressed	-	-
C5 (GD1358)	11	25714278	Chr11_25714278	-	-	-	-	-	-	3.73271e-08	intergenic_region	LOC_Os11g42690-LOC_Os11g42700	LOC_Os11g42690 | expressed protein	-	LOC_Os11g42700 | NBS-LRR type disease resistance protein, putative, expressed	-	-
C5 (GD1358)	11	25714504	Chr11_25714504	-	-	-	-	-	-	3.71871e-08	intergenic_region	LOC_Os11g42690-LOC_Os11g42700	LOC_Os11g42690 | expressed protein	-	LOC_Os11g42700 | NBS-LRR type disease resistance protein, putative, expressed	-	-
C5 (GD1358)	11	25714506	Chr11_25714506	-	-	-	-	-	-	2.9701e-08	intergenic_region	LOC_Os11g42690-LOC_Os11g42700	LOC_Os11g42690 | expressed protein	-	LOC_Os11g42700 | NBS-LRR type disease resistance protein, putative, expressed	-	-
C5 (GD1358)	11	25714515	Chr11_25714515	-	-	-	-	-	-	2.13431e-08	intergenic_region	LOC_Os11g42690-LOC_Os11g42700	LOC_Os11g42690 | expressed protein	-	LOC_Os11g42700 | NBS-LRR type disease resistance protein, putative, expressed	-	-
C5 (GD1358)	11	25714528	Chr11_25714528	-	-	-	-	-	-	2.12579e-08	intergenic_region	LOC_Os11g42690-LOC_Os11g42700	LOC_Os11g42690 | expressed protein	-	LOC_Os11g42700 | NBS-LRR type disease resistance protein, putative, expressed	-	-
C5 (GD1358)	11	25714546	Chr11_25714546	-	-	-	-	-	-	1.97077e-08	intergenic_region	LOC_Os11g42690-LOC_Os11g42700	LOC_Os11g42690 | expressed protein	-	LOC_Os11g42700 | NBS-LRR type disease resistance protein, putative, expressed	-	-
C5 (GD1358)	11	25714550	Chr11_25714550	-	-	-	-	-	-	4.13474e-08	intergenic_region	LOC_Os11g42690-LOC_Os11g42700	LOC_Os11g42690 | expressed protein	-	LOC_Os11g42700 | NBS-LRR type disease resistance protein, putative, expressed	-	-
C5 (GD1358)	11	25714559	Chr11_25714559	-	-	-	-	-	-	4.20091e-08	intergenic_region	LOC_Os11g42690-LOC_Os11g42700	LOC_Os11g42690 | expressed protein	-	LOC_Os11g42700 | NBS-LRR type disease resistance protein, putative, expressed	-	-
C5 (GD1358)	11	25714625	Chr11_25714625	-	-	-	-	-	-	2.21808e-08	intergenic_region	LOC_Os11g42690-LOC_Os11g42700	LOC_Os11g42690 | expressed protein	-	LOC_Os11g42700 | NBS-LRR type disease resistance protein, putative, expressed	-	-
C5 (GD1358)	11	25714676	Chr11_25714676	-	-	-	-	-	-	1.40677e-08	intergenic_region	LOC_Os11g42690-LOC_Os11g42700	LOC_Os11g42690 | expressed protein	-	LOC_Os11g42700 | NBS-LRR type disease resistance protein, putative, expressed	-	-
C5 (GD1358)	11	25714678	Chr11_25714678	-	-	-	-	-	-	1.40677e-08	intergenic_region	LOC_Os11g42690-LOC_Os11g42700	LOC_Os11g42690 | expressed protein	-	LOC_Os11g42700 | NBS-LRR type disease resistance protein, putative, expressed	-	-
C5 (GD1358)	11	25714696	Chr11_25714696	-	-	-	-	-	-	1.23293e-08	intergenic_region	LOC_Os11g42690-LOC_Os11g42700	LOC_Os11g42690 | expressed protein	-	LOC_Os11g42700 | NBS-LRR type disease resistance protein, putative, expressed	-	-
C5 (GD1358)	11	25715142	Chr11_25715142	-	-	9.98632e-09	-	-	-	1.7995e-08	intergenic_region	LOC_Os11g42690-LOC_Os11g42700	LOC_Os11g42690 | expressed protein	-	LOC_Os11g42700 | NBS-LRR type disease resistance protein, putative, expressed	-	0.00672332
C5 (GD1358)	11	25715815	Chr11_25715815	-	-	-	-	-	-	3.98243e-08	intergenic_region	LOC_Os11g42690-LOC_Os11g42700	LOC_Os11g42690 | expressed protein	-	LOC_Os11g42700 | NBS-LRR type disease resistance protein, putative, expressed	-	-
C5 (GD1358)	11	25715826	Chr11_25715826	-	-	-	-	-	-	3.90137e-08	intergenic_region	LOC_Os11g42690-LOC_Os11g42700	LOC_Os11g42690 | expressed protein	-	LOC_Os11g42700 | NBS-LRR type disease resistance protein, putative, expressed	-	-
C5 (GD1358)	11	25715838	Chr11_25715838	-	-	-	-	-	-	3.02827e-08	intergenic_region	LOC_Os11g42690-LOC_Os11g42700	LOC_Os11g42690 | expressed protein	-	LOC_Os11g42700 | NBS-LRR type disease resistance protein, putative, expressed	-	-
C5 (GD1358)	11	25716420	Chr11_25716420	-	-	-	-	-	-	2.40106e-08	intergenic_region	LOC_Os11g42690-LOC_Os11g42700	LOC_Os11g42690 | expressed protein	-	LOC_Os11g42700 | NBS-LRR type disease resistance protein, putative, expressed	-	-
C5 (GD1358)	11	25716462	Chr11_25716462	-	-	-	-	-	-	1.4514e-08	intergenic_region	LOC_Os11g42690-LOC_Os11g42700	LOC_Os11g42690 | expressed protein	-	LOC_Os11g42700 | NBS-LRR type disease resistance protein, putative, expressed	-	-
P1 (PXO61)	11	25717192	Chr11_25717192	-	-	1.27845e-08	-	-	-	-	intergenic_region	LOC_Os11g42690-LOC_Os11g42700	LOC_Os11g42690 | expressed protein	-	LOC_Os11g42700 | NBS-LRR type disease resistance protein, putative, expressed	-	2.07736e-07
C5 (GD1358)	11	25717192	Chr11_25717192	-	-	3.16178e-08	-	-	-	-	intergenic_region	LOC_Os11g42690-LOC_Os11g42700	LOC_Os11g42690 | expressed protein	-	LOC_Os11g42700 | NBS-LRR type disease resistance protein, putative, expressed	-	2.31167e-05
P1 (PXO61)	11	25717211	Chr11_25717211	-	-	4.97065e-08	-	-	-	-	intergenic_region	LOC_Os11g42690-LOC_Os11g42700	LOC_Os11g42690 | expressed protein	-	LOC_Os11g42700 | NBS-LRR type disease resistance protein, putative, expressed	-	2.4679e-07
C5 (GD1358)	11	25717211	Chr11_25717211	-	-	6.73329e-09	-	-	-	-	intergenic_region	LOC_Os11g42690-LOC_Os11g42700	LOC_Os11g42690 | expressed protein	-	LOC_Os11g42700 | NBS-LRR type disease resistance protein, putative, expressed	-	1.52243e-05
C5 (GD1358)	11	25717215	Chr11_25717215	-	-	6.03779e-08	-	-	-	-	intergenic_region	LOC_Os11g42690-LOC_Os11g42700	LOC_Os11g42690 | expressed protein	-	LOC_Os11g42700 | NBS-LRR type disease resistance protein, putative, expressed	-	4.36141e-05
C5 (GD1358)	11	25717216	Chr11_25717216	-	-	6.03779e-08	-	-	-	-	intergenic_region	LOC_Os11g42690-LOC_Os11g42700	LOC_Os11g42690 | expressed protein	-	LOC_Os11g42700 | NBS-LRR type disease resistance protein, putative, expressed	-	3.94122e-05
C5 (GD1358)	11	25717218	Chr11_25717218	-	-	6.03779e-08	-	-	-	-	intergenic_region	LOC_Os11g42690-LOC_Os11g42700	LOC_Os11g42690 | expressed protein	-	LOC_Os11g42700 | NBS-LRR type disease resistance protein, putative, expressed	-	3.94122e-05
C5 (GD1358)	11	25717228	Chr11_25717228	-	-	5.42706e-08	-	-	-	-	intergenic_region	LOC_Os11g42690-LOC_Os11g42700	LOC_Os11g42690 | expressed protein	-	LOC_Os11g42700 | NBS-LRR type disease resistance protein, putative, expressed	-	2.58404e-05
C5 (GD1358)	11	25717232	Chr11_25717232	-	-	1.48223e-08	-	-	-	-	intergenic_region	LOC_Os11g42690-LOC_Os11g42700	LOC_Os11g42690 | expressed protein	-	LOC_Os11g42700 | NBS-LRR type disease resistance protein, putative, expressed	-	1.78675e-05
C5 (GD1358)	11	25717236	Chr11_25717236	-	-	4.27977e-08	-	-	-	-	intergenic_region	LOC_Os11g42690-LOC_Os11g42700	LOC_Os11g42690 | expressed protein	-	LOC_Os11g42700 | NBS-LRR type disease resistance protein, putative, expressed	-	2.04836e-05
P1 (PXO61)	11	25717354	Chr11_25717354	-	-	6.60133e-09	-	-	-	-	intergenic_region	LOC_Os11g42690-LOC_Os11g42700	LOC_Os11g42690 | expressed protein	-	LOC_Os11g42700 | NBS-LRR type disease resistance protein, putative, expressed	-	2.22781e-08
P1 (PXO61)	11	25717356	Chr11_25717356	-	-	6.60133e-09	-	-	-	-	intergenic_region	LOC_Os11g42690-LOC_Os11g42700	LOC_Os11g42690 | expressed protein	-	LOC_Os11g42700 | NBS-LRR type disease resistance protein, putative, expressed	-	2.65859e-08
C5 (GD1358)	11	25717957	Chr11_25717957	-	-	-	-	-	-	1.03428e-08	intergenic_region	LOC_Os11g42690-LOC_Os11g42700	LOC_Os11g42690 | expressed protein	-	LOC_Os11g42700 | NBS-LRR type disease resistance protein, putative, expressed	-	-
C5 (GD1358)	11	25717958	Chr11_25717958	-	-	-	-	-	-	1.03428e-08	intergenic_region	LOC_Os11g42690-LOC_Os11g42700	LOC_Os11g42690 | expressed protein	-	LOC_Os11g42700 | NBS-LRR type disease resistance protein, putative, expressed	-	-
C5 (GD1358)	11	25717965	Chr11_25717965	-	-	-	-	-	-	3.28108e-08	intergenic_region	LOC_Os11g42690-LOC_Os11g42700	LOC_Os11g42690 | expressed protein	-	LOC_Os11g42700 | NBS-LRR type disease resistance protein, putative, expressed	-	-
C5 (GD1358)	11	25718643	Chr11_25718643	-	-	-	-	-	-	1.31425e-08	intergenic_region	LOC_Os11g42690-LOC_Os11g42700	LOC_Os11g42690 | expressed protein	-	LOC_Os11g42700 | NBS-LRR type disease resistance protein, putative, expressed	-	-
P1 (PXO61)	11	25748833	Chr11_25748833	-	-	3.27238e-09	-	-	-	-	intergenic_region	LOC_Os11g42750-LOC_Os11g42760	LOC_Os11g42750 | retrotransposon protein, putative, unclassified, expressed	-	LOC_Os11g42760 | expressed protein	-	Fixed
C5 (GD1358)	11	25748833	Chr11_25748833	-	-	7.39508e-09	-	-	-	-	intergenic_region	LOC_Os11g42750-LOC_Os11g42760	LOC_Os11g42750 | retrotransposon protein, putative, unclassified, expressed	-	LOC_Os11g42760 | expressed protein	-	Fixed
P1 (PXO61)	11	25763157	Chr11_25763157	1.28541e-08	-	-	-	-	-	-	missense_variant	LOC_Os11g42770	LOC_Os11g42770 | Leucine Rich Repeat family protein, expressed	-	-	-	-
P1 (PXO61)	11	25763436	Chr11_25763436	2.35359e-09	-	-	-	-	-	-	intergenic_region	LOC_Os11g42770-LOC_Os11g42780	LOC_Os11g42770 | Leucine Rich Repeat family protein, expressed	-	LOC_Os11g42780 | transposon protein, putative, unclassified, expressed	-	-
P1 (PXO61)	11	25776237	Chr11_25776237	-	6.64519e-09	-	-	-	-	-	synonymous_variant	LOC_Os11g42800	LOC_Os11g42800 | kinesin motor domain containing protein, putative, expressed	-	-	-	0.000492833
P1 (PXO61)	11	25781555	Chr11_25781555	-	1.14653e-08	-	-	-	-	-	intergenic_region	LOC_Os11g42800-LOC_Os11g42810	LOC_Os11g42800 | kinesin motor domain containing protein, putative, expressed	-	LOC_Os11g42810 | expressed protein	-	7.63396e-06
P1 (PXO61)	11	25803349	Chr11_25803349	-	1.89518e-08	-	-	-	-	-	missense_variant	LOC_Os11g42840	LOC_Os11g42840 | expressed protein	-	-	-	2.03231e-19
P1 (PXO61)	11	25803627	Chr11_25803627	1.40171e-08	2.45142e-08	-	-	-	-	-	intron_variant	LOC_Os11g42840	LOC_Os11g42840 | expressed protein	-	-	-	9.22851e-05
P1 (PXO61)	11	25804385	Chr11_25804385	2.73253e-09	-	-	-	-	-	-	synonymous_variant	LOC_Os11g42840	LOC_Os11g42840 | expressed protein	-	-	-	-
P1 (PXO61)	11	25805672	Chr11_25805672	-	5.47461e-09	-	-	-	-	-	intergenic_region	LOC_Os11g42840-LOC_Os11g42850	LOC_Os11g42840 | expressed protein	-	LOC_Os11g42850 | expressed protein	-	2.65445e-07
P1 (PXO61)	11	25805697	Chr11_25805697	-	4.23772e-10	-	-	-	-	-	intergenic_region	LOC_Os11g42840-LOC_Os11g42850	LOC_Os11g42840 | expressed protein	-	LOC_Os11g42850 | expressed protein	-	1.04597e-07
P1 (PXO61)	11	25805750	Chr11_25805750	-	1.79419e-10	-	-	-	-	-	intergenic_region	LOC_Os11g42840-LOC_Os11g42850	LOC_Os11g42840 | expressed protein	-	LOC_Os11g42850 | expressed protein	-	4.66139e-08
P1 (PXO61)	11	25808346	Chr11_25808346	-	1.74292e-08	-	-	-	-	-	intron_variant	LOC_Os11g42850	LOC_Os11g42850 | expressed protein	-	-	-	8.27017e-07
P1 (PXO61)	11	25813126	Chr11_25813126	3.11022e-09	1.13624e-08	-	-	-	-	-	intron_variant	LOC_Os11g42860	LOC_Os11g42860 | expressed protein	-	-	-	0.0081513
P1 (PXO61)	11	25813807	Chr11_25813807	1.78178e-08	-	-	-	-	-	-	intron_variant	LOC_Os11g42860	LOC_Os11g42860 | expressed protein	-	-	-	-
P1 (PXO61)	11	25816205	Chr11_25816205	1.67346e-08	-	-	-	-	-	-	missense_variant	LOC_Os11g42860	LOC_Os11g42860 | expressed protein	-	-	-	-
P1 (PXO61)	11	25818848	Chr11_25818848	-	2.45587e-09	-	-	-	-	-	intergenic_region	LOC_Os11g42860-LOC_Os11g42870	LOC_Os11g42860 | expressed protein	-	LOC_Os11g42870 | hypothetical protein	-	0.00508694
P1 (PXO61)	11	25823420	Chr11_25823420	9.24199e-09	-	-	-	-	-	-	intergenic_region	LOC_Os11g42870-LOC_Os11g42880	LOC_Os11g42870 | hypothetical protein	-	LOC_Os11g42880 | expressed protein	-	-
P1 (PXO61)	11	25823447	Chr11_25823447	5.5028e-09	-	-	-	-	-	-	intergenic_region	LOC_Os11g42870-LOC_Os11g42880	LOC_Os11g42870 | hypothetical protein	-	LOC_Os11g42880 | expressed protein	-	-
P1 (PXO61)	11	25826453	Chr11_25826453	5.50488e-09	-	-	-	-	-	-	intergenic_region	LOC_Os11g42870-LOC_Os11g42880	LOC_Os11g42870 | hypothetical protein	-	LOC_Os11g42880 | expressed protein	-	-
P1 (PXO61)	11	25839445	Chr11_25839445	2.98716e-09	-	-	-	-	-	-	intergenic_region	LOC_Os11g42890-LOC_Os11g42900	LOC_Os11g42890 | expressed protein	-	LOC_Os11g42900 | expressed protein	-	-
P1 (PXO61)	11	25839446	Chr11_25839446	1.83671e-08	-	-	-	-	-	-	intergenic_region	LOC_Os11g42890-LOC_Os11g42900	LOC_Os11g42890 | expressed protein	-	LOC_Os11g42900 | expressed protein	-	-
P1 (PXO61)	11	25849719	Chr11_25849719	-	1.19308e-08	-	-	-	-	-	intergenic_region	LOC_Os11g42900-LOC_Os11g42910	LOC_Os11g42900 | expressed protein	-	LOC_Os11g42910 | expressed protein	-	0.000187296
P1 (PXO61)	11	26106272	Chr11_26106272	-	-	5.64051e-08	-	-	-	-	intergenic_region	LOC_Os11g43260-LOC_Os11g43270	LOC_Os11g43260 | transposon protein, putative, CACTA, En/Spm sub-class, expressed	-	LOC_Os11g43270 | retrotransposon protein, putative, Ty3-gypsy subclass, expressed	-	Fixed
P1 (PXO61)	11	26106423	Chr11_26106423	-	-	2.99573e-08	-	-	-	-	intergenic_region	LOC_Os11g43260-LOC_Os11g43270	LOC_Os11g43260 | transposon protein, putative, CACTA, En/Spm sub-class, expressed	-	LOC_Os11g43270 | retrotransposon protein, putative, Ty3-gypsy subclass, expressed	-	6.55219e-06
P1 (PXO61)	11	26114115	Chr11_26114115	-	5.15437e-09	-	-	-	-	-	intergenic_region	LOC_Os11g43280-LOC_Os11g43290	LOC_Os11g43280 | transposon protein, putative, CACTA, En/Spm sub-class	-	LOC_Os11g43290 | retrotransposon protein, putative, Ty3-gypsy subclass, expressed	-	Fixed
P1 (PXO61)	11	26114118	Chr11_26114118	-	1.62565e-08	-	-	-	-	-	intergenic_region	LOC_Os11g43280-LOC_Os11g43290	LOC_Os11g43280 | transposon protein, putative, CACTA, En/Spm sub-class	-	LOC_Os11g43290 | retrotransposon protein, putative, Ty3-gypsy subclass, expressed	-	Fixed
P1 (PXO61)	11	26114934	Chr11_26114934	-	1.29701e-08	-	-	-	-	-	intron_variant	LOC_Os11g43290	LOC_Os11g43290 | retrotransposon protein, putative, Ty3-gypsy subclass, expressed	-	-	-	6.26624e-16
P1 (PXO61)	11	26115816	Chr11_26115816	-	1.58429e-09	-	-	-	-	-	synonymous_variant	LOC_Os11g43290	LOC_Os11g43290 | retrotransposon protein, putative, Ty3-gypsy subclass, expressed	-	-	-	2.39325e-06
P1 (PXO61)	11	26115966	Chr11_26115966	-	6.4047e-09	-	-	-	-	-	synonymous_variant	LOC_Os11g43290	LOC_Os11g43290 | retrotransposon protein, putative, Ty3-gypsy subclass, expressed	-	-	-	4.54778e-07
P1 (PXO61)	11	26116095	Chr11_26116095	-	-	-	2.16348e-08	-	-	-	synonymous_variant	LOC_Os11g43290	LOC_Os11g43290 | retrotransposon protein, putative, Ty3-gypsy subclass, expressed	-	-	-	-
P1 (PXO61)	11	26116101	Chr11_26116101	1.22295e-09	2.27322e-10	-	7.21195e-09	-	-	-	synonymous_variant	LOC_Os11g43290	LOC_Os11g43290 | retrotransposon protein, putative, Ty3-gypsy subclass, expressed	-	-	-	5.73525e-07
P1 (PXO61)	11	26116322	Chr11_26116322	-	9.26178e-09	-	2.44582e-08	-	-	2.37072e-08	missense_variant&splice_region_variant	LOC_Os11g43290	LOC_Os11g43290 | retrotransposon protein, putative, Ty3-gypsy subclass, expressed	-	-	-	1.38791e-06
P1 (PXO61)	11	26116328	Chr11_26116328	2.6281e-08	1.47263e-09	-	2.05576e-08	-	-	1.019e-08	splice_region_variant&intron_variant	LOC_Os11g43290	LOC_Os11g43290 | retrotransposon protein, putative, Ty3-gypsy subclass, expressed	-	-	-	3.92906e-07
P1 (PXO61)	11	26116904	Chr11_26116904	-	-	-	2.56245e-08	-	-	-	synonymous_variant	LOC_Os11g43290	LOC_Os11g43290 | retrotransposon protein, putative, Ty3-gypsy subclass, expressed	-	-	-	-
P1 (PXO61)	11	26117613	Chr11_26117613	-	2.33833e-08	-	-	-	-	-	synonymous_variant	LOC_Os11g43290	LOC_Os11g43290 | retrotransposon protein, putative, Ty3-gypsy subclass, expressed	-	-	-	2.60536e-05
P1 (PXO61)	11	26117665	Chr11_26117665	-	1.18307e-08	-	-	-	-	-	missense_variant	LOC_Os11g43290	LOC_Os11g43290 | retrotransposon protein, putative, Ty3-gypsy subclass, expressed	-	-	-	0.000196489
P1 (PXO61)	11	26119095	Chr11_26119095	-	6.20401e-09	-	-	-	-	-	synonymous_variant	LOC_Os11g43290	LOC_Os11g43290 | retrotransposon protein, putative, Ty3-gypsy subclass, expressed	-	-	-	2.06574e-06
P1 (PXO61)	11	26123688	Chr11_26123688	-	1.10467e-08	-	3.46145e-08	-	-	-	synonymous_variant	LOC_Os11g43300	LOC_Os11g43300 | retrotransposon protein, putative, Ty3-gypsy subclass, expressed	-	-	-	3.38635e-06
P1 (PXO61)	11	26123938	Chr11_26123938	-	1.30723e-08	-	-	-	-	-	missense_variant	LOC_Os11g43300	LOC_Os11g43300 | retrotransposon protein, putative, Ty3-gypsy subclass, expressed	-	-	-	1.33963e-05
P1 (PXO61)	11	26123951	Chr11_26123951	-	2.83272e-09	-	-	-	-	-	missense_variant	LOC_Os11g43300	LOC_Os11g43300 | retrotransposon protein, putative, Ty3-gypsy subclass, expressed	-	-	-	0.000123365
C5 (GD1358)	11	26176751	Chr11_26176751	-	1.40431e-08	-	-	-	-	-	intergenic_region	LOC_Os11g43360-LOC_Os11g43370	LOC_Os11g43360 | tropinone reductase 2, putative, expressed	-	LOC_Os11g43370 | retrotransposon protein, putative, Ty3-gypsy subclass, expressed	-	5.58156e-06
P1 (PXO61)	11	26297057	Chr11_26297057	2.54998e-09	-	-	-	-	-	-	intergenic_region	LOC_Os11g43580-LOC_Os11g43590	LOC_Os11g43580 | OsGrx_C16 - glutaredoxin subgroup III, expressed	OsGRX26	LOC_Os11g43590 | kelch repeat protein, putative, expressed	-	-
P1 (PXO61)	11	26308491	Chr11_26308491	2.00578e-08	-	-	-	-	-	-	splice_region_variant&intron_variant	LOC_Os11g43600	LOC_Os11g43600 | peptide chain release factor protein, putative, expressed	-	-	-	-
P1 (PXO61)	11	26310667	Chr11_26310667	1.13739e-08	-	-	-	-	-	-	intergenic_region	LOC_Os11g43600-LOC_Os11g43610	LOC_Os11g43600 | peptide chain release factor protein, putative, expressed	-	LOC_Os11g43610 | oxidoreductase, 2OG-Fe oxygenase family protein, putative, expressed	-	-
P1 (PXO61)	11	26311909	Chr11_26311909	2.51336e-08	-	-	-	-	-	-	intron_variant	LOC_Os11g43610	LOC_Os11g43610 | oxidoreductase, 2OG-Fe oxygenase family protein, putative, expressed	-	-	-	-
P1 (PXO61)	11	26315231	Chr11_26315231	1.20988e-08	-	-	-	-	-	-	intergenic_region	LOC_Os11g43620-LOC_Os11g43630	LOC_Os11g43620 | LSM domain containing protein, expressed	-	LOC_Os11g43630 | retrotransposon protein, putative, unclassified, expressed	-	-
P1 (PXO61)	11	26318173	Chr11_26318173	1.16797e-08	-	-	-	-	-	-	missense_variant	LOC_Os11g43630	LOC_Os11g43630 | retrotransposon protein, putative, unclassified, expressed	-	-	-	-
P1 (PXO61)	11	26318216	Chr11_26318216	8.62826e-09	-	-	-	-	-	-	synonymous_variant	LOC_Os11g43630	LOC_Os11g43630 | retrotransposon protein, putative, unclassified, expressed	-	-	-	-
P1 (PXO61)	11	26318300	Chr11_26318300	2.37828e-08	-	-	-	-	-	-	intergenic_region	LOC_Os11g43630-LOC_Os11g43640	LOC_Os11g43630 | retrotransposon protein, putative, unclassified, expressed	-	LOC_Os11g43640 | retrotransposon protein, putative, unclassified, expressed	OsPEX1	-
P1 (PXO61)	11	26318933	Chr11_26318933	5.69789e-09	-	-	-	-	-	-	synonymous_variant	LOC_Os11g43640	LOC_Os11g43640 | retrotransposon protein, putative, unclassified, expressed	OsPEX1	-	-	-
P1 (PXO61)	11	26319437	Chr11_26319437	9.50235e-09	-	-	-	-	-	-	synonymous_variant	LOC_Os11g43640	LOC_Os11g43640 | retrotransposon protein, putative, unclassified, expressed	OsPEX1	-	-	-
P1 (PXO61)	11	26319479	Chr11_26319479	1.29412e-08	-	-	-	-	-	-	synonymous_variant	LOC_Os11g43640	LOC_Os11g43640 | retrotransposon protein, putative, unclassified, expressed	OsPEX1	-	-	-
P1 (PXO61)	11	26321705	Chr11_26321705	1.89667e-08	-	-	-	-	-	-	intergenic_region	LOC_Os11g43640-LOC_Os11g43650	LOC_Os11g43640 | retrotransposon protein, putative, unclassified, expressed	OsPEX1	LOC_Os11g43650 | ompA/MotB, putative, expressed	-	-
P1 (PXO61)	11	26322242	Chr11_26322242	8.36998e-09	-	-	-	-	-	-	intergenic_region	LOC_Os11g43640-LOC_Os11g43650	LOC_Os11g43640 | retrotransposon protein, putative, unclassified, expressed	OsPEX1	LOC_Os11g43650 | ompA/MotB, putative, expressed	-	-
P1 (PXO61)	11	26323800	Chr11_26323800	5.59106e-09	-	-	-	-	-	-	intergenic_region	LOC_Os11g43640-LOC_Os11g43650	LOC_Os11g43640 | retrotransposon protein, putative, unclassified, expressed	OsPEX1	LOC_Os11g43650 | ompA/MotB, putative, expressed	-	-
P1 (PXO61)	11	26325874	Chr11_26325874	8.09886e-11	1.56519e-12	-	-	-	-	-	intergenic_region	LOC_Os11g43640-LOC_Os11g43650	LOC_Os11g43640 | retrotransposon protein, putative, unclassified, expressed	OsPEX1	LOC_Os11g43650 | ompA/MotB, putative, expressed	-	0.00120731
P1 (PXO61)	11	26325971	Chr11_26325971	5.45535e-09	5.45411e-10	-	-	-	-	-	intergenic_region	LOC_Os11g43640-LOC_Os11g43650	LOC_Os11g43640 | retrotransposon protein, putative, unclassified, expressed	OsPEX1	LOC_Os11g43650 | ompA/MotB, putative, expressed	-	0.00265128
P1 (PXO61)	11	26326145	Chr11_26326145	1.68455e-08	-	-	-	-	-	-	intergenic_region	LOC_Os11g43640-LOC_Os11g43650	LOC_Os11g43640 | retrotransposon protein, putative, unclassified, expressed	OsPEX1	LOC_Os11g43650 | ompA/MotB, putative, expressed	-	-
P1 (PXO61)	11	26328257	Chr11_26328257	-	7.85404e-09	-	-	-	-	-	intergenic_region	LOC_Os11g43640-LOC_Os11g43650	LOC_Os11g43640 | retrotransposon protein, putative, unclassified, expressed	OsPEX1	LOC_Os11g43650 | ompA/MotB, putative, expressed	-	7.94739e-05
P1 (PXO61)	11	26328260	Chr11_26328260	-	1.03453e-08	-	-	-	-	-	intergenic_region	LOC_Os11g43640-LOC_Os11g43650	LOC_Os11g43640 | retrotransposon protein, putative, unclassified, expressed	OsPEX1	LOC_Os11g43650 | ompA/MotB, putative, expressed	-	8.41725e-05
P1 (PXO61)	11	26328519	Chr11_26328519	-	1.30543e-08	-	-	-	-	-	intergenic_region	LOC_Os11g43640-LOC_Os11g43650	LOC_Os11g43640 | retrotransposon protein, putative, unclassified, expressed	OsPEX1	LOC_Os11g43650 | ompA/MotB, putative, expressed	-	6.19242e-05
P1 (PXO61)	11	26329135	Chr11_26329135	-	5.57582e-09	-	-	-	-	-	intergenic_region	LOC_Os11g43640-LOC_Os11g43650	LOC_Os11g43640 | retrotransposon protein, putative, unclassified, expressed	OsPEX1	LOC_Os11g43650 | ompA/MotB, putative, expressed	-	4.31228e-05
P1 (PXO61)	11	26331669	Chr11_26331669	-	1.00091e-09	-	-	-	-	-	intergenic_region	LOC_Os11g43650-LOC_Os11g43660	LOC_Os11g43650 | ompA/MotB, putative, expressed	-	LOC_Os11g43660 | transposon protein, putative, unclassified, expressed	-	1.09889e-13
P1 (PXO61)	11	26332380	Chr11_26332380	-	2.32975e-09	-	-	-	-	-	intergenic_region	LOC_Os11g43650-LOC_Os11g43660	LOC_Os11g43650 | ompA/MotB, putative, expressed	-	LOC_Os11g43660 | transposon protein, putative, unclassified, expressed	-	8.6471e-14
P1 (PXO61)	11	26334544	Chr11_26334544	-	3.79407e-10	-	-	-	-	-	intergenic_region	LOC_Os11g43650-LOC_Os11g43660	LOC_Os11g43650 | ompA/MotB, putative, expressed	-	LOC_Os11g43660 | transposon protein, putative, unclassified, expressed	-	1.20628e-11
P1 (PXO61)	11	26342739	Chr11_26342739	2.66497e-12	-	-	-	4.72987e-10	-	-	intergenic_region	LOC_Os11g43650-LOC_Os11g43660	LOC_Os11g43650 | ompA/MotB, putative, expressed	-	LOC_Os11g43660 | transposon protein, putative, unclassified, expressed	-	-
C5 (GD1358)	11	26342739	Chr11_26342739	8.89956e-12	-	-	-	5.45124e-09	-	-	intergenic_region	LOC_Os11g43650-LOC_Os11g43660	LOC_Os11g43650 | ompA/MotB, putative, expressed	-	LOC_Os11g43660 | transposon protein, putative, unclassified, expressed	-	-
P1 (PXO61)	11	26342825	Chr11_26342825	9.66342e-12	-	-	-	1.08725e-09	-	-	intergenic_region	LOC_Os11g43650-LOC_Os11g43660	LOC_Os11g43650 | ompA/MotB, putative, expressed	-	LOC_Os11g43660 | transposon protein, putative, unclassified, expressed	-	0.663804
C5 (GD1358)	11	26342825	Chr11_26342825	6.43141e-12	-	5.17979e-08	-	2.42153e-09	-	-	intergenic_region	LOC_Os11g43650-LOC_Os11g43660	LOC_Os11g43650 | ompA/MotB, putative, expressed	-	LOC_Os11g43660 | transposon protein, putative, unclassified, expressed	-	0.965917
P1 (PXO61)	11	26374001	Chr11_26374001	-	1.60655e-09	-	-	-	-	-	intergenic_region	LOC_Os11g43680-LOC_Os11g43690	LOC_Os11g43680 | retrotransposon protein, putative, unclassified, expressed	-	LOC_Os11g43690 | expressed protein	-	0.00539081
P1 (PXO61)	11	26377314	Chr11_26377314	-	-	-	3.44536e-08	-	-	-	synonymous_variant	LOC_Os11g43700	LOC_Os11g43700 | RGH1A, putative, expressed	-	-	-	-
P1 (PXO61)	11	26385634	Chr11_26385634	-	1.69995e-08	-	-	-	-	-	intergenic_region	LOC_Os11g43700-LOC_Os11g43710	LOC_Os11g43700 | RGH1A, putative, expressed	-	LOC_Os11g43710 | expressed protein	-	0.00823052
P1 (PXO61)	11	26425284	Chr11_26425284	1.99099e-11	3.89672e-11	-	1.57537e-08	-	-	-	intergenic_region	LOC_Os11g43750-LOC_Os11g43760	LOC_Os11g43750 | polygalacturonase, putative, expressed	-	LOC_Os11g43760 | lipase class 3 family protein, putative, expressed	-	0.00595879
P1 (PXO61)	11	26426425	Chr11_26426425	9.63725e-09	2.18375e-09	-	-	-	-	-	intergenic_region	LOC_Os11g43750-LOC_Os11g43760	LOC_Os11g43750 | polygalacturonase, putative, expressed	-	LOC_Os11g43760 | lipase class 3 family protein, putative, expressed	-	0.00192576
P1 (PXO61)	11	26427261	Chr11_26427261	1.13423e-09	7.19342e-09	-	-	-	-	-	intergenic_region	LOC_Os11g43750-LOC_Os11g43760	LOC_Os11g43750 | polygalacturonase, putative, expressed	-	LOC_Os11g43760 | lipase class 3 family protein, putative, expressed	-	0.0182314
P1 (PXO61)	11	26427915	Chr11_26427915	4.07482e-10	1.3586e-08	-	-	-	-	-	intergenic_region	LOC_Os11g43750-LOC_Os11g43760	LOC_Os11g43750 | polygalacturonase, putative, expressed	-	LOC_Os11g43760 | lipase class 3 family protein, putative, expressed	-	0.250807
P1 (PXO61)	11	26428845	Chr11_26428845	1.32294e-11	9.27064e-12	-	2.51111e-08	-	-	-	intergenic_region	LOC_Os11g43750-LOC_Os11g43760	LOC_Os11g43750 | polygalacturonase, putative, expressed	-	LOC_Os11g43760 | lipase class 3 family protein, putative, expressed	-	0.00485463
P1 (PXO61)	11	26430046	Chr11_26430046	2.40933e-10	2.81108e-11	-	-	-	-	-	intergenic_region	LOC_Os11g43750-LOC_Os11g43760	LOC_Os11g43750 | polygalacturonase, putative, expressed	-	LOC_Os11g43760 | lipase class 3 family protein, putative, expressed	-	0.0054623
P1 (PXO61)	11	26432751	Chr11_26432751	3.94739e-09	1.13948e-09	-	2.4307e-08	-	-	-	intergenic_region	LOC_Os11g43750-LOC_Os11g43760	LOC_Os11g43750 | polygalacturonase, putative, expressed	-	LOC_Os11g43760 | lipase class 3 family protein, putative, expressed	-	0.00693584
P1 (PXO61)	11	26438935	Chr11_26438935	2.88031e-08	-	-	-	-	-	-	intron_variant	LOC_Os11g43760	LOC_Os11g43760 | lipase class 3 family protein, putative, expressed	-	-	-	-
P1 (PXO61)	11	26442679	Chr11_26442679	1.70525e-08	-	-	-	-	-	-	intergenic_region	LOC_Os11g43760-LOC_Os11g43770	LOC_Os11g43760 | lipase class 3 family protein, putative, expressed	-	LOC_Os11g43770 | Leucine Rich Repeat family protein, expressed	-	-
P1 (PXO61)	11	26442992	Chr11_26442992	7.45212e-10	6.4539e-10	-	1.48982e-08	-	-	-	intergenic_region	LOC_Os11g43760-LOC_Os11g43770	LOC_Os11g43760 | lipase class 3 family protein, putative, expressed	-	LOC_Os11g43770 | Leucine Rich Repeat family protein, expressed	-	0.00550907
P1 (PXO61)	11	26443333	Chr11_26443333	2.32796e-10	2.77363e-11	-	6.42174e-09	-	-	-	intron_variant	LOC_Os11g43770	LOC_Os11g43770 | Leucine Rich Repeat family protein, expressed	-	-	-	0.00443641
P1 (PXO61)	11	26445092	Chr11_26445092	3.75989e-10	2.87294e-09	-	-	-	-	-	intergenic_region	LOC_Os11g43770-LOC_Os11g43780	LOC_Os11g43770 | Leucine Rich Repeat family protein, expressed	-	LOC_Os11g43780 | retrotransposon protein, putative, unclassified, expressed	-	0.00557008
P1 (PXO61)	11	26445124	Chr11_26445124	3.05088e-09	1.97637e-08	-	-	-	-	-	intergenic_region	LOC_Os11g43770-LOC_Os11g43780	LOC_Os11g43770 | Leucine Rich Repeat family protein, expressed	-	LOC_Os11g43780 | retrotransposon protein, putative, unclassified, expressed	-	0.0154849
P1 (PXO61)	11	26445403	Chr11_26445403	5.57198e-11	1.12469e-09	-	-	-	-	-	intergenic_region	LOC_Os11g43770-LOC_Os11g43780	LOC_Os11g43770 | Leucine Rich Repeat family protein, expressed	-	LOC_Os11g43780 | retrotransposon protein, putative, unclassified, expressed	-	0.00600099
P1 (PXO61)	11	26445792	Chr11_26445792	1.16774e-12	1.53732e-11	-	8.50733e-09	-	-	-	synonymous_variant	LOC_Os11g43780	LOC_Os11g43780 | retrotransposon protein, putative, unclassified, expressed	-	-	-	0.00535228
P1 (PXO61)	11	26445801	Chr11_26445801	2.85148e-13	3.74821e-12	-	6.12308e-09	-	-	-	synonymous_variant	LOC_Os11g43780	LOC_Os11g43780 | retrotransposon protein, putative, unclassified, expressed	-	-	-	0.0135878
P1 (PXO61)	11	26445826	Chr11_26445826	7.39136e-12	4.87408e-10	-	-	-	-	-	missense_variant	LOC_Os11g43780	LOC_Os11g43780 | retrotransposon protein, putative, unclassified, expressed	-	-	-	0.258332
P1 (PXO61)	11	26445871	Chr11_26445871	2.07685e-10	8.32996e-10	-	-	-	-	-	missense_variant	LOC_Os11g43780	LOC_Os11g43780 | retrotransposon protein, putative, unclassified, expressed	-	-	-	0.00632989
P1 (PXO61)	11	26445893	Chr11_26445893	4.20762e-11	3.31006e-10	-	-	-	-	-	missense_variant	LOC_Os11g43780	LOC_Os11g43780 | retrotransposon protein, putative, unclassified, expressed	-	-	-	0.00634223
P1 (PXO61)	11	26446066	Chr11_26446066	1.15984e-12	9.4242e-12	-	4.42016e-09	-	-	-	missense_variant	LOC_Os11g43780	LOC_Os11g43780 | retrotransposon protein, putative, unclassified, expressed	-	-	-	0.00587591
P1 (PXO61)	11	26448416	Chr11_26448416	-	1.07891e-08	-	-	-	-	-	intergenic_region	LOC_Os11g43780-LOC_Os11g43790	LOC_Os11g43780 | retrotransposon protein, putative, unclassified, expressed	-	LOC_Os11g43790 | DUF581 domain containing protein, expressed	-	0.00306739
P1 (PXO61)	11	26448774	Chr11_26448774	2.48385e-09	-	-	-	-	-	-	intergenic_region	LOC_Os11g43780-LOC_Os11g43790	LOC_Os11g43780 | retrotransposon protein, putative, unclassified, expressed	-	LOC_Os11g43790 | DUF581 domain containing protein, expressed	-	-
C5 (GD1358)	11	26448863	Chr11_26448863	-	-	-	-	-	-	1.14089e-08	intergenic_region	LOC_Os11g43780-LOC_Os11g43790	LOC_Os11g43780 | retrotransposon protein, putative, unclassified, expressed	-	LOC_Os11g43790 | DUF581 domain containing protein, expressed	-	-
P1 (PXO61)	11	26448888	Chr11_26448888	5.00979e-12	-	-	-	5.3678e-10	-	-	intergenic_region	LOC_Os11g43780-LOC_Os11g43790	LOC_Os11g43780 | retrotransposon protein, putative, unclassified, expressed	-	LOC_Os11g43790 | DUF581 domain containing protein, expressed	-	-
P1 (PXO61)	11	26450153	Chr11_26450153	4.48716e-10	4.85336e-09	-	-	-	-	-	intergenic_region	LOC_Os11g43780-LOC_Os11g43790	LOC_Os11g43780 | retrotransposon protein, putative, unclassified, expressed	-	LOC_Os11g43790 | DUF581 domain containing protein, expressed	-	0.00526418
P1 (PXO61)	11	26450183	Chr11_26450183	3.07122e-11	2.93589e-10	-	-	-	-	-	intergenic_region	LOC_Os11g43780-LOC_Os11g43790	LOC_Os11g43780 | retrotransposon protein, putative, unclassified, expressed	-	LOC_Os11g43790 | DUF581 domain containing protein, expressed	-	0.00384992
P1 (PXO61)	11	26450217	Chr11_26450217	1.99773e-09	-	-	-	-	-	-	intergenic_region	LOC_Os11g43780-LOC_Os11g43790	LOC_Os11g43780 | retrotransposon protein, putative, unclassified, expressed	-	LOC_Os11g43790 | DUF581 domain containing protein, expressed	-	-
P1 (PXO61)	11	26450796	Chr11_26450796	2.76347e-11	7.59973e-10	-	-	-	-	-	intergenic_region	LOC_Os11g43780-LOC_Os11g43790	LOC_Os11g43780 | retrotransposon protein, putative, unclassified, expressed	-	LOC_Os11g43790 | DUF581 domain containing protein, expressed	-	0.00587223
P1 (PXO61)	11	26450809	Chr11_26450809	9.10125e-11	9.54232e-10	-	-	-	-	-	intergenic_region	LOC_Os11g43780-LOC_Os11g43790	LOC_Os11g43780 | retrotransposon protein, putative, unclassified, expressed	-	LOC_Os11g43790 | DUF581 domain containing protein, expressed	-	0.00596646
P1 (PXO61)	11	26450878	Chr11_26450878	9.13102e-12	1.67317e-10	-	1.64074e-08	-	-	-	intergenic_region	LOC_Os11g43780-LOC_Os11g43790	LOC_Os11g43780 | retrotransposon protein, putative, unclassified, expressed	-	LOC_Os11g43790 | DUF581 domain containing protein, expressed	-	0.0054972
P1 (PXO61)	11	26451019	Chr11_26451019	1.29033e-11	5.1497e-11	-	3.17394e-08	-	-	-	intergenic_region	LOC_Os11g43780-LOC_Os11g43790	LOC_Os11g43780 | retrotransposon protein, putative, unclassified, expressed	-	LOC_Os11g43790 | DUF581 domain containing protein, expressed	-	0.00498894
P1 (PXO61)	11	26451028	Chr11_26451028	6.24348e-11	1.30744e-10	-	-	-	-	-	intergenic_region	LOC_Os11g43780-LOC_Os11g43790	LOC_Os11g43780 | retrotransposon protein, putative, unclassified, expressed	-	LOC_Os11g43790 | DUF581 domain containing protein, expressed	-	0.00565107
P1 (PXO61)	11	26451087	Chr11_26451087	7.27414e-11	7.08007e-09	-	-	-	-	-	intergenic_region	LOC_Os11g43780-LOC_Os11g43790	LOC_Os11g43780 | retrotransposon protein, putative, unclassified, expressed	-	LOC_Os11g43790 | DUF581 domain containing protein, expressed	-	0.0141435
P1 (PXO61)	11	26451662	Chr11_26451662	1.85638e-10	5.24039e-09	-	-	-	-	-	intergenic_region	LOC_Os11g43780-LOC_Os11g43790	LOC_Os11g43780 | retrotransposon protein, putative, unclassified, expressed	-	LOC_Os11g43790 | DUF581 domain containing protein, expressed	-	0.0073459
P1 (PXO61)	11	26452023	Chr11_26452023	5.08124e-12	7.79682e-11	-	-	-	-	-	intergenic_region	LOC_Os11g43780-LOC_Os11g43790	LOC_Os11g43780 | retrotransposon protein, putative, unclassified, expressed	-	LOC_Os11g43790 | DUF581 domain containing protein, expressed	-	0.00502083
P1 (PXO61)	11	26452050	Chr11_26452050	1.06985e-11	1.63937e-10	-	-	-	-	-	Promoter_upstream_gene_variant	LOC_Os11g43790	LOC_Os11g43790 | DUF581 domain containing protein, expressed	-	-	-	0.00477684
P1 (PXO61)	11	26452114	Chr11_26452114	1.06986e-11	1.80604e-10	-	1.84137e-08	-	-	-	Promoter_upstream_gene_variant	LOC_Os11g43790	LOC_Os11g43790 | DUF581 domain containing protein, expressed	-	-	-	0.0045549
P1 (PXO61)	11	26452192	Chr11_26452192	1.02109e-09	3.14252e-09	-	-	-	-	-	Promoter_upstream_gene_variant	LOC_Os11g43790	LOC_Os11g43790 | DUF581 domain containing protein, expressed	-	-	-	0.00595051
P1 (PXO61)	11	26452211	Chr11_26452211	1.58136e-11	1.08504e-10	-	9.75759e-09	-	-	-	Promoter_upstream_gene_variant	LOC_Os11g43790	LOC_Os11g43790 | DUF581 domain containing protein, expressed	-	-	-	0.00555097
P1 (PXO61)	11	26452337	Chr11_26452337	-	2.32215e-08	-	-	-	-	-	Promoter_upstream_gene_variant	LOC_Os11g43790	LOC_Os11g43790 | DUF581 domain containing protein, expressed	-	-	-	3.89899e-07
P1 (PXO61)	11	26452354	Chr11_26452354	6.74665e-12	1.09692e-11	-	1.45655e-09	-	-	-	Promoter_upstream_gene_variant	LOC_Os11g43790	LOC_Os11g43790 | DUF581 domain containing protein, expressed	-	-	-	0.00445411
P1 (PXO61)	11	26452364	Chr11_26452364	4.25505e-11	2.3961e-10	-	1.82706e-08	-	-	-	Promoter_upstream_gene_variant	LOC_Os11g43790	LOC_Os11g43790 | DUF581 domain containing protein, expressed	-	-	-	0.00526508
P1 (PXO61)	11	26452366	Chr11_26452366	1.0216e-10	3.15759e-09	-	-	7.34771e-09	-	-	Promoter_upstream_gene_variant	LOC_Os11g43790	LOC_Os11g43790 | DUF581 domain containing protein, expressed	-	-	-	0.11236
P1 (PXO61)	11	26452793	Chr11_26452793	1.44298e-11	1.25885e-10	-	-	-	-	-	Promoter_upstream_gene_variant	LOC_Os11g43790	LOC_Os11g43790 | DUF581 domain containing protein, expressed	-	-	-	0.00611308
P1 (PXO61)	11	26452870	Chr11_26452870	6.79418e-12	1.00363e-10	-	1.59694e-08	-	-	-	Promoter_upstream_gene_variant	LOC_Os11g43790	LOC_Os11g43790 | DUF581 domain containing protein, expressed	-	-	-	0.00704048
P1 (PXO61)	11	26455242	Chr11_26455242	1.989e-08	-	-	-	-	-	-	intergenic_region	LOC_Os11g43790-LOC_Os11g43800	LOC_Os11g43790 | DUF581 domain containing protein, expressed	-	LOC_Os11g43800 | PPR repeat domain containing protein, putative, expressed	-	-
P1 (PXO61)	11	26455546	Chr11_26455546	1.39018e-08	-	-	-	-	-	-	intergenic_region	LOC_Os11g43790-LOC_Os11g43800	LOC_Os11g43790 | DUF581 domain containing protein, expressed	-	LOC_Os11g43800 | PPR repeat domain containing protein, putative, expressed	-	-
P1 (PXO61)	11	26455597	Chr11_26455597	2.66037e-10	3.96527e-09	-	-	-	-	-	intergenic_region	LOC_Os11g43790-LOC_Os11g43800	LOC_Os11g43790 | DUF581 domain containing protein, expressed	-	LOC_Os11g43800 | PPR repeat domain containing protein, putative, expressed	-	0.118122
P1 (PXO61)	11	26455816	Chr11_26455816	8.24394e-11	5.68e-10	-	-	-	-	-	missense_variant	LOC_Os11g43800	LOC_Os11g43800 | PPR repeat domain containing protein, putative, expressed	-	-	-	0.00610187
P1 (PXO61)	11	26456128	Chr11_26456128	2.23315e-10	1.47913e-09	-	-	-	-	-	intron_variant	LOC_Os11g43800	LOC_Os11g43800 | PPR repeat domain containing protein, putative, expressed	-	-	-	0.100136
P1 (PXO61)	11	26456443	Chr11_26456443	1.23466e-11	1.07143e-10	-	-	-	-	-	splice_region_variant&intron_variant	LOC_Os11g43800	LOC_Os11g43800 | PPR repeat domain containing protein, putative, expressed	-	-	-	0.0051495
P1 (PXO61)	11	26461020	Chr11_26461020	1.1927e-09	1.66339e-17	-	-	-	-	-	intergenic_region	LOC_Os11g43800-LOC_Os11g43810	LOC_Os11g43800 | PPR repeat domain containing protein, putative, expressed	-	LOC_Os11g43810 | retrotransposon protein, putative, Ty3-gypsy subclass, expressed	-	Fixed
P1 (PXO61)	11	26461171	Chr11_26461171	-	1.12609e-08	-	-	-	-	-	intergenic_region	LOC_Os11g43800-LOC_Os11g43810	LOC_Os11g43800 | PPR repeat domain containing protein, putative, expressed	-	LOC_Os11g43810 | retrotransposon protein, putative, Ty3-gypsy subclass, expressed	-	0.300404
P1 (PXO61)	11	26461178	Chr11_26461178	-	1.59082e-08	-	-	-	-	-	intergenic_region	LOC_Os11g43800-LOC_Os11g43810	LOC_Os11g43800 | PPR repeat domain containing protein, putative, expressed	-	LOC_Os11g43810 | retrotransposon protein, putative, Ty3-gypsy subclass, expressed	-	0.288422
P1 (PXO61)	11	26464132	Chr11_26464132	8.13521e-11	3.25421e-13	-	4.7282e-09	-	-	3.45415e-08	intergenic_region	LOC_Os11g43800-LOC_Os11g43810	LOC_Os11g43800 | PPR repeat domain containing protein, putative, expressed	-	LOC_Os11g43810 | retrotransposon protein, putative, Ty3-gypsy subclass, expressed	-	Fixed
P1 (PXO61)	11	26466304	Chr11_26466304	3.01803e-08	1.32582e-08	-	-	-	-	-	intergenic_region	LOC_Os11g43810-LOC_Os11g43820	LOC_Os11g43810 | retrotransposon protein, putative, Ty3-gypsy subclass, expressed	-	LOC_Os11g43820 | myristoyl-acyl carrier protein thioesterase, chloroplast precursor, putative, expressed	-	0.000143632
P1 (PXO61)	11	26467227	Chr11_26467227	2.25795e-08	1.61089e-08	-	-	-	-	-	intergenic_region	LOC_Os11g43810-LOC_Os11g43820	LOC_Os11g43810 | retrotransposon protein, putative, Ty3-gypsy subclass, expressed	-	LOC_Os11g43820 | myristoyl-acyl carrier protein thioesterase, chloroplast precursor, putative, expressed	-	0.391615
P1 (PXO61)	11	26468411	Chr11_26468411	2.12811e-08	1.9063e-08	-	-	-	-	-	intergenic_region	LOC_Os11g43810-LOC_Os11g43820	LOC_Os11g43810 | retrotransposon protein, putative, Ty3-gypsy subclass, expressed	-	LOC_Os11g43820 | myristoyl-acyl carrier protein thioesterase, chloroplast precursor, putative, expressed	-	0.000101598
P1 (PXO61)	11	26468769	Chr11_26468769	3.07751e-10	1.12499e-09	-	3.1228e-08	-	-	-	3_prime_UTR_variant	LOC_Os11g43820	LOC_Os11g43820 | myristoyl-acyl carrier protein thioesterase, chloroplast precursor, putative, expressed	-	-	-	0.000261131
P1 (PXO61)	11	26469807	Chr11_26469807	1.93273e-08	-	-	-	-	-	-	synonymous_variant	LOC_Os11g43820	LOC_Os11g43820 | myristoyl-acyl carrier protein thioesterase, chloroplast precursor, putative, expressed	-	-	-	-
P1 (PXO61)	11	26470475	Chr11_26470475	8.93988e-09	-	-	-	-	-	-	intron_variant	LOC_Os11g43820	LOC_Os11g43820 | myristoyl-acyl carrier protein thioesterase, chloroplast precursor, putative, expressed	-	-	-	-
P1 (PXO61)	11	26471250	Chr11_26471250	1.39759e-10	2.22016e-09	-	-	-	-	-	intron_variant	LOC_Os11g43820	LOC_Os11g43820 | myristoyl-acyl carrier protein thioesterase, chloroplast precursor, putative, expressed	-	-	-	0.0062864
P1 (PXO61)	11	26471750	Chr11_26471750	7.22899e-11	2.72781e-10	-	-	-	-	-	intron_variant	LOC_Os11g43820	LOC_Os11g43820 | myristoyl-acyl carrier protein thioesterase, chloroplast precursor, putative, expressed	-	-	-	0.014069
P1 (PXO61)	11	26472794	Chr11_26472794	4.88849e-11	9.29063e-09	-	-	-	-	-	intron_variant	LOC_Os11g43820	LOC_Os11g43820 | myristoyl-acyl carrier protein thioesterase, chloroplast precursor, putative, expressed	-	-	-	0.0190769
P1 (PXO61)	11	26473229	Chr11_26473229	1.01116e-08	-	-	-	-	-	-	5_prime_UTR_variant	LOC_Os11g43820	LOC_Os11g43820 | myristoyl-acyl carrier protein thioesterase, chloroplast precursor, putative, expressed	-	-	-	-
P1 (PXO61)	11	26473370	Chr11_26473370	1.36791e-09	4.68595e-09	-	-	-	-	-	Promoter_upstream_gene_variant	LOC_Os11g43820	LOC_Os11g43820 | myristoyl-acyl carrier protein thioesterase, chloroplast precursor, putative, expressed	-	-	-	0.00573824
P1 (PXO61)	11	26473479	Chr11_26473479	1.03288e-08	-	-	-	-	-	-	Promoter_upstream_gene_variant	LOC_Os11g43820	LOC_Os11g43820 | myristoyl-acyl carrier protein thioesterase, chloroplast precursor, putative, expressed	-	-	-	-
P1 (PXO61)	11	26473490	Chr11_26473490	3.35778e-09	-	-	-	-	-	-	Promoter_upstream_gene_variant	LOC_Os11g43820	LOC_Os11g43820 | myristoyl-acyl carrier protein thioesterase, chloroplast precursor, putative, expressed	-	-	-	-
P1 (PXO61)	11	26473901	Chr11_26473901	3.36066e-09	-	-	-	-	-	-	Promoter_upstream_gene_variant	LOC_Os11g43820	LOC_Os11g43820 | myristoyl-acyl carrier protein thioesterase, chloroplast precursor, putative, expressed	-	-	-	-
P1 (PXO61)	11	26473998	Chr11_26473998	1.54707e-08	-	-	-	-	-	-	Promoter_upstream_gene_variant	LOC_Os11g43820	LOC_Os11g43820 | myristoyl-acyl carrier protein thioesterase, chloroplast precursor, putative, expressed	-	-	-	-
P1 (PXO61)	11	26474050	Chr11_26474050	1.17939e-09	-	-	-	-	-	-	Promoter_upstream_gene_variant	LOC_Os11g43820	LOC_Os11g43820 | myristoyl-acyl carrier protein thioesterase, chloroplast precursor, putative, expressed	-	-	-	-
P1 (PXO61)	11	26474721	Chr11_26474721	6.95654e-10	1.16392e-08	-	-	-	-	-	intergenic_region	LOC_Os11g43820-LOC_Os11g43830	LOC_Os11g43820 | myristoyl-acyl carrier protein thioesterase, chloroplast precursor, putative, expressed	-	LOC_Os11g43830 | pectinesterase, putative, expressed	-	0.00649859
P1 (PXO61)	11	26476145	Chr11_26476145	1.16959e-08	-	-	-	-	-	-	intron_variant	LOC_Os11g43830	LOC_Os11g43830 | pectinesterase, putative, expressed	-	-	-	-
P1 (PXO61)	11	26484068	Chr11_26484068	2.66839e-08	-	-	-	-	-	-	intergenic_region	LOC_Os11g43840-LOC_Os11g43860	LOC_Os11g43840 | conserved hypothetical protein	-	LOC_Os11g43860 | sodium/calcium exchanger protein, putative, expressed	OsMHX	-
P1 (PXO61)	11	26487981	Chr11_26487981	6.31157e-09	-	-	-	-	-	-	intergenic_region	LOC_Os11g43840-LOC_Os11g43860	LOC_Os11g43840 | conserved hypothetical protein	-	LOC_Os11g43860 | sodium/calcium exchanger protein, putative, expressed	OsMHX	-
P1 (PXO61)	11	26488291	Chr11_26488291	5.51834e-09	-	-	-	-	-	-	intergenic_region	LOC_Os11g43840-LOC_Os11g43860	LOC_Os11g43840 | conserved hypothetical protein	-	LOC_Os11g43860 | sodium/calcium exchanger protein, putative, expressed	OsMHX	-
P1 (PXO61)	11	26488649	Chr11_26488649	4.13093e-09	-	-	-	-	-	-	missense_variant	LOC_Os11g43860	LOC_Os11g43860 | sodium/calcium exchanger protein, putative, expressed	OsMHX	-	-	-
P1 (PXO61)	11	26491685	Chr11_26491685	4.84189e-09	1.2522e-08	-	-	-	-	-	intron_variant	LOC_Os11g43860	LOC_Os11g43860 | sodium/calcium exchanger protein, putative, expressed	OsMHX	-	-	0.007817
P1 (PXO61)	11	26491999	Chr11_26491999	-	8.70819e-10	-	-	-	-	-	intron_variant	LOC_Os11g43860	LOC_Os11g43860 | sodium/calcium exchanger protein, putative, expressed	OsMHX	-	-	4.56619e-09
P1 (PXO61)	11	26498411	Chr11_26498411	1.13753e-08	-	-	-	-	-	-	intergenic_region	LOC_Os11g43880-LOC_Os11g43890	LOC_Os11g43880 | retrotransposon protein, putative, Ty3-gypsy subclass	-	LOC_Os11g43890 | WD domain, G-beta repeat domain containing protein, expressed	-	-
P1 (PXO61)	11	26500081	Chr11_26500081	7.23493e-10	2.30557e-08	-	-	-	-	-	intergenic_region	LOC_Os11g43880-LOC_Os11g43890	LOC_Os11g43880 | retrotransposon protein, putative, Ty3-gypsy subclass	-	LOC_Os11g43890 | WD domain, G-beta repeat domain containing protein, expressed	-	0.0083768
P1 (PXO61)	11	26500086	Chr11_26500086	1.61212e-10	-	-	-	-	-	2.02925e-08	intergenic_region	LOC_Os11g43880-LOC_Os11g43890	LOC_Os11g43880 | retrotransposon protein, putative, Ty3-gypsy subclass	-	LOC_Os11g43890 | WD domain, G-beta repeat domain containing protein, expressed	-	-
P1 (PXO61)	11	26500692	Chr11_26500692	7.55591e-09	-	-	-	-	-	-	Promoter_upstream_gene_variant	LOC_Os11g43890	LOC_Os11g43890 | WD domain, G-beta repeat domain containing protein, expressed	-	-	-	-
P1 (PXO61)	11	26502906	Chr11_26502906	1.74601e-08	5.03653e-09	-	-	-	-	-	intron_variant	LOC_Os11g43890	LOC_Os11g43890 | WD domain, G-beta repeat domain containing protein, expressed	-	-	-	0.000141009
P1 (PXO61)	11	26519418	Chr11_26519418	1.32416e-08	-	-	-	-	-	-	intergenic_region	LOC_Os11g43920-LOC_Os11g43934	LOC_Os11g43920 | expressed protein	-	LOC_Os11g43934 | pentatricopeptide, putative, expressed	-	-
P1 (PXO61)	11	26523866	Chr11_26523866	6.67058e-09	-	-	-	-	-	-	intergenic_region	LOC_Os11g43920-LOC_Os11g43934	LOC_Os11g43920 | expressed protein	-	LOC_Os11g43934 | pentatricopeptide, putative, expressed	-	-
P1 (PXO61)	11	26524177	Chr11_26524177	6.75457e-10	-	-	-	-	-	-	intergenic_region	LOC_Os11g43920-LOC_Os11g43934	LOC_Os11g43920 | expressed protein	-	LOC_Os11g43934 | pentatricopeptide, putative, expressed	-	-
P1 (PXO61)	11	26524293	Chr11_26524293	1.00933e-08	1.03948e-08	-	-	-	-	-	intergenic_region	LOC_Os11g43920-LOC_Os11g43934	LOC_Os11g43920 | expressed protein	-	LOC_Os11g43934 | pentatricopeptide, putative, expressed	-	0.00532705
P1 (PXO61)	11	26524717	Chr11_26524717	3.14335e-10	1.14996e-08	-	-	-	-	-	intergenic_region	LOC_Os11g43920-LOC_Os11g43934	LOC_Os11g43920 | expressed protein	-	LOC_Os11g43934 | pentatricopeptide, putative, expressed	-	0.00835723
P1 (PXO61)	11	26573852	Chr11_26573852	2.97561e-10	1.86588e-08	-	-	-	-	-	missense_variant	LOC_Os11g43980	LOC_Os11g43980 | peroxidase precursor, putative, expressed	-	-	-	0.0071366
P1 (PXO61)	11	26785271	Chr11_26785271	-	7.23128e-09	-	-	-	-	-	intergenic_region	LOC_Os11g44310-LOC_Os11g44330	LOC_Os11g44310 | calmodulin binding protein, putative, expressed	-	LOC_Os11g44330 | expressed protein	-	0.113992
P1 (PXO61)	11	26790055	Chr11_26790055	-	-	-	5.67684e-09	-	-	-	intergenic_region	LOC_Os11g44310-LOC_Os11g44330	LOC_Os11g44310 | calmodulin binding protein, putative, expressed	-	LOC_Os11g44330 | expressed protein	-	-
P1 (PXO61)	11	26792656	Chr11_26792656	-	1.09368e-11	-	-	-	-	-	5_prime_UTR_variant	LOC_Os11g44330	LOC_Os11g44330 | expressed protein	-	-	-	0.00557118
P1 (PXO61)	11	26792712	Chr11_26792712	-	3.18747e-10	-	-	-	-	-	5_prime_UTR_variant	LOC_Os11g44330	LOC_Os11g44330 | expressed protein	-	-	-	8.0274e-17
P1 (PXO61)	11	26878300	Chr11_26878300	2.39211e-08	-	-	-	-	-	-	missense_variant	LOC_Os11g44430	LOC_Os11g44430 | protein kinase, putative, expressed	-	-	-	-
P1 (PXO61)	11	26916899	Chr11_26916899	1.88161e-09	-	-	-	-	-	-	missense_variant	LOC_Os11g44500	LOC_Os11g44500 | protein kinase domain containing protein, expressed	-	-	-	-
P1 (PXO61)	11	26916911	Chr11_26916911	1.63812e-08	-	-	-	-	-	-	missense_variant	LOC_Os11g44500	LOC_Os11g44500 | protein kinase domain containing protein, expressed	-	-	-	-
P1 (PXO61)	11	26917730	Chr11_26917730	1.54855e-08	-	-	-	-	-	-	synonymous_variant	LOC_Os11g44500	LOC_Os11g44500 | protein kinase domain containing protein, expressed	-	-	-	-
P1 (PXO61)	11	26920742	Chr11_26920742	9.16434e-09	-	-	-	-	-	-	intergenic_region	LOC_Os11g44500-LOC_Os11g44510	LOC_Os11g44500 | protein kinase domain containing protein, expressed	-	LOC_Os11g44510 | expressed protein	-	-
P1 (PXO61)	11	26923053	Chr11_26923053	1.86128e-08	7.9991e-09	-	-	-	-	-	intergenic_region	LOC_Os11g44510-LOC_Os11g44520	LOC_Os11g44510 | expressed protein	-	LOC_Os11g44520 | expressed protein	-	1.99614e-05
P1 (PXO61)	11	26923102	Chr11_26923102	-	1.95042e-08	-	-	-	-	-	intergenic_region	LOC_Os11g44510-LOC_Os11g44520	LOC_Os11g44510 | expressed protein	-	LOC_Os11g44520 | expressed protein	-	5.98388e-06
P1 (PXO61)	11	26923794	Chr11_26923794	-	1.65207e-08	-	-	-	-	-	missense_variant	LOC_Os11g44520	LOC_Os11g44520 | expressed protein	-	-	-	4.99035e-06
P1 (PXO61)	11	26936439	Chr11_26936439	-	6.8653e-10	-	-	-	-	-	intergenic_region	LOC_Os11g44550-LOC_Os11g44560	LOC_Os11g44550 | protein kinase family protein, putative, expressed	-	LOC_Os11g44560 | protein kinase domain containing protein, expressed	-	9.90683e-08
P1 (PXO61)	11	26938895	Chr11_26938895	-	8.66457e-10	-	-	-	-	-	intergenic_region	LOC_Os11g44550-LOC_Os11g44560	LOC_Os11g44550 | protein kinase family protein, putative, expressed	-	LOC_Os11g44560 | protein kinase domain containing protein, expressed	-	3.06559e-06
P1 (PXO61)	11	26939698	Chr11_26939698	-	5.83359e-09	-	-	-	-	-	intergenic_region	LOC_Os11g44550-LOC_Os11g44560	LOC_Os11g44550 | protein kinase family protein, putative, expressed	-	LOC_Os11g44560 | protein kinase domain containing protein, expressed	-	1.13512e-06
P1 (PXO61)	11	26939912	Chr11_26939912	-	2.83701e-09	-	-	-	-	-	intergenic_region	LOC_Os11g44550-LOC_Os11g44560	LOC_Os11g44550 | protein kinase family protein, putative, expressed	-	LOC_Os11g44560 | protein kinase domain containing protein, expressed	-	3.93908e-06
P1 (PXO61)	11	26941851	Chr11_26941851	1.00126e-08	-	-	-	-	-	-	intron_variant	LOC_Os11g44560	LOC_Os11g44560 | protein kinase domain containing protein, expressed	-	-	-	-
P1 (PXO61)	11	26941963	Chr11_26941963	1.10164e-10	-	-	1.80369e-08	-	-	-	intron_variant	LOC_Os11g44560	LOC_Os11g44560 | protein kinase domain containing protein, expressed	-	-	-	-
P1 (PXO61)	11	26942432	Chr11_26942432	3.53339e-12	1.0221e-10	-	5.91825e-09	-	-	-	intron_variant	LOC_Os11g44560	LOC_Os11g44560 | protein kinase domain containing protein, expressed	-	-	-	0.0023533
P1 (PXO61)	11	26942845	Chr11_26942845	5.19409e-10	-	-	-	-	-	-	intron_variant	LOC_Os11g44560	LOC_Os11g44560 | protein kinase domain containing protein, expressed	-	-	-	-
P1 (PXO61)	11	26943420	Chr11_26943420	1.53349e-10	2.3024e-09	-	-	-	-	-	missense_variant	LOC_Os11g44560	LOC_Os11g44560 | protein kinase domain containing protein, expressed	-	-	-	0.0140539
P1 (PXO61)	11	26947345	Chr11_26947345	4.51059e-10	9.07052e-09	-	-	-	-	-	intergenic_region	LOC_Os11g44560-LOC_Os11g44570	LOC_Os11g44560 | protein kinase domain containing protein, expressed	-	LOC_Os11g44570 | expressed protein	-	0.0064201
P1 (PXO61)	11	26947886	Chr11_26947886	3.72754e-10	-	-	-	-	-	-	intergenic_region	LOC_Os11g44560-LOC_Os11g44570	LOC_Os11g44560 | protein kinase domain containing protein, expressed	-	LOC_Os11g44570 | expressed protein	-	-
P1 (PXO61)	11	26950432	Chr11_26950432	2.92281e-10	4.75475e-09	-	-	-	-	-	intron_variant	LOC_Os11g44570	LOC_Os11g44570 | expressed protein	-	-	-	0.00439279
P1 (PXO61)	11	26950620	Chr11_26950620	3.39719e-11	1.08892e-10	-	8.30889e-10	-	-	-	missense_variant	LOC_Os11g44570	LOC_Os11g44570 | expressed protein	-	-	-	2.19807e-05
P1 (PXO61)	11	26950728	Chr11_26950728	1.01869e-08	-	-	-	-	-	-	missense_variant	LOC_Os11g44570	LOC_Os11g44570 | expressed protein	-	-	-	-
P1 (PXO61)	11	26950888	Chr11_26950888	5.65276e-12	2.77107e-10	-	-	-	-	-	missense_variant	LOC_Os11g44570	LOC_Os11g44570 | expressed protein	-	-	-	0.0029899
P1 (PXO61)	11	26951096	Chr11_26951096	2.9607e-11	7.2679e-09	-	-	-	-	-	synonymous_variant	LOC_Os11g44570	LOC_Os11g44570 | expressed protein	-	-	-	0.0122788
P1 (PXO61)	11	26951415	Chr11_26951415	-	-	-	-	-	-	1.52135e-08	intergenic_region	LOC_Os11g44570-LOC_Os11g44580	LOC_Os11g44570 | expressed protein	-	LOC_Os11g44580 | go35 NBS-LRR, putative, expressed	-	-
P1 (PXO61)	11	26952371	Chr11_26952371	4.91286e-13	1.03132e-11	-	1.80661e-08	1.17396e-08	-	-	intergenic_region	LOC_Os11g44570-LOC_Os11g44580	LOC_Os11g44570 | expressed protein	-	LOC_Os11g44580 | go35 NBS-LRR, putative, expressed	-	0.00251068
P1 (PXO61)	11	26958519	Chr11_26958519	4.88156e-11	1.01156e-08	-	-	-	-	-	intergenic_region	LOC_Os11g44580-LOC_Os11g44590	LOC_Os11g44580 | go35 NBS-LRR, putative, expressed	-	LOC_Os11g44590 | retrotransposon protein, putative, Ty3-gypsy subclass, expressed	-	0.000414866
P1 (PXO61)	11	26959141	Chr11_26959141	8.19005e-11	1.02619e-08	-	1.82483e-08	-	-	-	intergenic_region	LOC_Os11g44580-LOC_Os11g44590	LOC_Os11g44580 | go35 NBS-LRR, putative, expressed	-	LOC_Os11g44590 | retrotransposon protein, putative, Ty3-gypsy subclass, expressed	-	0.00178292
P1 (PXO61)	11	26959281	Chr11_26959281	1.18704e-10	9.09966e-10	-	2.75662e-08	-	-	-	intergenic_region	LOC_Os11g44580-LOC_Os11g44590	LOC_Os11g44580 | go35 NBS-LRR, putative, expressed	-	LOC_Os11g44590 | retrotransposon protein, putative, Ty3-gypsy subclass, expressed	-	0.00115467
P1 (PXO61)	11	26959904	Chr11_26959904	6.23755e-10	9.60099e-09	-	-	-	-	-	intergenic_region	LOC_Os11g44580-LOC_Os11g44590	LOC_Os11g44580 | go35 NBS-LRR, putative, expressed	-	LOC_Os11g44590 | retrotransposon protein, putative, Ty3-gypsy subclass, expressed	-	0.00366373
P1 (PXO61)	11	26961401	Chr11_26961401	3.97754e-10	-	-	-	-	-	-	intron_variant	LOC_Os11g44590	LOC_Os11g44590 | retrotransposon protein, putative, Ty3-gypsy subclass, expressed	-	-	-	-
P1 (PXO61)	11	26962272	Chr11_26962272	3.65936e-12	9.3474e-11	-	2.59237e-09	-	-	-	intron_variant	LOC_Os11g44590	LOC_Os11g44590 | retrotransposon protein, putative, Ty3-gypsy subclass, expressed	-	-	-	0.00889296
P1 (PXO61)	11	26962405	Chr11_26962405	3.22003e-09	-	-	-	-	-	-	intron_variant	LOC_Os11g44590	LOC_Os11g44590 | retrotransposon protein, putative, Ty3-gypsy subclass, expressed	-	-	-	-
P1 (PXO61)	11	26962479	Chr11_26962479	1.5449e-08	-	-	-	-	-	-	intron_variant	LOC_Os11g44590	LOC_Os11g44590 | retrotransposon protein, putative, Ty3-gypsy subclass, expressed	-	-	-	-
P1 (PXO61)	11	26963246	Chr11_26963246	1.11201e-11	1.82e-10	-	8.1868e-09	-	-	-	intron_variant	LOC_Os11g44590	LOC_Os11g44590 | retrotransposon protein, putative, Ty3-gypsy subclass, expressed	-	-	-	0.00657887
P1 (PXO61)	11	26963802	Chr11_26963802	8.02065e-10	-	-	-	-	-	-	intergenic_region	LOC_Os11g44590-LOC_Os11g44600	LOC_Os11g44590 | retrotransposon protein, putative, Ty3-gypsy subclass, expressed	-	LOC_Os11g44600 | calmodulin binding protein, putative, expressed	-	-
P1 (PXO61)	11	26964382	Chr11_26964382	2.85397e-11	3.94259e-09	-	3.0533e-08	-	-	-	intergenic_region	LOC_Os11g44590-LOC_Os11g44600	LOC_Os11g44590 | retrotransposon protein, putative, Ty3-gypsy subclass, expressed	-	LOC_Os11g44600 | calmodulin binding protein, putative, expressed	-	0.0033175
P1 (PXO61)	11	26966201	Chr11_26966201	1.07657e-10	6.7132e-09	-	3.27582e-10	-	-	-	intergenic_region	LOC_Os11g44590-LOC_Os11g44600	LOC_Os11g44590 | retrotransposon protein, putative, Ty3-gypsy subclass, expressed	-	LOC_Os11g44600 | calmodulin binding protein, putative, expressed	-	0.00272005
P1 (PXO61)	11	26967116	Chr11_26967116	1.53353e-08	-	-	-	-	-	-	Promoter_upstream_gene_variant	LOC_Os11g44600	LOC_Os11g44600 | calmodulin binding protein, putative, expressed	-	-	-	-
P1 (PXO61)	11	26967167	Chr11_26967167	3.10852e-09	-	-	-	-	-	-	Promoter_upstream_gene_variant	LOC_Os11g44600	LOC_Os11g44600 | calmodulin binding protein, putative, expressed	-	-	-	-
P1 (PXO61)	11	26977618	Chr11_26977618	7.0454e-11	4.87305e-10	-	-	-	-	-	3_prime_UTR_variant	LOC_Os11g44600	LOC_Os11g44600 | calmodulin binding protein, putative, expressed	-	-	-	0.00595423
P1 (PXO61)	11	26978958	Chr11_26978958	6.05245e-09	-	-	-	-	-	-	intergenic_region	LOC_Os11g44600-LOC_Os11g44630	LOC_Os11g44600 | calmodulin binding protein, putative, expressed	-	LOC_Os11g44630 | calmodulin binding protein, putative, expressed	-	-
P1 (PXO61)	11	26979117	Chr11_26979117	6.85967e-11	1.13512e-09	-	-	-	-	-	intergenic_region	LOC_Os11g44600-LOC_Os11g44630	LOC_Os11g44600 | calmodulin binding protein, putative, expressed	-	LOC_Os11g44630 | calmodulin binding protein, putative, expressed	-	0.00601057
P1 (PXO61)	11	26980449	Chr11_26980449	5.78227e-11	1.12067e-09	-	-	-	-	-	intergenic_region	LOC_Os11g44600-LOC_Os11g44630	LOC_Os11g44600 | calmodulin binding protein, putative, expressed	-	LOC_Os11g44630 | calmodulin binding protein, putative, expressed	-	0.00595721
P1 (PXO61)	11	26981040	Chr11_26981040	9.76051e-10	2.51952e-09	-	-	-	-	-	intergenic_region	LOC_Os11g44600-LOC_Os11g44630	LOC_Os11g44600 | calmodulin binding protein, putative, expressed	-	LOC_Os11g44630 | calmodulin binding protein, putative, expressed	-	0.00624766
P1 (PXO61)	11	26983127	Chr11_26983127	2.79596e-09	-	-	-	-	-	-	stop_gained	LOC_Os11g44630	LOC_Os11g44630 | calmodulin binding protein, putative, expressed	-	-	-	-
P1 (PXO61)	11	26985068	Chr11_26985068	1.63659e-08	4.17257e-09	-	-	-	-	-	intron_variant	LOC_Os11g44630	LOC_Os11g44630 | calmodulin binding protein, putative, expressed	-	-	-	0.00555077
P1 (PXO61)	11	27000551	Chr11_27000551	2.83045e-09	2.10941e-08	-	-	-	-	-	synonymous_variant	LOC_Os11g44650	LOC_Os11g44650 | expressed protein	-	-	-	0.0032022
P1 (PXO61)	11	27000586	Chr11_27000586	1.20068e-08	-	-	-	-	-	-	missense_variant	LOC_Os11g44650	LOC_Os11g44650 | expressed protein	-	-	-	-
P1 (PXO61)	11	27005850	Chr11_27005850	4.84408e-09	-	-	-	-	-	-	intergenic_region	LOC_Os11g44650-LOC_Os11g44660	LOC_Os11g44650 | expressed protein	-	LOC_Os11g44660 | protein kinase, putative, expressed	-	-
P1 (PXO61)	11	27005938	Chr11_27005938	2.10921e-10	-	-	-	-	-	-	intergenic_region	LOC_Os11g44650-LOC_Os11g44660	LOC_Os11g44650 | expressed protein	-	LOC_Os11g44660 | protein kinase, putative, expressed	-	-
P1 (PXO61)	11	27006572	Chr11_27006572	2.5286e-13	1.89611e-10	-	8.50365e-10	-	-	-	intergenic_region	LOC_Os11g44650-LOC_Os11g44660	LOC_Os11g44650 | expressed protein	-	LOC_Os11g44660 | protein kinase, putative, expressed	-	0.00681346
P1 (PXO61)	11	27006961	Chr11_27006961	2.539e-08	-	-	-	-	-	-	intergenic_region	LOC_Os11g44650-LOC_Os11g44660	LOC_Os11g44650 | expressed protein	-	LOC_Os11g44660 | protein kinase, putative, expressed	-	-
P1 (PXO61)	11	27007678	Chr11_27007678	1.47999e-08	-	-	-	-	-	-	synonymous_variant	LOC_Os11g44660	LOC_Os11g44660 | protein kinase, putative, expressed	-	-	-	-
P1 (PXO61)	11	27008196	Chr11_27008196	4.85551e-09	1.53722e-08	-	-	-	-	-	missense_variant	LOC_Os11g44660	LOC_Os11g44660 | protein kinase, putative, expressed	-	-	-	0.00836735
P1 (PXO61)	11	27008280	Chr11_27008280	5.38231e-09	-	-	-	-	-	-	intron_variant	LOC_Os11g44660	LOC_Os11g44660 | protein kinase, putative, expressed	-	-	-	-
P1 (PXO61)	11	27008557	Chr11_27008557	1.1366e-09	1.96269e-08	-	-	-	-	-	intron_variant	LOC_Os11g44660	LOC_Os11g44660 | protein kinase, putative, expressed	-	-	-	0.00702326
P1 (PXO61)	11	27014735	Chr11_27014735	4.47719e-10	1.91072e-09	-	-	-	-	-	Promoter_upstream_gene_variant	LOC_Os11g44680	LOC_Os11g44680 | calmodulin binding protein, putative, expressed	-	-	-	0.00584766
P1 (PXO61)	11	27015280	Chr11_27015280	4.55045e-09	7.46454e-09	-	-	-	-	-	Promoter_upstream_gene_variant	LOC_Os11g44680	LOC_Os11g44680 | calmodulin binding protein, putative, expressed	-	-	-	0.00789521
P1 (PXO61)	11	27017200	Chr11_27017200	3.00897e-10	2.00166e-09	-	-	-	-	-	intron_variant	LOC_Os11g44680	LOC_Os11g44680 | calmodulin binding protein, putative, expressed	-	-	-	0.00575229
P1 (PXO61)	11	27017785	Chr11_27017785	2.55242e-11	5.17964e-09	-	-	-	-	-	intron_variant	LOC_Os11g44680	LOC_Os11g44680 | calmodulin binding protein, putative, expressed	-	-	-	0.00644535
P1 (PXO61)	11	27019200	Chr11_27019200	8.18382e-11	1.80793e-09	-	-	-	-	-	intron_variant	LOC_Os11g44680	LOC_Os11g44680 | calmodulin binding protein, putative, expressed	-	-	-	0.0156992
P1 (PXO61)	11	27020808	Chr11_27020808	4.86248e-10	8.54732e-10	-	-	-	-	-	intron_variant	LOC_Os11g44680	LOC_Os11g44680 | calmodulin binding protein, putative, expressed	-	-	-	0.00657643
P1 (PXO61)	11	27020813	Chr11_27020813	6.78913e-10	4.00624e-09	-	-	-	-	-	intron_variant	LOC_Os11g44680	LOC_Os11g44680 | calmodulin binding protein, putative, expressed	-	-	-	0.00673635
P1 (PXO61)	11	27021323	Chr11_27021323	3.02129e-10	2.86298e-09	-	2.44189e-08	-	-	-	3_prime_UTR_variant	LOC_Os11g44680	LOC_Os11g44680 | calmodulin binding protein, putative, expressed	-	-	-	0.014104
P1 (PXO61)	11	27021432	Chr11_27021432	2.75628e-09	-	-	-	-	-	-	intergenic_region	LOC_Os11g44680-LOC_Os11g44690	LOC_Os11g44680 | calmodulin binding protein, putative, expressed	-	LOC_Os11g44690 | cysteine-rich receptor-like protein kinase 19 precursor, putative, expressed	-	-
P1 (PXO61)	11	27021684	Chr11_27021684	-	1.049e-08	-	-	-	-	-	intergenic_region	LOC_Os11g44680-LOC_Os11g44690	LOC_Os11g44680 | calmodulin binding protein, putative, expressed	-	LOC_Os11g44690 | cysteine-rich receptor-like protein kinase 19 precursor, putative, expressed	-	1.18915e-16
P1 (PXO61)	11	27021803	Chr11_27021803	1.11958e-10	2.03109e-09	-	-	-	-	-	intergenic_region	LOC_Os11g44680-LOC_Os11g44690	LOC_Os11g44680 | calmodulin binding protein, putative, expressed	-	LOC_Os11g44690 | cysteine-rich receptor-like protein kinase 19 precursor, putative, expressed	-	0.00489214
P1 (PXO61)	11	27021806	Chr11_27021806	6.93127e-12	1.78065e-10	-	7.16466e-09	-	-	-	intergenic_region	LOC_Os11g44680-LOC_Os11g44690	LOC_Os11g44680 | calmodulin binding protein, putative, expressed	-	LOC_Os11g44690 | cysteine-rich receptor-like protein kinase 19 precursor, putative, expressed	-	0.00435964
P1 (PXO61)	11	27021975	Chr11_27021975	3.00109e-11	1.17489e-10	-	-	-	-	-	intergenic_region	LOC_Os11g44680-LOC_Os11g44690	LOC_Os11g44680 | calmodulin binding protein, putative, expressed	-	LOC_Os11g44690 | cysteine-rich receptor-like protein kinase 19 precursor, putative, expressed	-	0.00568529
P1 (PXO61)	11	27022155	Chr11_27022155	1.15356e-11	1.47015e-10	-	3.25331e-08	-	-	-	intergenic_region	LOC_Os11g44680-LOC_Os11g44690	LOC_Os11g44680 | calmodulin binding protein, putative, expressed	-	LOC_Os11g44690 | cysteine-rich receptor-like protein kinase 19 precursor, putative, expressed	-	0.00598968
P1 (PXO61)	11	27022323	Chr11_27022323	5.61743e-11	2.42922e-10	-	3.34105e-08	-	-	-	intergenic_region	LOC_Os11g44680-LOC_Os11g44690	LOC_Os11g44680 | calmodulin binding protein, putative, expressed	-	LOC_Os11g44690 | cysteine-rich receptor-like protein kinase 19 precursor, putative, expressed	-	0.00609949
P1 (PXO61)	11	27023953	Chr11_27023953	6.72777e-10	1.05439e-09	-	-	-	-	-	intergenic_region	LOC_Os11g44680-LOC_Os11g44690	LOC_Os11g44680 | calmodulin binding protein, putative, expressed	-	LOC_Os11g44690 | cysteine-rich receptor-like protein kinase 19 precursor, putative, expressed	-	0.00468723
P1 (PXO61)	11	27024983	Chr11_27024983	8.36988e-11	7.90706e-10	-	-	-	-	-	intron_variant	LOC_Os11g44690	LOC_Os11g44690 | cysteine-rich receptor-like protein kinase 19 precursor, putative, expressed	-	-	-	0.00602512
P1 (PXO61)	11	27025715	Chr11_27025715	2.22824e-10	3.13696e-09	-	-	-	-	-	intron_variant	LOC_Os11g44690	LOC_Os11g44690 | cysteine-rich receptor-like protein kinase 19 precursor, putative, expressed	-	-	-	0.00758745
P1 (PXO61)	11	27028750	Chr11_27028750	2.4196e-09	-	-	-	-	-	-	intergenic_region	LOC_Os11g44690-LOC_Os11g44700	LOC_Os11g44690 | cysteine-rich receptor-like protein kinase 19 precursor, putative, expressed	-	LOC_Os11g44700 | calmodulin binding protein, putative, expressed	-	-
P1 (PXO61)	11	27030975	Chr11_27030975	9.04844e-10	-	-	-	-	-	-	splice_donor_variant&intron_variant	LOC_Os11g44700	LOC_Os11g44700 | calmodulin binding protein, putative, expressed	-	-	-	-
P1 (PXO61)	11	27031375	Chr11_27031375	8.64571e-11	8.83349e-10	-	-	-	-	-	intron_variant	LOC_Os11g44700	LOC_Os11g44700 | calmodulin binding protein, putative, expressed	-	-	-	0.00580825
P1 (PXO61)	11	27031602	Chr11_27031602	2.36258e-11	3.41534e-10	-	-	-	-	-	missense_variant	LOC_Os11g44700	LOC_Os11g44700 | calmodulin binding protein, putative, expressed	-	-	-	0.00667552
P1 (PXO61)	11	27035205	Chr11_27035205	2.9364e-10	3.79146e-09	-	-	-	-	-	intergenic_region	LOC_Os11g44700-LOC_Os11g44710	LOC_Os11g44700 | calmodulin binding protein, putative, expressed	-	LOC_Os11g44710 | retrotransposon protein, putative, Ty3-gypsy subclass, expressed	-	0.00180312
P1 (PXO61)	11	27035212	Chr11_27035212	1.33391e-10	1.50387e-09	-	-	-	-	-	intergenic_region	LOC_Os11g44700-LOC_Os11g44710	LOC_Os11g44700 | calmodulin binding protein, putative, expressed	-	LOC_Os11g44710 | retrotransposon protein, putative, Ty3-gypsy subclass, expressed	-	0.00182777
P1 (PXO61)	11	27035350	Chr11_27035350	6.46589e-14	8.3296e-10	-	1.53365e-10	-	-	-	intergenic_region	LOC_Os11g44700-LOC_Os11g44710	LOC_Os11g44700 | calmodulin binding protein, putative, expressed	-	LOC_Os11g44710 | retrotransposon protein, putative, Ty3-gypsy subclass, expressed	-	0.00118136
P1 (PXO61)	11	27077594	Chr11_27077594	7.64711e-11	-	-	-	-	-	-	intergenic_region	LOC_Os11g44740-LOC_Os11g44750	LOC_Os11g44740 | retrotransposon protein, putative, Ty3-gypsy subclass	-	LOC_Os11g44750 | retrotransposon protein, putative, unclassified, expressed	-	-
P1 (PXO61)	11	27077899	Chr11_27077899	1.0425e-08	-	-	-	-	-	-	intergenic_region	LOC_Os11g44740-LOC_Os11g44750	LOC_Os11g44740 | retrotransposon protein, putative, Ty3-gypsy subclass	-	LOC_Os11g44750 | retrotransposon protein, putative, unclassified, expressed	-	-
P1 (PXO61)	11	27078774	Chr11_27078774	5.23605e-09	-	-	-	-	-	-	intron_variant	LOC_Os11g44750	LOC_Os11g44750 | retrotransposon protein, putative, unclassified, expressed	-	-	-	-
P1 (PXO61)	11	27078871	Chr11_27078871	8.14571e-10	2.0088e-08	-	-	-	-	-	intron_variant	LOC_Os11g44750	LOC_Os11g44750 | retrotransposon protein, putative, unclassified, expressed	-	-	-	0.00613317
P1 (PXO61)	11	27080337	Chr11_27080337	2.04965e-09	-	-	-	-	-	-	intron_variant	LOC_Os11g44750	LOC_Os11g44750 | retrotransposon protein, putative, unclassified, expressed	-	-	-	-
P1 (PXO61)	11	27080442	Chr11_27080442	1.8884e-08	-	-	-	-	-	-	missense_variant	LOC_Os11g44750	LOC_Os11g44750 | retrotransposon protein, putative, unclassified, expressed	-	-	-	-
P1 (PXO61)	11	27088843	Chr11_27088843	-	1.15237e-08	-	-	-	-	-	intergenic_region	LOC_Os11g44750-LOC_Os11g44760	LOC_Os11g44750 | retrotransposon protein, putative, unclassified, expressed	-	LOC_Os11g44760 | retrotransposon protein, putative, Ty3-gypsy subclass	-	7.65031e-06
P1 (PXO61)	11	27088959	Chr11_27088959	3.56508e-09	2.45106e-08	-	-	-	-	-	intergenic_region	LOC_Os11g44750-LOC_Os11g44760	LOC_Os11g44750 | retrotransposon protein, putative, unclassified, expressed	-	LOC_Os11g44760 | retrotransposon protein, putative, Ty3-gypsy subclass	-	0.00734688
P1 (PXO61)	11	27089506	Chr11_27089506	1.39462e-09	-	-	-	-	-	-	missense_variant	LOC_Os11g44760	LOC_Os11g44760 | retrotransposon protein, putative, Ty3-gypsy subclass	-	-	-	-
P1 (PXO61)	11	27089812	Chr11_27089812	1.22588e-09	-	-	-	-	-	-	missense_variant	LOC_Os11g44760	LOC_Os11g44760 | retrotransposon protein, putative, Ty3-gypsy subclass	-	-	-	-
P1 (PXO61)	11	27089924	Chr11_27089924	3.36994e-09	-	-	-	-	-	-	intergenic_region	LOC_Os11g44760-LOC_Os11g44770	LOC_Os11g44760 | retrotransposon protein, putative, Ty3-gypsy subclass	-	LOC_Os11g44770 | retrotransposon protein, putative, unclassified, expressed	-	-
P1 (PXO61)	11	27089969	Chr11_27089969	1.19271e-08	-	-	-	-	-	-	intergenic_region	LOC_Os11g44760-LOC_Os11g44770	LOC_Os11g44760 | retrotransposon protein, putative, Ty3-gypsy subclass	-	LOC_Os11g44770 | retrotransposon protein, putative, unclassified, expressed	-	-
P1 (PXO61)	11	27090475	Chr11_27090475	1.03082e-09	9.79776e-10	-	-	-	-	-	intergenic_region	LOC_Os11g44760-LOC_Os11g44770	LOC_Os11g44760 | retrotransposon protein, putative, Ty3-gypsy subclass	-	LOC_Os11g44770 | retrotransposon protein, putative, unclassified, expressed	-	0.00373671
P1 (PXO61)	11	27090504	Chr11_27090504	-	4.89523e-09	-	-	-	-	-	intergenic_region	LOC_Os11g44760-LOC_Os11g44770	LOC_Os11g44760 | retrotransposon protein, putative, Ty3-gypsy subclass	-	LOC_Os11g44770 | retrotransposon protein, putative, unclassified, expressed	-	9.33745e-06
P1 (PXO61)	11	27090564	Chr11_27090564	-	8.92781e-09	-	-	-	-	-	intergenic_region	LOC_Os11g44760-LOC_Os11g44770	LOC_Os11g44760 | retrotransposon protein, putative, Ty3-gypsy subclass	-	LOC_Os11g44770 | retrotransposon protein, putative, unclassified, expressed	-	1.00102e-05
P1 (PXO61)	11	27105655	Chr11_27105655	-	4.9031e-10	-	-	-	-	-	missense_variant	LOC_Os11g44790	LOC_Os11g44790 | EAP30/Vps36 family domain containing protein, expressed	-	-	-	6.82346e-06
P1 (PXO61)	11	27106723	Chr11_27106723	-	1.23778e-08	-	-	-	-	-	intron_variant	LOC_Os11g44790	LOC_Os11g44790 | EAP30/Vps36 family domain containing protein, expressed	-	-	-	1.93736e-05
P1 (PXO61)	11	27106846	Chr11_27106846	-	3.77454e-10	-	-	-	-	-	synonymous_variant	LOC_Os11g44790	LOC_Os11g44790 | EAP30/Vps36 family domain containing protein, expressed	-	-	-	5.38524e-06
P1 (PXO61)	11	27106860	Chr11_27106860	-	1.70509e-09	-	-	-	-	-	missense_variant	LOC_Os11g44790	LOC_Os11g44790 | EAP30/Vps36 family domain containing protein, expressed	-	-	-	1.17945e-05
P1 (PXO61)	11	27109421	Chr11_27109421	4.78869e-10	1.15545e-08	-	-	-	-	-	intergenic_region	LOC_Os11g44790-LOC_Os11g44800	LOC_Os11g44790 | EAP30/Vps36 family domain containing protein, expressed	-	LOC_Os11g44800 | expressed protein	-	0.00789232
P1 (PXO61)	11	27111209	Chr11_27111209	5.37939e-10	2.44677e-09	-	-	-	-	-	Promoter_upstream_gene_variant	LOC_Os11g44800	LOC_Os11g44800 | expressed protein	-	-	-	0.00579607
P1 (PXO61)	11	27111326	Chr11_27111326	1.31645e-09	1.85735e-08	-	-	-	-	-	Promoter_upstream_gene_variant	LOC_Os11g44800	LOC_Os11g44800 | expressed protein	-	-	-	0.00811141
P1 (PXO61)	11	27112299	Chr11_27112299	3.20921e-09	1.12918e-08	-	-	-	-	-	missense_variant	LOC_Os11g44800	LOC_Os11g44800 | expressed protein	-	-	-	0.00644403
P1 (PXO61)	11	27112328	Chr11_27112328	5.69393e-09	2.3372e-08	-	-	-	-	-	synonymous_variant	LOC_Os11g44800	LOC_Os11g44800 | expressed protein	-	-	-	0.00668701
P1 (PXO61)	11	27112663	Chr11_27112663	5.01799e-09	-	-	-	-	-	-	stop_retained_variant	LOC_Os11g44800	LOC_Os11g44800 | expressed protein	-	-	-	-
P1 (PXO61)	11	27112920	Chr11_27112920	1.58583e-11	3.05204e-10	-	1.16973e-08	-	-	-	3_prime_UTR_variant	LOC_Os11g44800	LOC_Os11g44800 | expressed protein	-	-	-	0.00720334
P1 (PXO61)	11	27112925	Chr11_27112925	2.22954e-11	4.06109e-10	-	2.22663e-08	-	-	-	3_prime_UTR_variant	LOC_Os11g44800	LOC_Os11g44800 | expressed protein	-	-	-	0.00701844
P1 (PXO61)	11	27112945	Chr11_27112945	4.74153e-12	2.10959e-10	-	4.28632e-09	-	-	-	3_prime_UTR_variant	LOC_Os11g44800	LOC_Os11g44800 | expressed protein	-	-	-	0.00363913
P1 (PXO61)	11	27112968	Chr11_27112968	1.74178e-12	2.47845e-10	-	-	-	-	-	3_prime_UTR_variant	LOC_Os11g44800	LOC_Os11g44800 | expressed protein	-	-	-	0.128784
P1 (PXO61)	11	27113049	Chr11_27113049	2.88514e-11	1.6183e-10	-	-	-	-	-	3_prime_UTR_variant	LOC_Os11g44800	LOC_Os11g44800 | expressed protein	-	-	-	0.0156453
P1 (PXO61)	11	27113107	Chr11_27113107	5.54304e-11	1.94446e-09	-	-	-	-	-	3_prime_UTR_variant	LOC_Os11g44800	LOC_Os11g44800 | expressed protein	-	-	-	0.00692019
P1 (PXO61)	11	27113286	Chr11_27113286	2.32852e-11	1.26855e-09	-	1.56206e-08	-	-	-	3_prime_UTR_variant	LOC_Os11g44800	LOC_Os11g44800 | expressed protein	-	-	-	0.00730786
P1 (PXO61)	11	27113362	Chr11_27113362	2.31907e-10	1.0325e-08	-	-	-	-	-	3_prime_UTR_variant	LOC_Os11g44800	LOC_Os11g44800 | expressed protein	-	-	-	0.0072163
P1 (PXO61)	11	27113373	Chr11_27113373	2.25035e-10	5.22424e-09	-	-	-	-	-	3_prime_UTR_variant	LOC_Os11g44800	LOC_Os11g44800 | expressed protein	-	-	-	0.00693217
P1 (PXO61)	11	27113421	Chr11_27113421	3.31025e-12	2.19398e-11	-	2.26056e-08	-	-	-	3_prime_UTR_variant	LOC_Os11g44800	LOC_Os11g44800 | expressed protein	-	-	-	0.0149232
P1 (PXO61)	11	27113428	Chr11_27113428	1.60308e-12	2.25847e-11	-	3.09955e-08	-	-	-	3_prime_UTR_variant	LOC_Os11g44800	LOC_Os11g44800 | expressed protein	-	-	-	0.0154954
P1 (PXO61)	11	27113442	Chr11_27113442	2.52971e-11	2.0802e-10	-	-	-	-	-	3_prime_UTR_variant	LOC_Os11g44800	LOC_Os11g44800 | expressed protein	-	-	-	0.0154238
P1 (PXO61)	11	27113471	Chr11_27113471	7.00803e-11	1.82593e-09	-	-	-	-	-	splice_region_variant	LOC_Os11g44800	LOC_Os11g44800 | expressed protein	-	-	-	0.0169259
P1 (PXO61)	11	27113493	Chr11_27113493	2.15653e-09	-	-	-	-	-	-	intergenic_region	LOC_Os11g44800-LOC_Os11g44810	LOC_Os11g44800 | expressed protein	-	LOC_Os11g44810 | auxin-repressed protein, putative, expressed	-	-
P1 (PXO61)	11	27113562	Chr11_27113562	1.07156e-09	2.21566e-08	-	-	-	-	-	intergenic_region	LOC_Os11g44800-LOC_Os11g44810	LOC_Os11g44800 | expressed protein	-	LOC_Os11g44810 | auxin-repressed protein, putative, expressed	-	0.00933
P1 (PXO61)	11	27113602	Chr11_27113602	3.60341e-10	2.34079e-09	-	-	-	-	-	intergenic_region	LOC_Os11g44800-LOC_Os11g44810	LOC_Os11g44800 | expressed protein	-	LOC_Os11g44810 | auxin-repressed protein, putative, expressed	-	0.00700666
P1 (PXO61)	11	27113637	Chr11_27113637	1.21396e-09	1.43882e-08	-	-	-	-	-	intergenic_region	LOC_Os11g44800-LOC_Os11g44810	LOC_Os11g44800 | expressed protein	-	LOC_Os11g44810 | auxin-repressed protein, putative, expressed	-	0.00684645
P1 (PXO61)	11	27113656	Chr11_27113656	1.56592e-09	5.36157e-09	-	-	-	-	-	intergenic_region	LOC_Os11g44800-LOC_Os11g44810	LOC_Os11g44800 | expressed protein	-	LOC_Os11g44810 | auxin-repressed protein, putative, expressed	-	0.00648159
P1 (PXO61)	11	27113698	Chr11_27113698	1.54058e-09	8.29561e-09	-	-	-	-	-	intergenic_region	LOC_Os11g44800-LOC_Os11g44810	LOC_Os11g44800 | expressed protein	-	LOC_Os11g44810 | auxin-repressed protein, putative, expressed	-	0.00634615
P1 (PXO61)	11	27113816	Chr11_27113816	8.34058e-11	5.81963e-09	-	-	-	-	-	intergenic_region	LOC_Os11g44800-LOC_Os11g44810	LOC_Os11g44800 | expressed protein	-	LOC_Os11g44810 | auxin-repressed protein, putative, expressed	-	0.00714831
P1 (PXO61)	11	27115534	Chr11_27115534	3.97475e-10	1.21232e-08	-	-	-	-	-	intergenic_region	LOC_Os11g44800-LOC_Os11g44810	LOC_Os11g44800 | expressed protein	-	LOC_Os11g44810 | auxin-repressed protein, putative, expressed	-	0.0178139
P1 (PXO61)	11	27115911	Chr11_27115911	2.39478e-08	-	-	-	-	-	-	intergenic_region	LOC_Os11g44800-LOC_Os11g44810	LOC_Os11g44800 | expressed protein	-	LOC_Os11g44810 | auxin-repressed protein, putative, expressed	-	-
P1 (PXO61)	11	27116170	Chr11_27116170	1.53887e-08	1.2608e-08	-	-	-	-	-	intergenic_region	LOC_Os11g44800-LOC_Os11g44810	LOC_Os11g44800 | expressed protein	-	LOC_Os11g44810 | auxin-repressed protein, putative, expressed	-	0.00578618
P1 (PXO61)	11	27116635	Chr11_27116635	1.74305e-10	1.38295e-09	-	-	-	-	-	3_prime_UTR_variant	LOC_Os11g44810	LOC_Os11g44810 | auxin-repressed protein, putative, expressed	-	-	-	0.00708246
P1 (PXO61)	11	27119907	Chr11_27119907	3.73841e-09	-	-	-	-	-	-	intergenic_region	LOC_Os11g44810-LOC_Os11g44820	LOC_Os11g44810 | auxin-repressed protein, putative, expressed	-	LOC_Os11g44820 | expressed protein	-	-
P1 (PXO61)	11	27122941	Chr11_27122941	3.69021e-11	6.59755e-10	-	-	-	-	-	missense_variant	LOC_Os11g44820	LOC_Os11g44820 | expressed protein	-	-	-	0.00536792
P1 (PXO61)	11	27123876	Chr11_27123876	6.99896e-09	-	-	-	-	-	-	intergenic_region	LOC_Os11g44820-LOC_Os11g44830	LOC_Os11g44820 | expressed protein	-	LOC_Os11g44830 | retrotransposon protein, putative, unclassified, expressed	-	-
P1 (PXO61)	11	27125653	Chr11_27125653	-	2.2298e-08	-	-	-	-	-	intergenic_region	LOC_Os11g44820-LOC_Os11g44830	LOC_Os11g44820 | expressed protein	-	LOC_Os11g44830 | retrotransposon protein, putative, unclassified, expressed	-	0.0290197
P1 (PXO61)	11	27145019	Chr11_27145019	9.35274e-12	1.6823e-10	-	-	-	-	-	missense_variant	LOC_Os11g44850	LOC_Os11g44850 | expressed protein	-	-	-	0.00583593
P1 (PXO61)	11	27145343	Chr11_27145343	7.18167e-10	1.85933e-08	-	-	-	-	-	missense_variant	LOC_Os11g44850	LOC_Os11g44850 | expressed protein	-	-	-	0.00716948
P1 (PXO61)	11	27151799	Chr11_27151799	1.80163e-09	-	-	-	-	-	-	intron_variant	LOC_Os11g44860	LOC_Os11g44860 | cysteine-rich receptor-like protein kinase 28 precursor, putative, expressed	-	-	-	-
P1 (PXO61)	11	27152044	Chr11_27152044	2.59633e-11	2.11999e-10	-	-	-	-	-	intron_variant	LOC_Os11g44860	LOC_Os11g44860 | cysteine-rich receptor-like protein kinase 28 precursor, putative, expressed	-	-	-	0.0134525
P1 (PXO61)	11	27152181	Chr11_27152181	9.29827e-10	1.49871e-09	-	-	-	-	-	intron_variant	LOC_Os11g44860	LOC_Os11g44860 | cysteine-rich receptor-like protein kinase 28 precursor, putative, expressed	-	-	-	0.00579246
P1 (PXO61)	11	27152206	Chr11_27152206	8.2706e-10	2.41386e-09	-	-	-	-	-	intron_variant	LOC_Os11g44860	LOC_Os11g44860 | cysteine-rich receptor-like protein kinase 28 precursor, putative, expressed	-	-	-	0.00594144
P1 (PXO61)	11	27153384	Chr11_27153384	1.02702e-10	4.17665e-10	-	-	-	-	-	intergenic_region	LOC_Os11g44860-LOC_Os11g44870	LOC_Os11g44860 | cysteine-rich receptor-like protein kinase 28 precursor, putative, expressed	-	LOC_Os11g44870 | expressed protein	-	0.00560994
P1 (PXO61)	11	27154963	Chr11_27154963	-	1.30314e-09	-	-	-	-	-	Promoter_upstream_gene_variant	LOC_Os11g44870	LOC_Os11g44870 | expressed protein	-	-	-	9.35455e-06
P1 (PXO61)	11	27156049	Chr11_27156049	4.83134e-10	3.31696e-09	-	-	-	-	-	intron_variant	LOC_Os11g44870	LOC_Os11g44870 | expressed protein	-	-	-	0.00632168
P1 (PXO61)	11	27156511	Chr11_27156511	1.28514e-10	9.21737e-10	-	-	-	-	-	3_prime_UTR_variant	LOC_Os11g44870	LOC_Os11g44870 | expressed protein	-	-	-	0.00600093
P1 (PXO61)	11	27156936	Chr11_27156936	1.37719e-11	8.21455e-12	-	3.30827e-08	-	-	-	3_prime_UTR_variant	LOC_Os11g44870	LOC_Os11g44870 | expressed protein	-	-	-	0.00238771
P1 (PXO61)	11	27159793	Chr11_27159793	2.14858e-10	1.05281e-09	-	-	-	-	-	intron_variant	LOC_Os11g44880	LOC_Os11g44880 | kinesin-4, putative, expressed	-	-	-	0.00557498
P1 (PXO61)	11	27163310	Chr11_27163310	2.68059e-09	-	-	-	-	-	-	intron_variant	LOC_Os11g44880	LOC_Os11g44880 | kinesin-4, putative, expressed	-	-	-	-
P1 (PXO61)	11	27164179	Chr11_27164179	1.53943e-08	-	-	-	-	-	-	intron_variant	LOC_Os11g44880	LOC_Os11g44880 | kinesin-4, putative, expressed	-	-	-	-
P1 (PXO61)	11	27164718	Chr11_27164718	6.53438e-10	-	-	-	-	-	-	intron_variant	LOC_Os11g44880	LOC_Os11g44880 | kinesin-4, putative, expressed	-	-	-	-
P1 (PXO61)	11	27164950	Chr11_27164950	-	1.4753e-08	-	-	-	-	-	intron_variant	LOC_Os11g44880	LOC_Os11g44880 | kinesin-4, putative, expressed	-	-	-	1.89308e-05
P1 (PXO61)	11	27165646	Chr11_27165646	1.76245e-10	8.08461e-10	-	-	-	-	-	Promoter_upstream_gene_variant	LOC_Os11g44880	LOC_Os11g44880 | kinesin-4, putative, expressed	-	-	-	0.00523603
P1 (PXO61)	11	27166268	Chr11_27166268	1.2411e-11	1.47783e-10	-	3.30072e-08	-	-	-	Promoter_upstream_gene_variant	LOC_Os11g44880	LOC_Os11g44880 | kinesin-4, putative, expressed	-	-	-	0.00575416
P1 (PXO61)	11	27167015	Chr11_27167015	-	6.96284e-10	-	1.17357e-08	-	-	-	intergenic_region	LOC_Os11g44880-LOC_Os11g44890	LOC_Os11g44880 | kinesin-4, putative, expressed	-	LOC_Os11g44890 | expressed protein	-	4.30027e-08
P1 (PXO61)	11	27167200	Chr11_27167200	4.97294e-09	7.16574e-12	-	-	-	-	-	intergenic_region	LOC_Os11g44880-LOC_Os11g44890	LOC_Os11g44880 | kinesin-4, putative, expressed	-	LOC_Os11g44890 | expressed protein	-	2.68054e-06
P1 (PXO61)	11	27167486	Chr11_27167486	1.13694e-08	3.88289e-11	-	-	-	-	-	intergenic_region	LOC_Os11g44880-LOC_Os11g44890	LOC_Os11g44880 | kinesin-4, putative, expressed	-	LOC_Os11g44890 | expressed protein	-	1.05265e-06
P1 (PXO61)	11	27167704	Chr11_27167704	3.01176e-08	-	-	-	-	-	-	missense_variant	LOC_Os11g44890	LOC_Os11g44890 | expressed protein	-	-	-	-
P1 (PXO61)	11	27167952	Chr11_27167952	6.16734e-09	-	-	-	-	-	-	missense_variant	LOC_Os11g44890	LOC_Os11g44890 | expressed protein	-	-	-	-
P1 (PXO61)	11	27168436	Chr11_27168436	4.98982e-11	2.1597e-10	-	-	-	-	-	missense_variant	LOC_Os11g44890	LOC_Os11g44890 | expressed protein	-	-	-	0.00559785
P1 (PXO61)	11	27168796	Chr11_27168796	2.86411e-11	3.09608e-10	-	5.07356e-09	-	-	-	missense_variant	LOC_Os11g44890	LOC_Os11g44890 | expressed protein	-	-	-	0.00536224
P1 (PXO61)	11	27168905	Chr11_27168905	5.38476e-11	3.37463e-10	-	8.28595e-09	-	-	-	synonymous_variant	LOC_Os11g44890	LOC_Os11g44890 | expressed protein	-	-	-	0.00588594
P1 (PXO61)	11	27169032	Chr11_27169032	2.53091e-08	-	-	-	-	-	-	synonymous_variant	LOC_Os11g44890	LOC_Os11g44890 | expressed protein	-	-	-	-
P1 (PXO61)	11	27169198	Chr11_27169198	2.46889e-10	1.20229e-09	-	2.09703e-08	-	-	-	missense_variant	LOC_Os11g44890	LOC_Os11g44890 | expressed protein	-	-	-	0.00593512
P1 (PXO61)	11	27169476	Chr11_27169476	7.17264e-11	6.19831e-11	-	1.21146e-08	-	-	-	missense_variant	LOC_Os11g44890	LOC_Os11g44890 | expressed protein	-	-	-	0.00474969
P1 (PXO61)	11	27169840	Chr11_27169840	4.06595e-12	2.86235e-10	-	1.72474e-08	-	-	-	missense_variant	LOC_Os11g44890	LOC_Os11g44890 | expressed protein	-	-	-	0.00573628
P1 (PXO61)	11	27169860	Chr11_27169860	5.44414e-11	7.12765e-10	-	1.16923e-08	-	-	-	missense_variant	LOC_Os11g44890	LOC_Os11g44890 | expressed protein	-	-	-	0.00548938
P1 (PXO61)	11	27174933	Chr11_27174933	8.42031e-11	9.65521e-10	-	-	-	-	-	Promoter_upstream_gene_variant	LOC_Os11g44900	LOC_Os11g44900 | retrotransposon protein, putative, unclassified, expressed	-	-	-	0.00658936
P1 (PXO61)	11	27175241	Chr11_27175241	-	1.7599e-08	-	-	1.47499e-08	-	-	5_prime_UTR_variant	LOC_Os11g44900	LOC_Os11g44900 | retrotransposon protein, putative, unclassified, expressed	-	-	-	0.000521181
P1 (PXO61)	11	27175245	Chr11_27175245	1.09906e-11	7.99306e-11	-	-	-	-	-	5_prime_UTR_variant	LOC_Os11g44900	LOC_Os11g44900 | retrotransposon protein, putative, unclassified, expressed	-	-	-	0.00520369
P1 (PXO61)	11	27175321	Chr11_27175321	2.96932e-10	5.67991e-09	-	1.29979e-08	-	-	-	5_prime_UTR_variant	LOC_Os11g44900	LOC_Os11g44900 | retrotransposon protein, putative, unclassified, expressed	-	-	-	0.00670247
P1 (PXO61)	11	27175923	Chr11_27175923	2.80143e-11	6.66826e-10	-	-	-	-	-	missense_variant	LOC_Os11g44900	LOC_Os11g44900 | retrotransposon protein, putative, unclassified, expressed	-	-	-	0.00552158
P1 (PXO61)	11	27176060	Chr11_27176060	2.18168e-11	1.46248e-10	-	-	-	-	-	stop_gained	LOC_Os11g44900	LOC_Os11g44900 | retrotransposon protein, putative, unclassified, expressed	-	-	-	0.00508149
P1 (PXO61)	11	27176179	Chr11_27176179	7.11266e-11	2.2686e-09	-	-	-	-	-	missense_variant	LOC_Os11g44900	LOC_Os11g44900 | retrotransposon protein, putative, unclassified, expressed	-	-	-	0.00640705
P1 (PXO61)	11	27176245	Chr11_27176245	2.44742e-11	7.78309e-10	-	-	-	-	-	missense_variant	LOC_Os11g44900	LOC_Os11g44900 | retrotransposon protein, putative, unclassified, expressed	-	-	-	0.00554241
P1 (PXO61)	11	27181304	Chr11_27181304	1.55484e-11	8.68282e-11	-	2.67489e-08	-	-	-	splice_region_variant&intron_variant	LOC_Os11g44910	LOC_Os11g44910 | DEAD-box ATP-dependent RNA helicase, putative, expressed	OsRecQ1	-	-	0.0142242
P1 (PXO61)	11	27183490	Chr11_27183490	2.46084e-11	9.05109e-10	-	-	-	-	-	intron_variant	LOC_Os11g44910	LOC_Os11g44910 | DEAD-box ATP-dependent RNA helicase, putative, expressed	OsRecQ1	-	-	0.00597966
P1 (PXO61)	11	27183589	Chr11_27183589	3.99675e-11	1.84732e-10	-	-	-	-	-	intron_variant	LOC_Os11g44910	LOC_Os11g44910 | DEAD-box ATP-dependent RNA helicase, putative, expressed	OsRecQ1	-	-	0.0149348
P1 (PXO61)	11	27183981	Chr11_27183981	8.20735e-11	3.00177e-09	-	-	-	-	-	5_prime_UTR_variant	LOC_Os11g44910	LOC_Os11g44910 | DEAD-box ATP-dependent RNA helicase, putative, expressed	OsRecQ1	-	-	0.0163449
P1 (PXO61)	11	27185048	Chr11_27185048	2.02187e-11	2.33781e-09	-	-	-	-	-	Promoter_upstream_gene_variant	LOC_Os11g44910	LOC_Os11g44910 | DEAD-box ATP-dependent RNA helicase, putative, expressed	OsRecQ1	-	-	0.00491162
P1 (PXO61)	11	27185605	Chr11_27185605	7.57472e-09	-	-	-	-	-	-	intergenic_region	LOC_Os11g44910-LOC_Os11g44920	LOC_Os11g44910 | DEAD-box ATP-dependent RNA helicase, putative, expressed	OsRecQ1	LOC_Os11g44920 | expressed protein	-	-
P1 (PXO61)	11	27185721	Chr11_27185721	1.51549e-11	4.14292e-10	-	-	-	-	-	intergenic_region	LOC_Os11g44910-LOC_Os11g44920	LOC_Os11g44910 | DEAD-box ATP-dependent RNA helicase, putative, expressed	OsRecQ1	LOC_Os11g44920 | expressed protein	-	0.00574464
P1 (PXO61)	11	27186259	Chr11_27186259	4.67011e-09	-	-	-	-	-	-	intergenic_region	LOC_Os11g44910-LOC_Os11g44920	LOC_Os11g44910 | DEAD-box ATP-dependent RNA helicase, putative, expressed	OsRecQ1	LOC_Os11g44920 | expressed protein	-	-
P1 (PXO61)	11	27186461	Chr11_27186461	1.11611e-09	5.66044e-10	-	-	2.19592e-09	-	1.69294e-08	intergenic_region	LOC_Os11g44910-LOC_Os11g44920	LOC_Os11g44910 | DEAD-box ATP-dependent RNA helicase, putative, expressed	OsRecQ1	LOC_Os11g44920 | expressed protein	-	0.00324201
P1 (PXO61)	11	27186497	Chr11_27186497	3.3345e-09	6.78953e-11	-	-	2.40931e-08	-	-	intergenic_region	LOC_Os11g44910-LOC_Os11g44920	LOC_Os11g44910 | DEAD-box ATP-dependent RNA helicase, putative, expressed	OsRecQ1	LOC_Os11g44920 | expressed protein	-	5.56886e-08
P1 (PXO61)	11	27187715	Chr11_27187715	5.92909e-10	-	-	-	-	-	-	intergenic_region	LOC_Os11g44910-LOC_Os11g44920	LOC_Os11g44910 | DEAD-box ATP-dependent RNA helicase, putative, expressed	OsRecQ1	LOC_Os11g44920 | expressed protein	-	-
P1 (PXO61)	11	27188059	Chr11_27188059	-	2.53593e-08	-	-	-	-	-	intergenic_region	LOC_Os11g44910-LOC_Os11g44920	LOC_Os11g44910 | DEAD-box ATP-dependent RNA helicase, putative, expressed	OsRecQ1	LOC_Os11g44920 | expressed protein	-	0.000166151
P1 (PXO61)	11	27188273	Chr11_27188273	1.61853e-08	2.62849e-09	-	-	-	-	-	intergenic_region	LOC_Os11g44910-LOC_Os11g44920	LOC_Os11g44910 | DEAD-box ATP-dependent RNA helicase, putative, expressed	OsRecQ1	LOC_Os11g44920 | expressed protein	-	0.00367877
P1 (PXO61)	11	27188475	Chr11_27188475	2.25613e-10	1.21059e-09	-	-	-	-	-	intergenic_region	LOC_Os11g44910-LOC_Os11g44920	LOC_Os11g44910 | DEAD-box ATP-dependent RNA helicase, putative, expressed	OsRecQ1	LOC_Os11g44920 | expressed protein	-	0.00461323
P1 (PXO61)	11	27189065	Chr11_27189065	4.1369e-10	1.82939e-09	-	-	-	-	-	intergenic_region	LOC_Os11g44910-LOC_Os11g44920	LOC_Os11g44910 | DEAD-box ATP-dependent RNA helicase, putative, expressed	OsRecQ1	LOC_Os11g44920 | expressed protein	-	0.00502765
P1 (PXO61)	11	27190451	Chr11_27190451	1.53515e-11	5.70647e-11	-	-	-	-	-	Promoter_upstream_gene_variant	LOC_Os11g44920	LOC_Os11g44920 | expressed protein	-	-	-	0.00523322
P1 (PXO61)	11	27190604	Chr11_27190604	3.59703e-10	1.61173e-08	-	2.11565e-08	-	-	-	Promoter_upstream_gene_variant	LOC_Os11g44920	LOC_Os11g44920 | expressed protein	-	-	-	Fixed
P1 (PXO61)	11	27190642	Chr11_27190642	1.51658e-09	2.59871e-10	-	-	-	-	-	Promoter_upstream_gene_variant	LOC_Os11g44920	LOC_Os11g44920 | expressed protein	-	-	-	5.56218e-05
P1 (PXO61)	11	27190652	Chr11_27190652	8.88934e-11	8.07813e-10	-	1.38988e-08	-	-	-	Promoter_upstream_gene_variant	LOC_Os11g44920	LOC_Os11g44920 | expressed protein	-	-	-	0.00583719
P1 (PXO61)	11	27190674	Chr11_27190674	6.76276e-12	2.29665e-10	-	1.04754e-08	-	-	2.34878e-10	Promoter_upstream_gene_variant	LOC_Os11g44920	LOC_Os11g44920 | expressed protein	-	-	-	0.0567882
P1 (PXO61)	11	27190716	Chr11_27190716	2.9067e-11	1.98038e-10	-	-	-	-	-	Promoter_upstream_gene_variant	LOC_Os11g44920	LOC_Os11g44920 | expressed protein	-	-	-	0.00528503
P1 (PXO61)	11	27190725	Chr11_27190725	5.96469e-11	3.05004e-10	-	-	-	-	-	Promoter_upstream_gene_variant	LOC_Os11g44920	LOC_Os11g44920 | expressed protein	-	-	-	0.00537799
P1 (PXO61)	11	27190807	Chr11_27190807	2.3992e-09	1.29727e-10	-	-	-	-	-	Promoter_upstream_gene_variant	LOC_Os11g44920	LOC_Os11g44920 | expressed protein	-	-	-	5.43339e-05
P1 (PXO61)	11	27190965	Chr11_27190965	3.43303e-11	8.6121e-10	-	-	-	-	-	Promoter_upstream_gene_variant	LOC_Os11g44920	LOC_Os11g44920 | expressed protein	-	-	-	0.00576614
P1 (PXO61)	11	27192416	Chr11_27192416	5.11521e-11	2.79917e-10	-	-	-	-	-	3_prime_UTR_variant	LOC_Os11g44920	LOC_Os11g44920 | expressed protein	-	-	-	0.00523407
P1 (PXO61)	11	27192621	Chr11_27192621	4.26371e-10	4.62911e-09	-	-	-	-	-	3_prime_UTR_variant	LOC_Os11g44920	LOC_Os11g44920 | expressed protein	-	-	-	0.0150625
P1 (PXO61)	11	27194015	Chr11_27194015	6.07881e-11	1.84859e-09	-	-	-	-	-	intergenic_region	LOC_Os11g44920-LOC_Os11g44930	LOC_Os11g44920 | expressed protein	-	LOC_Os11g44930 | pentatricopeptide repeat domain containing protein, putative, expressed	-	0.00676852
P1 (PXO61)	11	27194355	Chr11_27194355	2.70197e-11	2.47319e-08	-	-	-	-	-	intergenic_region	LOC_Os11g44920-LOC_Os11g44930	LOC_Os11g44920 | expressed protein	-	LOC_Os11g44930 | pentatricopeptide repeat domain containing protein, putative, expressed	-	0.00990592
P1 (PXO61)	11	27195051	Chr11_27195051	6.0408e-11	2.13548e-10	-	-	-	-	-	intergenic_region	LOC_Os11g44920-LOC_Os11g44930	LOC_Os11g44920 | expressed protein	-	LOC_Os11g44930 | pentatricopeptide repeat domain containing protein, putative, expressed	-	0.00598675
P1 (PXO61)	11	27195202	Chr11_27195202	1.27403e-08	7.7649e-09	-	-	-	-	-	intergenic_region	LOC_Os11g44920-LOC_Os11g44930	LOC_Os11g44920 | expressed protein	-	LOC_Os11g44930 | pentatricopeptide repeat domain containing protein, putative, expressed	-	6.93295e-05
P1 (PXO61)	11	27195262	Chr11_27195262	1.09958e-11	2.42879e-10	-	9.31462e-09	-	-	-	intergenic_region	LOC_Os11g44920-LOC_Os11g44930	LOC_Os11g44920 | expressed protein	-	LOC_Os11g44930 | pentatricopeptide repeat domain containing protein, putative, expressed	-	0.0164538
P1 (PXO61)	11	27196072	Chr11_27196072	1.12857e-11	2.15713e-10	-	9.83358e-09	-	-	-	intergenic_region	LOC_Os11g44920-LOC_Os11g44930	LOC_Os11g44920 | expressed protein	-	LOC_Os11g44930 | pentatricopeptide repeat domain containing protein, putative, expressed	-	0.00553473
P1 (PXO61)	11	27196460	Chr11_27196460	5.3527e-12	5.47188e-12	-	1.36132e-08	-	-	-	intergenic_region	LOC_Os11g44920-LOC_Os11g44930	LOC_Os11g44920 | expressed protein	-	LOC_Os11g44930 | pentatricopeptide repeat domain containing protein, putative, expressed	-	0.00472532
P1 (PXO61)	11	27196768	Chr11_27196768	-	1.03979e-08	-	-	-	-	-	intergenic_region	LOC_Os11g44920-LOC_Os11g44930	LOC_Os11g44920 | expressed protein	-	LOC_Os11g44930 | pentatricopeptide repeat domain containing protein, putative, expressed	-	9.30012e-10
P1 (PXO61)	11	27197273	Chr11_27197273	2.06537e-08	-	-	-	-	-	-	intergenic_region	LOC_Os11g44920-LOC_Os11g44930	LOC_Os11g44920 | expressed protein	-	LOC_Os11g44930 | pentatricopeptide repeat domain containing protein, putative, expressed	-	-
P1 (PXO61)	11	27197430	Chr11_27197430	2.34694e-09	1.11347e-08	-	-	-	-	-	intergenic_region	LOC_Os11g44920-LOC_Os11g44930	LOC_Os11g44920 | expressed protein	-	LOC_Os11g44930 | pentatricopeptide repeat domain containing protein, putative, expressed	-	0.00725246
P1 (PXO61)	11	27197820	Chr11_27197820	1.13408e-10	5.38823e-10	-	-	-	-	-	intergenic_region	LOC_Os11g44920-LOC_Os11g44930	LOC_Os11g44920 | expressed protein	-	LOC_Os11g44930 | pentatricopeptide repeat domain containing protein, putative, expressed	-	0.0053977
P1 (PXO61)	11	27197883	Chr11_27197883	1.73922e-11	3.68184e-10	-	9.17092e-09	-	-	-	intergenic_region	LOC_Os11g44920-LOC_Os11g44930	LOC_Os11g44920 | expressed protein	-	LOC_Os11g44930 | pentatricopeptide repeat domain containing protein, putative, expressed	-	0.00590109
P1 (PXO61)	11	27199159	Chr11_27199159	1.06489e-12	1.2713e-11	-	5.50697e-09	-	-	-	synonymous_variant	LOC_Os11g44930	LOC_Os11g44930 | pentatricopeptide repeat domain containing protein, putative, expressed	-	-	-	0.00498149
P1 (PXO61)	11	27200149	Chr11_27200149	3.17023e-10	-	-	-	-	-	-	intergenic_region	LOC_Os11g44930-LOC_Os11g44940	LOC_Os11g44930 | pentatricopeptide repeat domain containing protein, putative, expressed	-	LOC_Os11g44940 | seed maturation protein PM27, putative, expressed	OsPM27	-
P1 (PXO61)	11	27200167	Chr11_27200167	9.93083e-10	-	-	-	-	-	-	intergenic_region	LOC_Os11g44930-LOC_Os11g44940	LOC_Os11g44930 | pentatricopeptide repeat domain containing protein, putative, expressed	-	LOC_Os11g44940 | seed maturation protein PM27, putative, expressed	OsPM27	-
P1 (PXO61)	11	27200892	Chr11_27200892	3.47089e-11	5.70414e-10	-	-	-	-	-	intron_variant	LOC_Os11g44940	LOC_Os11g44940 | seed maturation protein PM27, putative, expressed	OsPM27	-	-	0.127037
P1 (PXO61)	11	27201083	Chr11_27201083	7.87745e-11	1.54752e-09	-	-	-	-	-	intron_variant	LOC_Os11g44940	LOC_Os11g44940 | seed maturation protein PM27, putative, expressed	OsPM27	-	-	0.00521537
P1 (PXO61)	11	27201265	Chr11_27201265	2.7926e-11	1.03621e-09	-	-	-	-	-	intron_variant	LOC_Os11g44940	LOC_Os11g44940 | seed maturation protein PM27, putative, expressed	OsPM27	-	-	0.131119
P1 (PXO61)	11	27201981	Chr11_27201981	-	1.74275e-09	-	-	-	-	-	5_prime_UTR_variant	LOC_Os11g44940	LOC_Os11g44940 | seed maturation protein PM27, putative, expressed	OsPM27	-	-	2.49293e-11
P1 (PXO61)	11	27202086	Chr11_27202086	4.62526e-12	3.37861e-11	-	3.02671e-08	-	-	-	5_prime_UTR_variant	LOC_Os11g44940	LOC_Os11g44940 | seed maturation protein PM27, putative, expressed	OsPM27	-	-	0.0052856
P1 (PXO61)	11	27203552	Chr11_27203552	-	2.49975e-09	-	-	-	-	-	3_prime_UTR_variant	LOC_Os11g44950	LOC_Os11g44950 | glycosyl hydrolase family 3 protein, putative, expressed	-	-	-	7.40124e-06
P1 (PXO61)	11	27205864	Chr11_27205864	5.42231e-09	-	-	-	-	-	-	synonymous_variant	LOC_Os11g44950	LOC_Os11g44950 | glycosyl hydrolase family 3 protein, putative, expressed	-	-	-	-
P1 (PXO61)	11	27206054	Chr11_27206054	5.47573e-12	1.41451e-10	-	2.27262e-08	-	-	-	missense_variant	LOC_Os11g44950	LOC_Os11g44950 | glycosyl hydrolase family 3 protein, putative, expressed	-	-	-	0.00517266
P1 (PXO61)	11	27208596	Chr11_27208596	-	1.22782e-08	-	-	-	-	-	intron_variant	LOC_Os11g44950	LOC_Os11g44950 | glycosyl hydrolase family 3 protein, putative, expressed	-	-	-	6.11538e-07
P1 (PXO61)	11	27211170	Chr11_27211170	2.69273e-10	1.44704e-09	-	-	-	-	-	Promoter_upstream_gene_variant	LOC_Os11g44950	LOC_Os11g44950 | glycosyl hydrolase family 3 protein, putative, expressed	-	-	-	0.00528775
P1 (PXO61)	11	27212666	Chr11_27212666	-	3.51249e-10	-	-	-	-	7.16397e-09	intergenic_region	LOC_Os11g44950-LOC_Os11g44960	LOC_Os11g44950 | glycosyl hydrolase family 3 protein, putative, expressed	-	LOC_Os11g44960 | NBS-LRR disease resistance protein, putative, expressed	-	9.31417e-06
P1 (PXO61)	11	27213165	Chr11_27213165	2.00234e-10	6.77604e-10	-	-	-	-	-	intergenic_region	LOC_Os11g44950-LOC_Os11g44960	LOC_Os11g44950 | glycosyl hydrolase family 3 protein, putative, expressed	-	LOC_Os11g44960 | NBS-LRR disease resistance protein, putative, expressed	-	0.00578706
P1 (PXO61)	11	27213947	Chr11_27213947	-	-	-	-	-	-	7.62621e-09	intergenic_region	LOC_Os11g44950-LOC_Os11g44960	LOC_Os11g44950 | glycosyl hydrolase family 3 protein, putative, expressed	-	LOC_Os11g44960 | NBS-LRR disease resistance protein, putative, expressed	-	-
P1 (PXO61)	11	27213966	Chr11_27213966	-	-	-	-	-	-	3.82711e-08	intergenic_region	LOC_Os11g44950-LOC_Os11g44960	LOC_Os11g44950 | glycosyl hydrolase family 3 protein, putative, expressed	-	LOC_Os11g44960 | NBS-LRR disease resistance protein, putative, expressed	-	-
P1 (PXO61)	11	27223652	Chr11_27223652	-	1.70297e-08	-	-	-	-	-	missense_variant	LOC_Os11g44960	LOC_Os11g44960 | NBS-LRR disease resistance protein, putative, expressed	-	-	-	3.25965e-11
P1 (PXO61)	11	27224118	Chr11_27224118	-	1.84887e-08	-	-	-	-	-	missense_variant	LOC_Os11g44960	LOC_Os11g44960 | NBS-LRR disease resistance protein, putative, expressed	-	-	-	3.61706e-12
P1 (PXO61)	11	27224667	Chr11_27224667	1.00424e-12	7.53022e-12	-	-	9.30493e-09	-	-	missense_variant	LOC_Os11g44960	LOC_Os11g44960 | NBS-LRR disease resistance protein, putative, expressed	-	-	-	0.00120591
P1 (PXO61)	11	27224670	Chr11_27224670	1.92538e-10	1.71588e-12	-	-	-	-	-	missense_variant	LOC_Os11g44960	LOC_Os11g44960 | NBS-LRR disease resistance protein, putative, expressed	-	-	-	0.000200048
P1 (PXO61)	11	27224695	Chr11_27224695	1.77304e-09	3.03813e-09	-	-	8.21858e-09	-	-	synonymous_variant	LOC_Os11g44960	LOC_Os11g44960 | NBS-LRR disease resistance protein, putative, expressed	-	-	-	0.00913993
P1 (PXO61)	11	27224708	Chr11_27224708	2.36963e-11	9.67565e-13	-	-	-	-	-	missense_variant	LOC_Os11g44960	LOC_Os11g44960 | NBS-LRR disease resistance protein, putative, expressed	-	-	-	0.000869439
P1 (PXO61)	11	27224771	Chr11_27224771	1.80628e-08	2.09515e-08	-	-	-	-	-	missense_variant	LOC_Os11g44960	LOC_Os11g44960 | NBS-LRR disease resistance protein, putative, expressed	-	-	-	0.0791261
P1 (PXO61)	11	27224928	Chr11_27224928	1.05009e-09	1.30227e-09	-	-	-	-	-	missense_variant	LOC_Os11g44960	LOC_Os11g44960 | NBS-LRR disease resistance protein, putative, expressed	-	-	-	Fixed
P1 (PXO61)	11	27232950	Chr11_27232950	1.2127e-11	5.00036e-11	-	-	-	-	-	intergenic_region	LOC_Os11g44960-LOC_Os11g44970	LOC_Os11g44960 | NBS-LRR disease resistance protein, putative, expressed	-	LOC_Os11g44970 | NBS-LRR disease resistance protein, putative, expressed	-	0.01153
C5 (GD1358)	11	27233660	Chr11_27233660	-	-	-	-	-	-	1.27305e-08	intergenic_region	LOC_Os11g44960-LOC_Os11g44970	LOC_Os11g44960 | NBS-LRR disease resistance protein, putative, expressed	-	LOC_Os11g44970 | NBS-LRR disease resistance protein, putative, expressed	-	-
C5 (GD1358)	11	27233674	Chr11_27233674	-	-	-	-	-	-	1.81527e-08	intergenic_region	LOC_Os11g44960-LOC_Os11g44970	LOC_Os11g44960 | NBS-LRR disease resistance protein, putative, expressed	-	LOC_Os11g44970 | NBS-LRR disease resistance protein, putative, expressed	-	-
P1 (PXO61)	11	27234782	Chr11_27234782	7.98274e-13	5.12006e-11	-	-	2.37159e-08	-	-	synonymous_variant	LOC_Os11g44970	LOC_Os11g44970 | NBS-LRR disease resistance protein, putative, expressed	-	-	-	0.00187329
P1 (PXO61)	11	27241384	Chr11_27241384	2.87202e-08	7.40481e-12	-	-	-	-	-	intergenic_region	LOC_Os11g44980-LOC_Os11g44990	LOC_Os11g44980 | expressed protein	-	LOC_Os11g44990 | NB-ARC domain containing protein, expressed	-	0.000434358
P1 (PXO61)	11	27244844	Chr11_27244844	2.00805e-09	1.70411e-10	-	-	-	-	-	missense_variant	LOC_Os11g44990	LOC_Os11g44990 | NB-ARC domain containing protein, expressed	-	-	-	0.884283
P1 (PXO61)	11	27251291	Chr11_27251291	1.83695e-12	1.599e-12	-	2.70645e-08	-	-	-	intergenic_region	LOC_Os11g45010-LOC_Os11g45030	LOC_Os11g45010 | retrotransposon protein, putative, unclassified, expressed	-	LOC_Os11g45030 | expressed protein	-	0.707052
P1 (PXO61)	11	27252440	Chr11_27252440	2.9918e-13	4.09383e-11	-	-	3.4488e-11	-	-	intergenic_region	LOC_Os11g45010-LOC_Os11g45030	LOC_Os11g45010 | retrotransposon protein, putative, unclassified, expressed	-	LOC_Os11g45030 | expressed protein	-	0.849972
P1 (PXO61)	11	27252583	Chr11_27252583	1.44757e-11	5.03727e-11	-	-	1.71906e-08	-	-	intergenic_region	LOC_Os11g45010-LOC_Os11g45030	LOC_Os11g45010 | retrotransposon protein, putative, unclassified, expressed	-	LOC_Os11g45030 | expressed protein	-	0.902844
P1 (PXO61)	11	27252674	Chr11_27252674	2.41953e-10	1.15113e-08	-	-	-	-	-	intergenic_region	LOC_Os11g45010-LOC_Os11g45030	LOC_Os11g45010 | retrotransposon protein, putative, unclassified, expressed	-	LOC_Os11g45030 | expressed protein	-	Fixed
P1 (PXO61)	11	27252755	Chr11_27252755	5.57272e-09	2.24052e-08	-	-	-	-	-	intergenic_region	LOC_Os11g45010-LOC_Os11g45030	LOC_Os11g45010 | retrotransposon protein, putative, unclassified, expressed	-	LOC_Os11g45030 | expressed protein	-	Fixed
P1 (PXO61)	11	27252924	Chr11_27252924	2.73323e-10	5.65953e-09	-	-	1.20243e-08	-	-	intergenic_region	LOC_Os11g45010-LOC_Os11g45030	LOC_Os11g45010 | retrotransposon protein, putative, unclassified, expressed	-	LOC_Os11g45030 | expressed protein	-	0.98507
P1 (PXO61)	11	27252934	Chr11_27252934	6.25648e-12	3.06379e-11	-	-	2.97101e-09	-	-	intergenic_region	LOC_Os11g45010-LOC_Os11g45030	LOC_Os11g45010 | retrotransposon protein, putative, unclassified, expressed	-	LOC_Os11g45030 | expressed protein	-	0.976802
P1 (PXO61)	11	27252984	Chr11_27252984	2.25623e-11	5.31994e-09	-	-	-	-	-	intergenic_region	LOC_Os11g45010-LOC_Os11g45030	LOC_Os11g45010 | retrotransposon protein, putative, unclassified, expressed	-	LOC_Os11g45030 | expressed protein	-	0.99034
P1 (PXO61)	11	27253770	Chr11_27253770	5.218e-09	-	-	-	-	-	-	intergenic_region	LOC_Os11g45010-LOC_Os11g45030	LOC_Os11g45010 | retrotransposon protein, putative, unclassified, expressed	-	LOC_Os11g45030 | expressed protein	-	-
P1 (PXO61)	11	27258120	Chr11_27258120	8.66959e-10	3.8402e-10	-	-	-	-	-	intergenic_region	LOC_Os11g45030-LOC_Os11g45040	LOC_Os11g45030 | expressed protein	-	LOC_Os11g45040 | expressed protein	-	0.965549
P1 (PXO61)	11	27258193	Chr11_27258193	2.99363e-09	-	-	-	2.92193e-09	-	-	intergenic_region	LOC_Os11g45030-LOC_Os11g45040	LOC_Os11g45030 | expressed protein	-	LOC_Os11g45040 | expressed protein	-	-
P1 (PXO61)	11	27258573	Chr11_27258573	2.84883e-09	7.59355e-10	-	-	-	-	-	missense_variant	LOC_Os11g45040	LOC_Os11g45040 | expressed protein	-	-	-	0.955681
P1 (PXO61)	11	27258803	Chr11_27258803	2.73075e-10	1.39352e-08	-	-	-	-	-	intron_variant	LOC_Os11g45040	LOC_Os11g45040 | expressed protein	-	-	-	0.977722
P1 (PXO61)	11	27259185	Chr11_27259185	1.03581e-12	3.25481e-12	-	-	3.15084e-09	-	-	intron_variant	LOC_Os11g45040	LOC_Os11g45040 | expressed protein	-	-	-	0.921639
P1 (PXO61)	11	27260611	Chr11_27260611	3.49773e-09	9.70024e-09	-	-	-	-	-	Promoter_upstream_gene_variant	LOC_Os11g45040	LOC_Os11g45040 | expressed protein	-	-	-	0.840244
P1 (PXO61)	11	27261206	Chr11_27261206	-	8.21442e-09	-	-	-	-	-	synonymous_variant	LOC_Os11g45050	LOC_Os11g45050 | NBS-LRR disease resistance protein, putative, expressed	-	-	-	3.57895e-08
P1 (PXO61)	11	27261293	Chr11_27261293	-	-	-	-	2.06195e-08	-	-	missense_variant	LOC_Os11g45050	LOC_Os11g45050 | NBS-LRR disease resistance protein, putative, expressed	-	-	-	-
P1 (PXO61)	11	27262053	Chr11_27262053	1.39075e-12	1.09547e-13	-	3.1393e-09	-	-	-	missense_variant	LOC_Os11g45050	LOC_Os11g45050 | NBS-LRR disease resistance protein, putative, expressed	-	-	-	Fixed
P1 (PXO61)	11	27263163	Chr11_27263163	-	-	-	-	2.24278e-08	-	-	missense_variant	LOC_Os11g45050	LOC_Os11g45050 | NBS-LRR disease resistance protein, putative, expressed	-	-	-	-
P1 (PXO61)	11	27264538	Chr11_27264538	4.7413e-11	4.01906e-12	-	7.00379e-09	-	-	-	intergenic_region	LOC_Os11g45050-LOC_Os11g45060	LOC_Os11g45050 | NBS-LRR disease resistance protein, putative, expressed	-	LOC_Os11g45060 | NB-ARC domain containing protein, expressed	-	0.00087726
P1 (PXO61)	11	27265224	Chr11_27265224	5.79522e-11	8.2043e-14	-	-	-	-	-	intergenic_region	LOC_Os11g45050-LOC_Os11g45060	LOC_Os11g45050 | NBS-LRR disease resistance protein, putative, expressed	-	LOC_Os11g45060 | NB-ARC domain containing protein, expressed	-	0.00301139
P1 (PXO61)	11	27265720	Chr11_27265720	1.8382e-08	9.79982e-11	-	-	-	-	-	intergenic_region	LOC_Os11g45050-LOC_Os11g45060	LOC_Os11g45050 | NBS-LRR disease resistance protein, putative, expressed	-	LOC_Os11g45060 | NB-ARC domain containing protein, expressed	-	0.0184156
P1 (PXO61)	11	27266393	Chr11_27266393	8.8402e-10	9.62653e-11	-	1.41977e-08	-	-	-	intergenic_region	LOC_Os11g45050-LOC_Os11g45060	LOC_Os11g45050 | NBS-LRR disease resistance protein, putative, expressed	-	LOC_Os11g45060 | NB-ARC domain containing protein, expressed	-	0.0161029
P1 (PXO61)	11	27267118	Chr11_27267118	2.04612e-08	7.39734e-10	-	-	-	-	-	intergenic_region	LOC_Os11g45050-LOC_Os11g45060	LOC_Os11g45050 | NBS-LRR disease resistance protein, putative, expressed	-	LOC_Os11g45060 | NB-ARC domain containing protein, expressed	-	0.00143337
P1 (PXO61)	11	27269137	Chr11_27269137	6.83932e-09	1.50912e-09	-	2.91832e-08	-	-	-	5_prime_UTR_variant	LOC_Os11g45060	LOC_Os11g45060 | NB-ARC domain containing protein, expressed	-	-	-	Fixed
P1 (PXO61)	11	27269533	Chr11_27269533	2.54519e-08	2.46406e-08	-	-	-	-	-	5_prime_UTR_variant	LOC_Os11g45060	LOC_Os11g45060 | NB-ARC domain containing protein, expressed	-	-	-	0.00650096
P1 (PXO61)	11	27271754	Chr11_27271754	1.91133e-08	4.70135e-10	-	-	-	-	-	missense_variant	LOC_Os11g45060	LOC_Os11g45060 | NB-ARC domain containing protein, expressed	-	-	-	2.22495e-07
P1 (PXO61)	11	27281551	Chr11_27281551	-	1.03346e-09	-	-	-	-	-	intergenic_region	LOC_Os11g45080-LOC_Os11g45090	LOC_Os11g45080 | expressed protein	-	LOC_Os11g45090 | NB-ARC domain containing protein, expressed	-	2.37258e-08
P1 (PXO61)	11	27284653	Chr11_27284653	-	2.38665e-08	-	-	-	-	-	synonymous_variant	LOC_Os11g45090	LOC_Os11g45090 | NB-ARC domain containing protein, expressed	-	-	-	0.000692383
P1 (PXO61)	11	27335780	Chr11_27335780	4.5362e-11	1.36642e-09	-	-	-	-	-	synonymous_variant	LOC_Os11g45160	LOC_Os11g45160 | disease resistance protein, putative, expressed	-	-	-	0.00426365
P1 (PXO61)	11	27337147	Chr11_27337147	1.01649e-09	7.10943e-09	-	-	-	-	-	intron_variant	LOC_Os11g45160	LOC_Os11g45160 | disease resistance protein, putative, expressed	-	-	-	0.00238013
P1 (PXO61)	11	27337746	Chr11_27337746	6.83467e-09	-	-	-	-	-	-	missense_variant	LOC_Os11g45170	LOC_Os11g45170 | expressed protein	-	-	-	-
P1 (PXO61)	11	27340120	Chr11_27340120	1.37656e-11	2.51034e-10	-	-	4.89621e-09	-	-	intergenic_region	LOC_Os11g45170-LOC_Os11g45180	LOC_Os11g45170 | expressed protein	-	LOC_Os11g45180 | NBS-LRR disease resistance protein, putative, expressed	-	0.00738076
P1 (PXO61)	11	27340549	Chr11_27340549	2.54739e-13	3.08431e-11	-	-	1.55478e-10	-	-	intergenic_region	LOC_Os11g45170-LOC_Os11g45180	LOC_Os11g45170 | expressed protein	-	LOC_Os11g45180 | NBS-LRR disease resistance protein, putative, expressed	-	0.0145087
P1 (PXO61)	11	27340694	Chr11_27340694	2.36699e-14	1.66038e-10	-	-	4.74425e-11	-	-	intergenic_region	LOC_Os11g45170-LOC_Os11g45180	LOC_Os11g45170 | expressed protein	-	LOC_Os11g45180 | NBS-LRR disease resistance protein, putative, expressed	-	0.0028507
P1 (PXO61)	11	27341106	Chr11_27341106	6.83504e-09	-	-	-	-	-	-	intergenic_region	LOC_Os11g45170-LOC_Os11g45180	LOC_Os11g45170 | expressed protein	-	LOC_Os11g45180 | NBS-LRR disease resistance protein, putative, expressed	-	-
P1 (PXO61)	11	27341594	Chr11_27341594	9.71809e-09	3.19647e-10	-	-	-	-	-	intergenic_region	LOC_Os11g45170-LOC_Os11g45180	LOC_Os11g45170 | expressed protein	-	LOC_Os11g45180 | NBS-LRR disease resistance protein, putative, expressed	-	0.00147337
P1 (PXO61)	11	27343697	Chr11_27343697	5.57882e-09	2.48267e-09	-	-	-	-	-	missense_variant	LOC_Os11g45180	LOC_Os11g45180 | NBS-LRR disease resistance protein, putative, expressed	-	-	-	Fixed
P1 (PXO61)	11	27343928	Chr11_27343928	5.23712e-09	1.30827e-08	-	-	-	-	-	missense_variant	LOC_Os11g45180	LOC_Os11g45180 | NBS-LRR disease resistance protein, putative, expressed	-	-	-	Fixed
P1 (PXO61)	11	27344332	Chr11_27344332	-	2.10893e-09	-	-	-	-	-	missense_variant	LOC_Os11g45180	LOC_Os11g45180 | NBS-LRR disease resistance protein, putative, expressed	-	-	-	0.0239979
P1 (PXO61)	11	27352847	Chr11_27352847	-	7.00883e-09	-	-	-	-	-	missense_variant	LOC_Os11g45190	LOC_Os11g45190 | NB-ARC domain containing protein, expressed	-	-	-	8.33111e-08
P1 (PXO61)	11	27352856	Chr11_27352856	2.99276e-08	1.42621e-09	-	-	-	-	-	missense_variant	LOC_Os11g45190	LOC_Os11g45190 | NB-ARC domain containing protein, expressed	-	-	-	0.000697266
P1 (PXO61)	11	27352886	Chr11_27352886	9.60012e-13	2.10482e-13	-	1.86088e-08	-	-	-	stop_gained	LOC_Os11g45190	LOC_Os11g45190 | NB-ARC domain containing protein, expressed	-	-	-	0.00544429
P1 (PXO61)	11	27353939	Chr11_27353939	4.6848e-16	9.5833e-17	-	4.83047e-11	2.66857e-09	-	8.20487e-09	intron_variant	LOC_Os11g45190	LOC_Os11g45190 | NB-ARC domain containing protein, expressed	-	-	-	0.099759
P1 (PXO61)	11	27354355	Chr11_27354355	-	6.71116e-09	-	-	-	-	-	intron_variant	LOC_Os11g45190	LOC_Os11g45190 | NB-ARC domain containing protein, expressed	-	-	-	2.32517e-09
P1 (PXO61)	11	27354441	Chr11_27354441	-	2.36715e-08	-	-	-	-	-	intron_variant	LOC_Os11g45190	LOC_Os11g45190 | NB-ARC domain containing protein, expressed	-	-	-	4.05784e-11
P1 (PXO61)	11	27354571	Chr11_27354571	2.74637e-14	2.61953e-16	-	3.07938e-10	1.74378e-08	-	2.85971e-09	3_prime_UTR_variant	LOC_Os11g45190	LOC_Os11g45190 | NB-ARC domain containing protein, expressed	-	-	-	0.00626398
P1 (PXO61)	11	27355785	Chr11_27355785	3.93229e-13	1.4803e-12	-	2.88209e-10	-	-	-	intergenic_region	LOC_Os11g45190-LOC_Os11g45200	LOC_Os11g45190 | NB-ARC domain containing protein, expressed	-	LOC_Os11g45200 | retrotransposon protein, putative, unclassified, expressed	-	0.029728
P1 (PXO61)	11	27357030	Chr11_27357030	9.31588e-10	1.28549e-11	-	-	-	-	-	stop_gained	LOC_Os11g45200	LOC_Os11g45200 | retrotransposon protein, putative, unclassified, expressed	-	-	-	6.0585e-07
P1 (PXO61)	11	27357886	Chr11_27357886	7.62512e-12	7.90047e-12	-	5.14396e-10	-	-	-	missense_variant	LOC_Os11g45200	LOC_Os11g45200 | retrotransposon protein, putative, unclassified, expressed	-	-	-	0.00311238
P1 (PXO61)	11	27358026	Chr11_27358026	7.92843e-12	3.47773e-11	-	2.5636e-08	-	-	-	missense_variant	LOC_Os11g45200	LOC_Os11g45200 | retrotransposon protein, putative, unclassified, expressed	-	-	-	0.0384457
P1 (PXO61)	11	27358386	Chr11_27358386	6.75214e-13	4.53684e-12	-	3.83424e-09	-	-	-	missense_variant	LOC_Os11g45200	LOC_Os11g45200 | retrotransposon protein, putative, unclassified, expressed	-	-	-	0.00415295
P1 (PXO61)	11	27359518	Chr11_27359518	7.44407e-13	2.14541e-12	-	2.01181e-08	2.37447e-08	-	-	intron_variant	LOC_Os11g45200	LOC_Os11g45200 | retrotransposon protein, putative, unclassified, expressed	-	-	-	0.0355604
P1 (PXO61)	11	27359964	Chr11_27359964	3.41776e-09	1.15999e-12	-	-	-	-	-	missense_variant	LOC_Os11g45200	LOC_Os11g45200 | retrotransposon protein, putative, unclassified, expressed	-	-	-	1.5056e-11
P1 (PXO61)	11	27360373	Chr11_27360373	8.08017e-11	9.16311e-10	-	-	-	-	-	stop_gained	LOC_Os11g45200	LOC_Os11g45200 | retrotransposon protein, putative, unclassified, expressed	-	-	-	0.0340116
P1 (PXO61)	11	27360566	Chr11_27360566	7.78779e-13	6.39949e-11	-	4.02929e-10	-	-	-	synonymous_variant	LOC_Os11g45200	LOC_Os11g45200 | retrotransposon protein, putative, unclassified, expressed	-	-	-	0.0164586
P1 (PXO61)	11	27360642	Chr11_27360642	2.43301e-13	2.05507e-12	-	6.05971e-09	-	-	-	missense_variant	LOC_Os11g45200	LOC_Os11g45200 | retrotransposon protein, putative, unclassified, expressed	-	-	-	0.00257999
P1 (PXO61)	11	27360840	Chr11_27360840	-	7.71046e-11	-	-	-	-	-	intergenic_region	LOC_Os11g45200-LOC_Os11g45210	LOC_Os11g45200 | retrotransposon protein, putative, unclassified, expressed	-	LOC_Os11g45210 | expressed protein	-	5.07308e-12
P1 (PXO61)	11	27360964	Chr11_27360964	7.29765e-12	1.02659e-10	-	-	-	-	-	intergenic_region	LOC_Os11g45200-LOC_Os11g45210	LOC_Os11g45200 | retrotransposon protein, putative, unclassified, expressed	-	LOC_Os11g45210 | expressed protein	-	0.00271407
P1 (PXO61)	11	27361328	Chr11_27361328	2.89292e-14	1.71307e-13	-	2.40608e-10	-	-	-	intergenic_region	LOC_Os11g45200-LOC_Os11g45210	LOC_Os11g45200 | retrotransposon protein, putative, unclassified, expressed	-	LOC_Os11g45210 | expressed protein	-	0.00359998
P1 (PXO61)	11	27361536	Chr11_27361536	-	5.70551e-12	-	-	-	-	-	intergenic_region	LOC_Os11g45200-LOC_Os11g45210	LOC_Os11g45200 | retrotransposon protein, putative, unclassified, expressed	-	LOC_Os11g45210 | expressed protein	-	1.91033e-12
P1 (PXO61)	11	27362077	Chr11_27362077	1.90334e-13	6.76407e-13	-	1.13921e-09	-	-	-	missense_variant	LOC_Os11g45210	LOC_Os11g45210 | expressed protein	-	-	-	0.127351
P1 (PXO61)	11	27362537	Chr11_27362537	1.11617e-10	2.32237e-09	-	-	-	-	-	intron_variant	LOC_Os11g45210	LOC_Os11g45210 | expressed protein	-	-	-	0.0419983
P1 (PXO61)	11	27362621	Chr11_27362621	3.5421e-13	9.95564e-13	-	2.00151e-10	-	-	-	intron_variant	LOC_Os11g45210	LOC_Os11g45210 | expressed protein	-	-	-	0.00125474
P1 (PXO61)	11	27362772	Chr11_27362772	2.60584e-12	7.86127e-11	-	7.30376e-09	-	-	-	intron_variant	LOC_Os11g45210	LOC_Os11g45210 | expressed protein	-	-	-	0.00757002
P1 (PXO61)	11	27363694	Chr11_27363694	1.61602e-13	2.47476e-13	-	1.03356e-08	9.9887e-09	-	-	intergenic_region	LOC_Os11g45210-LOC_Os11g45220	LOC_Os11g45210 | expressed protein	-	LOC_Os11g45220 | IWS1 homolog A, putative, expressed	-	0.0282612
P1 (PXO61)	11	27364008	Chr11_27364008	3.5883e-16	1.94638e-17	-	1.7273e-12	9.56441e-09	-	8.41184e-10	intergenic_region	LOC_Os11g45210-LOC_Os11g45220	LOC_Os11g45210 | expressed protein	-	LOC_Os11g45220 | IWS1 homolog A, putative, expressed	-	0.00280736
P1 (PXO61)	11	27364729	Chr11_27364729	1.71869e-16	3.76229e-16	-	5.47146e-11	1.29566e-09	-	4.25459e-09	intergenic_region	LOC_Os11g45210-LOC_Os11g45220	LOC_Os11g45210 | expressed protein	-	LOC_Os11g45220 | IWS1 homolog A, putative, expressed	-	0.0271942
P1 (PXO61)	11	27364753	Chr11_27364753	2.18566e-17	1.46574e-16	-	1.92848e-11	3.09959e-10	-	1.22896e-09	intergenic_region	LOC_Os11g45210-LOC_Os11g45220	LOC_Os11g45210 | expressed protein	-	LOC_Os11g45220 | IWS1 homolog A, putative, expressed	-	0.0215118
P1 (PXO61)	11	27364784	Chr11_27364784	3.95888e-17	5.51622e-17	-	1.22434e-11	8.41879e-10	-	1.51645e-09	intergenic_region	LOC_Os11g45210-LOC_Os11g45220	LOC_Os11g45210 | expressed protein	-	LOC_Os11g45220 | IWS1 homolog A, putative, expressed	-	0.0218946
P1 (PXO61)	11	27364898	Chr11_27364898	9.03278e-19	6.99134e-19	-	3.29483e-11	5.33426e-12	-	1.06981e-09	intergenic_region	LOC_Os11g45210-LOC_Os11g45220	LOC_Os11g45210 | expressed protein	-	LOC_Os11g45220 | IWS1 homolog A, putative, expressed	-	0.0211697
P1 (PXO61)	11	27365029	Chr11_27365029	4.35911e-19	2.79528e-17	-	1.70312e-11	2.5917e-11	-	9.30137e-10	intergenic_region	LOC_Os11g45210-LOC_Os11g45220	LOC_Os11g45210 | expressed protein	-	LOC_Os11g45220 | IWS1 homolog A, putative, expressed	-	0.0215312
P1 (PXO61)	11	27366976	Chr11_27366976	4.51068e-10	1.06651e-12	-	-	4.63503e-10	-	-	synonymous_variant	LOC_Os11g45220	LOC_Os11g45220 | IWS1 homolog A, putative, expressed	-	-	-	8.02296e-09
P1 (PXO61)	11	27367521	Chr11_27367521	-	3.76935e-09	-	-	-	-	-	missense_variant	LOC_Os11g45220	LOC_Os11g45220 | IWS1 homolog A, putative, expressed	-	-	-	7.58903e-15
P1 (PXO61)	11	27367702	Chr11_27367702	3.13793e-16	5.59634e-16	-	2.39087e-09	1.82182e-11	-	1.67521e-08	synonymous_variant	LOC_Os11g45220	LOC_Os11g45220 | IWS1 homolog A, putative, expressed	-	-	-	0.0489581
P1 (PXO61)	11	27368245	Chr11_27368245	4.05159e-10	1.21194e-11	-	-	-	-	-	missense_variant	LOC_Os11g45220	LOC_Os11g45220 | IWS1 homolog A, putative, expressed	-	-	-	5.16247e-09
P1 (PXO61)	11	27368419	Chr11_27368419	2.90586e-08	2.6927e-09	-	-	-	-	-	Promoter_upstream_gene_variant	LOC_Os11g45220	LOC_Os11g45220 | IWS1 homolog A, putative, expressed	-	-	-	4.17806e-06
P1 (PXO61)	11	27381223	Chr11_27381223	3.87343e-15	8.65178e-15	-	6.91711e-09	5.95848e-11	-	1.50754e-08	missense_variant	LOC_Os11g45240	LOC_Os11g45240 | retrotransposon protein, putative, Ty3-gypsy subclass, expressed	-	-	-	0.0287727
P1 (PXO61)	11	27381233	Chr11_27381233	9.85158e-16	9.28199e-16	-	4.543e-09	5.47018e-11	-	1.02532e-08	synonymous_variant	LOC_Os11g45240	LOC_Os11g45240 | retrotransposon protein, putative, Ty3-gypsy subclass, expressed	-	-	-	0.0277338
P1 (PXO61)	11	27381439	Chr11_27381439	8.88446e-15	4.98496e-15	-	-	5.46005e-13	-	-	intron_variant	LOC_Os11g45240	LOC_Os11g45240 | retrotransposon protein, putative, Ty3-gypsy subclass, expressed	-	-	-	Fixed
P1 (PXO61)	11	27381514	Chr11_27381514	5.10248e-13	1.08788e-13	-	2.39551e-08	3.88109e-09	-	-	intron_variant	LOC_Os11g45240	LOC_Os11g45240 | retrotransposon protein, putative, Ty3-gypsy subclass, expressed	-	-	-	Fixed
P1 (PXO61)	11	27381540	Chr11_27381540	1.81063e-13	4.6237e-12	-	-	9.58921e-11	-	-	intron_variant	LOC_Os11g45240	LOC_Os11g45240 | retrotransposon protein, putative, Ty3-gypsy subclass, expressed	-	-	-	Fixed
P1 (PXO61)	11	27381580	Chr11_27381580	2.36581e-13	8.79836e-12	-	-	6.64484e-10	-	-	intron_variant	LOC_Os11g45240	LOC_Os11g45240 | retrotransposon protein, putative, Ty3-gypsy subclass, expressed	-	-	-	Fixed
P1 (PXO61)	11	27381710	Chr11_27381710	1.95044e-16	1.39478e-16	-	2.45669e-10	1.80482e-10	-	8.88802e-10	synonymous_variant	LOC_Os11g45240	LOC_Os11g45240 | retrotransposon protein, putative, Ty3-gypsy subclass, expressed	-	-	-	0.0260095
P1 (PXO61)	11	27382155	Chr11_27382155	1.49923e-10	4.60016e-11	-	-	-	-	-	intergenic_region	LOC_Os11g45240-LOC_Os11g45250	LOC_Os11g45240 | retrotransposon protein, putative, Ty3-gypsy subclass, expressed	-	LOC_Os11g45250 | ribonucleases P/MRP protein subunit POP1 containing protein, expressed	-	9.37439e-06
P1 (PXO61)	11	27382270	Chr11_27382270	-	1.32122e-08	-	-	-	-	-	intergenic_region	LOC_Os11g45240-LOC_Os11g45250	LOC_Os11g45240 | retrotransposon protein, putative, Ty3-gypsy subclass, expressed	-	LOC_Os11g45250 | ribonucleases P/MRP protein subunit POP1 containing protein, expressed	-	4.34531e-06
P1 (PXO61)	11	27382323	Chr11_27382323	2.26159e-15	1.78126e-17	-	6.63095e-09	3.11591e-10	-	-	intergenic_region	LOC_Os11g45240-LOC_Os11g45250	LOC_Os11g45240 | retrotransposon protein, putative, Ty3-gypsy subclass, expressed	-	LOC_Os11g45250 | ribonucleases P/MRP protein subunit POP1 containing protein, expressed	-	5.00401e-08
P1 (PXO61)	11	27382418	Chr11_27382418	-	2.89686e-11	-	-	-	-	-	intergenic_region	LOC_Os11g45240-LOC_Os11g45250	LOC_Os11g45240 | retrotransposon protein, putative, Ty3-gypsy subclass, expressed	-	LOC_Os11g45250 | ribonucleases P/MRP protein subunit POP1 containing protein, expressed	-	3.10028e-11
P1 (PXO61)	11	27382450	Chr11_27382450	3.50687e-10	2.98239e-14	-	-	1.81478e-08	-	-	intergenic_region	LOC_Os11g45240-LOC_Os11g45250	LOC_Os11g45240 | retrotransposon protein, putative, Ty3-gypsy subclass, expressed	-	LOC_Os11g45250 | ribonucleases P/MRP protein subunit POP1 containing protein, expressed	-	7.90496e-09
P1 (PXO61)	11	27382744	Chr11_27382744	1.30732e-14	3.17499e-14	-	1.32789e-08	6.56874e-11	-	-	intergenic_region	LOC_Os11g45240-LOC_Os11g45250	LOC_Os11g45240 | retrotransposon protein, putative, Ty3-gypsy subclass, expressed	-	LOC_Os11g45250 | ribonucleases P/MRP protein subunit POP1 containing protein, expressed	-	0.0287145
P1 (PXO61)	11	27383142	Chr11_27383142	-	3.68603e-12	-	-	-	-	-	intergenic_region	LOC_Os11g45240-LOC_Os11g45250	LOC_Os11g45240 | retrotransposon protein, putative, Ty3-gypsy subclass, expressed	-	LOC_Os11g45250 | ribonucleases P/MRP protein subunit POP1 containing protein, expressed	-	7.28982e-22
P1 (PXO61)	11	27383250	Chr11_27383250	7.2628e-17	2.70647e-17	-	3.82137e-10	7.33546e-11	-	1.86608e-09	intergenic_region	LOC_Os11g45240-LOC_Os11g45250	LOC_Os11g45240 | retrotransposon protein, putative, Ty3-gypsy subclass, expressed	-	LOC_Os11g45250 | ribonucleases P/MRP protein subunit POP1 containing protein, expressed	-	0.0234357
P1 (PXO61)	11	27383547	Chr11_27383547	1.43471e-17	1.13428e-16	-	2.61794e-10	4.15262e-12	-	3.19666e-09	3_prime_UTR_variant	LOC_Os11g45250	LOC_Os11g45250 | ribonucleases P/MRP protein subunit POP1 containing protein, expressed	-	-	-	0.111472
P1 (PXO61)	11	27384010	Chr11_27384010	1.42273e-14	1.25422e-13	-	-	1.99293e-10	-	-	synonymous_variant	LOC_Os11g45250	LOC_Os11g45250 | ribonucleases P/MRP protein subunit POP1 containing protein, expressed	-	-	-	0.300601
P1 (PXO61)	11	27384018	Chr11_27384018	6.65268e-10	-	-	-	-	-	-	missense_variant	LOC_Os11g45250	LOC_Os11g45250 | ribonucleases P/MRP protein subunit POP1 containing protein, expressed	-	-	-	-
P1 (PXO61)	11	27386210	Chr11_27386210	2.3112e-17	3.72795e-17	-	5.64585e-10	9.57275e-12	-	7.70387e-10	missense_variant	LOC_Os11g45250	LOC_Os11g45250 | ribonucleases P/MRP protein subunit POP1 containing protein, expressed	-	-	-	0.0215197
P1 (PXO61)	11	27386331	Chr11_27386331	1.41365e-09	-	-	-	6.4036e-09	-	1.38083e-08	synonymous_variant	LOC_Os11g45250	LOC_Os11g45250 | ribonucleases P/MRP protein subunit POP1 containing protein, expressed	-	-	-	-
P1 (PXO61)	11	27388783	Chr11_27388783	7.75613e-11	5.31282e-17	-	-	2.2577e-09	-	-	Promoter_upstream_gene_variant	LOC_Os11g45250	LOC_Os11g45250 | ribonucleases P/MRP protein subunit POP1 containing protein, expressed	-	-	-	1.49117e-09
P1 (PXO61)	11	27388787	Chr11_27388787	1.14774e-13	4.3428e-16	-	3.70111e-10	5.75868e-09	-	1.0492e-09	Promoter_upstream_gene_variant	LOC_Os11g45250	LOC_Os11g45250 | ribonucleases P/MRP protein subunit POP1 containing protein, expressed	-	-	-	0.00471599
P1 (PXO61)	11	27388824	Chr11_27388824	2.24695e-13	1.26035e-13	-	1.45203e-08	9.53317e-09	-	-	Promoter_upstream_gene_variant	LOC_Os11g45250	LOC_Os11g45250 | ribonucleases P/MRP protein subunit POP1 containing protein, expressed	-	-	-	0.0161394
P1 (PXO61)	11	27388881	Chr11_27388881	1.64444e-14	2.66994e-13	-	1.55363e-10	2.28223e-08	-	1.91697e-09	Promoter_upstream_gene_variant	LOC_Os11g45250	LOC_Os11g45250 | ribonucleases P/MRP protein subunit POP1 containing protein, expressed	-	-	-	0.0377965
P1 (PXO61)	11	27390713	Chr11_27390713	6.98666e-18	2.9441e-17	-	1.07805e-10	1.39253e-11	-	1.68903e-09	intergenic_region	LOC_Os11g45260-LOC_Os11g45270	LOC_Os11g45260 | expressed protein	-	LOC_Os11g45270 | expressed protein	-	0.0220679
P1 (PXO61)	11	27391338	Chr11_27391338	4.74107e-09	6.23129e-15	-	-	3.13868e-10	-	-	intergenic_region	LOC_Os11g45260-LOC_Os11g45270	LOC_Os11g45260 | expressed protein	-	LOC_Os11g45270 | expressed protein	-	1.18738e-13
P1 (PXO61)	11	27391580	Chr11_27391580	9.73246e-12	2.38975e-15	-	-	1.94283e-09	-	-	intergenic_region	LOC_Os11g45260-LOC_Os11g45270	LOC_Os11g45260 | expressed protein	-	LOC_Os11g45270 | expressed protein	-	2.30887e-06
P1 (PXO61)	11	27393616	Chr11_27393616	3.15185e-11	8.44276e-14	-	-	1.08646e-09	-	-	intergenic_region	LOC_Os11g45260-LOC_Os11g45270	LOC_Os11g45260 | expressed protein	-	LOC_Os11g45270 | expressed protein	-	1.2856e-06
P1 (PXO61)	11	27393617	Chr11_27393617	3.58329e-11	6.01816e-14	-	-	2.09978e-09	-	-	intergenic_region	LOC_Os11g45260-LOC_Os11g45270	LOC_Os11g45260 | expressed protein	-	LOC_Os11g45270 | expressed protein	-	1.17623e-06
P1 (PXO61)	11	27393632	Chr11_27393632	-	1.17683e-11	-	-	-	-	-	intergenic_region	LOC_Os11g45260-LOC_Os11g45270	LOC_Os11g45260 | expressed protein	-	LOC_Os11g45270 | expressed protein	-	5.08583e-10
P1 (PXO61)	11	27394024	Chr11_27394024	2.38959e-11	6.48414e-15	-	-	1.628e-09	-	-	intergenic_region	LOC_Os11g45260-LOC_Os11g45270	LOC_Os11g45260 | expressed protein	-	LOC_Os11g45270 | expressed protein	-	1.18761e-06
P1 (PXO61)	11	27394385	Chr11_27394385	9.59664e-17	9.00558e-17	-	2.83646e-10	1.20513e-10	-	3.79186e-10	intergenic_region	LOC_Os11g45260-LOC_Os11g45270	LOC_Os11g45260 | expressed protein	-	LOC_Os11g45270 | expressed protein	-	0.0247148
P1 (PXO61)	11	27394811	Chr11_27394811	-	8.72788e-10	-	-	-	-	-	intron_variant	LOC_Os11g45270	LOC_Os11g45270 | expressed protein	-	-	-	2.7807e-14
P1 (PXO61)	11	27395484	Chr11_27395484	6.40822e-13	4.33223e-16	-	-	5.04317e-10	-	-	intergenic_region	LOC_Os11g45270-LOC_Os11g45280	LOC_Os11g45270 | expressed protein	-	LOC_Os11g45280 | protein kinase family protein, putative, expressed	-	2.76384e-06
P1 (PXO61)	11	27396598	Chr11_27396598	2.09017e-13	2.06972e-13	-	-	3.51184e-10	-	-	intergenic_region	LOC_Os11g45270-LOC_Os11g45280	LOC_Os11g45270 | expressed protein	-	LOC_Os11g45280 | protein kinase family protein, putative, expressed	-	0.0097749
P1 (PXO61)	11	27397300	Chr11_27397300	2.86364e-14	6.88897e-14	-	-	1.86152e-10	-	-	intergenic_region	LOC_Os11g45270-LOC_Os11g45280	LOC_Os11g45270 | expressed protein	-	LOC_Os11g45280 | protein kinase family protein, putative, expressed	-	0.338482
P1 (PXO61)	11	27397349	Chr11_27397349	1.14453e-14	1.1857e-12	-	1.15823e-08	2.72247e-10	-	-	intergenic_region	LOC_Os11g45270-LOC_Os11g45280	LOC_Os11g45270 | expressed protein	-	LOC_Os11g45280 | protein kinase family protein, putative, expressed	-	0.410433
P1 (PXO61)	11	27397427	Chr11_27397427	1.46361e-12	1.83475e-13	-	-	4.01188e-10	-	-	intergenic_region	LOC_Os11g45270-LOC_Os11g45280	LOC_Os11g45270 | expressed protein	-	LOC_Os11g45280 | protein kinase family protein, putative, expressed	-	0.0291079
P1 (PXO61)	11	27398113	Chr11_27398113	4.69846e-14	2.79716e-15	-	1.22592e-09	-	-	-	intergenic_region	LOC_Os11g45270-LOC_Os11g45280	LOC_Os11g45270 | expressed protein	-	LOC_Os11g45280 | protein kinase family protein, putative, expressed	-	0.0141534
P1 (PXO61)	11	27398115	Chr11_27398115	-	7.08607e-09	-	-	-	-	-	intergenic_region	LOC_Os11g45270-LOC_Os11g45280	LOC_Os11g45270 | expressed protein	-	LOC_Os11g45280 | protein kinase family protein, putative, expressed	-	0.00109442
P1 (PXO61)	11	27398254	Chr11_27398254	6.46222e-18	1.13416e-17	-	5.50682e-12	1.32646e-10	-	2.29447e-11	intergenic_region	LOC_Os11g45270-LOC_Os11g45280	LOC_Os11g45270 | expressed protein	-	LOC_Os11g45280 | protein kinase family protein, putative, expressed	-	0.0048163
P1 (PXO61)	11	27399178	Chr11_27399178	1.85211e-16	2.47474e-16	-	1.72468e-09	2.96467e-11	-	-	Promoter_upstream_gene_variant	LOC_Os11g45280	LOC_Os11g45280 | protein kinase family protein, putative, expressed	-	-	-	0.118253
P1 (PXO61)	11	27399756	Chr11_27399756	5.1059e-16	1.06484e-16	-	4.58412e-09	3.5645e-11	-	-	5_prime_UTR_premature_start_codon_gain_variant	LOC_Os11g45280	LOC_Os11g45280 | protein kinase family protein, putative, expressed	-	-	-	0.294678
P1 (PXO61)	11	27400283	Chr11_27400283	3.9703e-14	9.69091e-15	-	-	2.58628e-10	-	-	intron_variant	LOC_Os11g45280	LOC_Os11g45280 | protein kinase family protein, putative, expressed	-	-	-	0.0300069
P1 (PXO61)	11	27401417	Chr11_27401417	2.4026e-18	5.25675e-17	-	6.35593e-10	7.70204e-13	-	6.46042e-09	synonymous_variant	LOC_Os11g45280	LOC_Os11g45280 | protein kinase family protein, putative, expressed	-	-	-	0.0252033
P1 (PXO61)	11	27401421	Chr11_27401421	6.10289e-18	2.49132e-16	-	3.74568e-10	4.73103e-12	-	2.56848e-09	missense_variant	LOC_Os11g45280	LOC_Os11g45280 | protein kinase family protein, putative, expressed	-	-	-	0.025078
P1 (PXO61)	11	27402319	Chr11_27402319	1.19424e-17	2.99572e-17	-	3.71167e-11	1.05951e-10	-	1.31661e-09	intron_variant	LOC_Os11g45280	LOC_Os11g45280 | protein kinase family protein, putative, expressed	-	-	-	0.0084039
P1 (PXO61)	11	27402382	Chr11_27402382	3.37444e-14	1.34852e-12	-	3.11661e-08	3.906e-10	-	-	intron_variant	LOC_Os11g45280	LOC_Os11g45280 | protein kinase family protein, putative, expressed	-	-	-	0.994993
P1 (PXO61)	11	27402385	Chr11_27402385	1.80285e-14	2.37543e-13	-	-	9.25481e-11	-	-	intron_variant	LOC_Os11g45280	LOC_Os11g45280 | protein kinase family protein, putative, expressed	-	-	-	0.990642
P1 (PXO61)	11	27402589	Chr11_27402589	3.4738e-15	7.54138e-15	-	6.637e-09	1.72278e-10	-	1.90652e-08	intron_variant	LOC_Os11g45280	LOC_Os11g45280 | protein kinase family protein, putative, expressed	-	-	-	0.0261026
P1 (PXO61)	11	27402660	Chr11_27402660	1.90996e-16	8.60003e-17	-	1.3903e-09	3.41895e-11	-	3.50705e-09	intron_variant	LOC_Os11g45280	LOC_Os11g45280 | protein kinase family protein, putative, expressed	-	-	-	0.0229935
P1 (PXO61)	11	27403384	Chr11_27403384	7.18596e-17	1.7254e-16	-	2.71085e-10	7.72521e-11	-	2.06162e-09	synonymous_variant	LOC_Os11g45280	LOC_Os11g45280 | protein kinase family protein, putative, expressed	-	-	-	0.0259754
P1 (PXO61)	11	27404965	Chr11_27404965	1.53985e-15	3.27426e-17	-	6.15964e-10	7.68545e-10	-	3.1024e-08	intron_variant	LOC_Os11g45280	LOC_Os11g45280 | protein kinase family protein, putative, expressed	-	-	-	0.0187061
P1 (PXO61)	11	27406586	Chr11_27406586	4.54283e-14	4.29906e-14	-	3.39227e-08	6.59688e-10	-	-	3_prime_UTR_variant	LOC_Os11g45280	LOC_Os11g45280 | protein kinase family protein, putative, expressed	-	-	-	0.0262527
P1 (PXO61)	11	27406662	Chr11_27406662	5.95424e-17	4.25418e-16	-	7.09129e-10	1.63486e-11	-	1.24252e-08	intergenic_region	LOC_Os11g45280-LOC_Os11g45290	LOC_Os11g45280 | protein kinase family protein, putative, expressed	-	LOC_Os11g45290 | retrotransposon protein, putative, unclassified, expressed	-	0.0256977
P1 (PXO61)	11	27406967	Chr11_27406967	3.64063e-15	1.47361e-14	-	5.1015e-09	3.79953e-10	-	-	intergenic_region	LOC_Os11g45280-LOC_Os11g45290	LOC_Os11g45280 | protein kinase family protein, putative, expressed	-	LOC_Os11g45290 | retrotransposon protein, putative, unclassified, expressed	-	0.00790037
P1 (PXO61)	11	27407401	Chr11_27407401	1.19522e-17	5.73351e-17	-	2.20938e-10	2.75623e-11	-	2.65474e-09	Promoter_upstream_gene_variant	LOC_Os11g45290	LOC_Os11g45290 | retrotransposon protein, putative, unclassified, expressed	-	-	-	0.0247669
P1 (PXO61)	11	27407544	Chr11_27407544	4.211e-16	2.76302e-16	-	1.61628e-09	2.35361e-10	-	3.53905e-08	Promoter_upstream_gene_variant	LOC_Os11g45290	LOC_Os11g45290 | retrotransposon protein, putative, unclassified, expressed	-	-	-	0.0242272
P1 (PXO61)	11	27407591	Chr11_27407591	1.5868e-12	9.05496e-17	-	-	1.56348e-11	-	-	Promoter_upstream_gene_variant	LOC_Os11g45290	LOC_Os11g45290 | retrotransposon protein, putative, unclassified, expressed	-	-	-	8.47406e-07
P1 (PXO61)	11	27407670	Chr11_27407670	6.65808e-12	1.28632e-14	-	-	9.56595e-09	-	-	Promoter_upstream_gene_variant	LOC_Os11g45290	LOC_Os11g45290 | retrotransposon protein, putative, unclassified, expressed	-	-	-	4.18859e-07
P1 (PXO61)	11	27407786	Chr11_27407786	3.49121e-14	1.85446e-14	-	2.41263e-08	1.9433e-09	-	-	Promoter_upstream_gene_variant	LOC_Os11g45290	LOC_Os11g45290 | retrotransposon protein, putative, unclassified, expressed	-	-	-	0.00821418
P1 (PXO61)	11	27407817	Chr11_27407817	3.4e-15	5.50523e-15	-	-	3.00146e-11	-	-	Promoter_upstream_gene_variant	LOC_Os11g45290	LOC_Os11g45290 | retrotransposon protein, putative, unclassified, expressed	-	-	-	0.0279777
P1 (PXO61)	11	27407832	Chr11_27407832	2.15927e-15	2.95377e-15	-	9.42933e-09	1.37928e-10	-	-	Promoter_upstream_gene_variant	LOC_Os11g45290	LOC_Os11g45290 | retrotransposon protein, putative, unclassified, expressed	-	-	-	0.0264909
P1 (PXO61)	11	27408006	Chr11_27408006	1.27111e-15	2.62352e-16	-	1.5371e-08	6.59815e-11	-	-	Promoter_upstream_gene_variant	LOC_Os11g45290	LOC_Os11g45290 | retrotransposon protein, putative, unclassified, expressed	-	-	-	0.0214366
P1 (PXO61)	11	27408440	Chr11_27408440	6.60807e-15	2.00379e-14	-	3.4686e-09	5.07706e-10	-	2.013e-08	intron_variant	LOC_Os11g45290	LOC_Os11g45290 | retrotransposon protein, putative, unclassified, expressed	-	-	-	0.0266129
P1 (PXO61)	11	27408766	Chr11_27408766	5.85422e-17	4.21371e-16	-	4.48105e-11	2.45757e-10	-	2.1515e-09	intron_variant	LOC_Os11g45290	LOC_Os11g45290 | retrotransposon protein, putative, unclassified, expressed	-	-	-	0.0260411
P1 (PXO61)	11	27409392	Chr11_27409392	7.38906e-16	5.58587e-15	-	1.77407e-09	1.27373e-10	-	-	missense_variant	LOC_Os11g45290	LOC_Os11g45290 | retrotransposon protein, putative, unclassified, expressed	-	-	-	0.0255612
P1 (PXO61)	11	27409688	Chr11_27409688	2.05818e-12	2.11218e-12	-	-	-	-	-	3_prime_UTR_variant	LOC_Os11g45290	LOC_Os11g45290 | retrotransposon protein, putative, unclassified, expressed	-	-	-	0.0331631
P1 (PXO61)	11	27410864	Chr11_27410864	2.54161e-14	7.02441e-14	-	-	8.83048e-11	-	-	intergenic_region	LOC_Os11g45290-LOC_Os11g45295	LOC_Os11g45290 | retrotransposon protein, putative, unclassified, expressed	-	LOC_Os11g45295 | retrotransposon protein, putative, unclassified, expressed	-	0.0292321
P1 (PXO61)	11	27410938	Chr11_27410938	1.64722e-08	1.79003e-14	-	-	-	-	-	intron_variant	LOC_Os11g45295	LOC_Os11g45295 | retrotransposon protein, putative, unclassified, expressed	-	-	-	8.78154e-15
P1 (PXO61)	11	27411308	Chr11_27411308	-	1.55029e-08	-	-	-	-	-	intron_variant	LOC_Os11g45295	LOC_Os11g45295 | retrotransposon protein, putative, unclassified, expressed	-	-	-	1.11959e-14
P1 (PXO61)	11	27411832	Chr11_27411832	3.84291e-09	1.95352e-09	-	-	-	-	-	intron_variant	LOC_Os11g45295	LOC_Os11g45295 | retrotransposon protein, putative, unclassified, expressed	-	-	-	Fixed
P1 (PXO61)	11	27411834	Chr11_27411834	3.56289e-09	1.50205e-09	-	-	-	-	-	intron_variant	LOC_Os11g45295	LOC_Os11g45295 | retrotransposon protein, putative, unclassified, expressed	-	-	-	Fixed
P1 (PXO61)	11	27411843	Chr11_27411843	2.18569e-08	8.77274e-09	-	-	-	-	-	intron_variant	LOC_Os11g45295	LOC_Os11g45295 | retrotransposon protein, putative, unclassified, expressed	-	-	-	Fixed
P1 (PXO61)	11	27412468	Chr11_27412468	2.13117e-17	1.22523e-17	-	8.15908e-11	8.005e-11	-	1.296e-08	missense_variant	LOC_Os11g45295	LOC_Os11g45295 | retrotransposon protein, putative, unclassified, expressed	-	-	-	0.00888906
P1 (PXO61)	11	27412472	Chr11_27412472	2.10251e-17	1.22523e-17	-	8.62515e-11	8.005e-11	-	1.36448e-08	synonymous_variant	LOC_Os11g45295	LOC_Os11g45295 | retrotransposon protein, putative, unclassified, expressed	-	-	-	0.00888906
P1 (PXO61)	11	27412501	Chr11_27412501	2.63981e-18	2.03721e-18	-	1.54661e-11	1.26091e-10	-	3.08168e-09	missense_variant	LOC_Os11g45295	LOC_Os11g45295 | retrotransposon protein, putative, unclassified, expressed	-	-	-	0.00806292
P1 (PXO61)	11	27412530	Chr11_27412530	3.01235e-17	1.60942e-17	-	8.83008e-11	4.30825e-10	-	1.69398e-08	missense_variant	LOC_Os11g45295	LOC_Os11g45295 | retrotransposon protein, putative, unclassified, expressed	-	-	-	0.0214111
P1 (PXO61)	11	27412648	Chr11_27412648	3.09771e-12	1.85654e-12	-	-	1.08971e-10	-	-	intron_variant	LOC_Os11g45295	LOC_Os11g45295 | retrotransposon protein, putative, unclassified, expressed	-	-	-	0.131999
P1 (PXO61)	11	27412653	Chr11_27412653	7.85365e-13	2.21145e-13	-	-	1.85664e-10	-	-	intron_variant	LOC_Os11g45295	LOC_Os11g45295 | retrotransposon protein, putative, unclassified, expressed	-	-	-	0.127457
P1 (PXO61)	11	27412655	Chr11_27412655	1.13194e-10	7.68473e-12	-	-	1.85664e-10	-	-	intron_variant	LOC_Os11g45295	LOC_Os11g45295 | retrotransposon protein, putative, unclassified, expressed	-	-	-	0.0630699
P1 (PXO61)	11	27412658	Chr11_27412658	1.32477e-12	2.9326e-13	-	-	5.90788e-11	-	-	intron_variant	LOC_Os11g45295	LOC_Os11g45295 | retrotransposon protein, putative, unclassified, expressed	-	-	-	0.122731
P1 (PXO61)	11	27412687	Chr11_27412687	2.46471e-16	5.27574e-16	-	9.94261e-10	5.8116e-11	-	3.38803e-08	intron_variant	LOC_Os11g45295	LOC_Os11g45295 | retrotransposon protein, putative, unclassified, expressed	-	-	-	0.117167
P1 (PXO61)	11	27412689	Chr11_27412689	2.82019e-16	5.85715e-16	-	9.94261e-10	5.45805e-11	-	3.38803e-08	intron_variant	LOC_Os11g45295	LOC_Os11g45295 | retrotransposon protein, putative, unclassified, expressed	-	-	-	0.118182
P1 (PXO61)	11	27413024	Chr11_27413024	3.02483e-13	6.00124e-14	-	-	2.63063e-10	-	-	intron_variant	LOC_Os11g45295	LOC_Os11g45295 | retrotransposon protein, putative, unclassified, expressed	-	-	-	0.0513299
P1 (PXO61)	11	27413384	Chr11_27413384	6.68399e-15	3.13694e-14	-	1.33296e-08	3.72791e-10	-	-	intron_variant	LOC_Os11g45295	LOC_Os11g45295 | retrotransposon protein, putative, unclassified, expressed	-	-	-	0.00845106
P1 (PXO61)	11	27413385	Chr11_27413385	1.63984e-17	5.24787e-18	-	2.25666e-10	1.01252e-10	-	-	intron_variant	LOC_Os11g45295	LOC_Os11g45295 | retrotransposon protein, putative, unclassified, expressed	-	-	-	0.0070566
P1 (PXO61)	11	27413562	Chr11_27413562	3.34095e-15	3.05769e-15	-	1.56661e-09	5.89855e-10	-	1.59992e-08	synonymous_variant	LOC_Os11g45295	LOC_Os11g45295 | retrotransposon protein, putative, unclassified, expressed	-	-	-	0.0248487
P1 (PXO61)	11	27413622	Chr11_27413622	9.36224e-15	3.00457e-14	-	-	3.39411e-11	-	-	intron_variant	LOC_Os11g45295	LOC_Os11g45295 | retrotransposon protein, putative, unclassified, expressed	-	-	-	0.0342731
P1 (PXO61)	11	27413636	Chr11_27413636	7.91705e-16	1.14203e-15	-	5.47266e-09	3.04462e-11	-	1.88834e-08	intron_variant	LOC_Os11g45295	LOC_Os11g45295 | retrotransposon protein, putative, unclassified, expressed	-	-	-	0.0250877
P1 (PXO61)	11	27413649	Chr11_27413649	1.19179e-09	2.0464e-08	-	-	-	-	-	intron_variant	LOC_Os11g45295	LOC_Os11g45295 | retrotransposon protein, putative, unclassified, expressed	-	-	-	0.000334064
P1 (PXO61)	11	27413691	Chr11_27413691	3.59495e-17	2.75612e-16	-	7.28986e-10	7.51078e-11	-	1.1152e-08	intron_variant	LOC_Os11g45295	LOC_Os11g45295 | retrotransposon protein, putative, unclassified, expressed	-	-	-	0.0232213
P1 (PXO61)	11	27413742	Chr11_27413742	1.99756e-16	4.16835e-15	-	4.7027e-09	7.82178e-11	-	-	intron_variant	LOC_Os11g45295	LOC_Os11g45295 | retrotransposon protein, putative, unclassified, expressed	-	-	-	0.0300406
P1 (PXO61)	11	27413793	Chr11_27413793	5.28498e-16	3.29092e-14	-	7.12683e-09	1.15759e-10	-	-	intron_variant	LOC_Os11g45295	LOC_Os11g45295 | retrotransposon protein, putative, unclassified, expressed	-	-	-	0.0335461
P1 (PXO61)	11	27413817	Chr11_27413817	1.3411e-15	9.72751e-14	-	-	4.79124e-11	-	-	intron_variant	LOC_Os11g45295	LOC_Os11g45295 | retrotransposon protein, putative, unclassified, expressed	-	-	-	0.0330189
P1 (PXO61)	11	27413838	Chr11_27413838	1.12453e-17	2.4872e-16	-	3.00937e-10	1.83277e-11	-	8.48934e-09	intron_variant	LOC_Os11g45295	LOC_Os11g45295 | retrotransposon protein, putative, unclassified, expressed	-	-	-	0.0253354
P1 (PXO61)	11	27413839	Chr11_27413839	6.13334e-18	1.72005e-16	-	1.38247e-10	1.67118e-11	-	8.48934e-09	intron_variant	LOC_Os11g45295	LOC_Os11g45295 | retrotransposon protein, putative, unclassified, expressed	-	-	-	0.0258353
P1 (PXO61)	11	27413843	Chr11_27413843	8.54552e-12	2.35685e-10	-	-	-	-	-	intron_variant	LOC_Os11g45295	LOC_Os11g45295 | retrotransposon protein, putative, unclassified, expressed	-	-	-	0.000185873
P1 (PXO61)	11	27413855	Chr11_27413855	1.44785e-17	1.44644e-16	-	5.15691e-10	2.18019e-11	-	-	intron_variant	LOC_Os11g45295	LOC_Os11g45295 | retrotransposon protein, putative, unclassified, expressed	-	-	-	0.0234282
P1 (PXO61)	11	27413900	Chr11_27413900	1.97925e-16	5.05302e-15	-	2.49349e-10	2.20255e-10	-	7.79234e-09	intron_variant	LOC_Os11g45295	LOC_Os11g45295 | retrotransposon protein, putative, unclassified, expressed	-	-	-	0.010566
P1 (PXO61)	11	27413906	Chr11_27413906	8.34164e-16	2.02583e-14	-	1.03958e-09	2.20255e-10	-	3.83551e-08	intron_variant	LOC_Os11g45295	LOC_Os11g45295 | retrotransposon protein, putative, unclassified, expressed	-	-	-	0.0111225
P1 (PXO61)	11	27413923	Chr11_27413923	2.5588e-16	5.96399e-16	-	1.49239e-10	2.52853e-10	-	1.62061e-09	intron_variant	LOC_Os11g45295	LOC_Os11g45295 | retrotransposon protein, putative, unclassified, expressed	-	-	-	0.00955257
P1 (PXO61)	11	27413932	Chr11_27413932	7.05352e-09	2.09078e-08	-	-	-	-	-	intron_variant	LOC_Os11g45295	LOC_Os11g45295 | retrotransposon protein, putative, unclassified, expressed	-	-	-	0.000591318
P1 (PXO61)	11	27413937	Chr11_27413937	1.3382e-15	1.55787e-14	-	1.1141e-08	5.87812e-11	-	-	intron_variant	LOC_Os11g45295	LOC_Os11g45295 | retrotransposon protein, putative, unclassified, expressed	-	-	-	0.226119
P1 (PXO61)	11	27413944	Chr11_27413944	5.7886e-15	1.27291e-14	-	2.70066e-08	1.06498e-10	-	-	intron_variant	LOC_Os11g45295	LOC_Os11g45295 | retrotransposon protein, putative, unclassified, expressed	-	-	-	0.217303
P1 (PXO61)	11	27413955	Chr11_27413955	2.51739e-14	3.18954e-13	-	3.32419e-08	2.36599e-09	-	-	intron_variant	LOC_Os11g45295	LOC_Os11g45295 | retrotransposon protein, putative, unclassified, expressed	-	-	-	0.234892
P1 (PXO61)	11	27413960	Chr11_27413960	9.65796e-10	1.8241e-08	-	-	-	-	-	intron_variant	LOC_Os11g45295	LOC_Os11g45295 | retrotransposon protein, putative, unclassified, expressed	-	-	-	0.00525957
P1 (PXO61)	11	27413970	Chr11_27413970	8.84353e-11	2.99746e-11	-	-	2.77154e-11	-	-	intron_variant	LOC_Os11g45295	LOC_Os11g45295 | retrotransposon protein, putative, unclassified, expressed	-	-	-	0.241866
P1 (PXO61)	11	27414010	Chr11_27414010	-	1.79048e-08	-	-	9.0108e-09	-	-	intron_variant	LOC_Os11g45295	LOC_Os11g45295 | retrotransposon protein, putative, unclassified, expressed	-	-	-	0.209301
P1 (PXO61)	11	27414042	Chr11_27414042	-	1.40078e-08	-	-	9.59334e-09	-	-	intron_variant	LOC_Os11g45295	LOC_Os11g45295 | retrotransposon protein, putative, unclassified, expressed	-	-	-	3.30828e-05
P1 (PXO61)	11	27414048	Chr11_27414048	3.30972e-09	6.05683e-11	-	-	-	-	-	intron_variant	LOC_Os11g45295	LOC_Os11g45295 | retrotransposon protein, putative, unclassified, expressed	-	-	-	0.000522027
P1 (PXO61)	11	27414058	Chr11_27414058	2.17639e-12	2.25202e-13	-	-	2.61887e-08	-	-	intron_variant	LOC_Os11g45295	LOC_Os11g45295 | retrotransposon protein, putative, unclassified, expressed	-	-	-	0.000468947
P1 (PXO61)	11	27414067	Chr11_27414067	4.96014e-12	1.37183e-13	-	-	-	-	-	intron_variant	LOC_Os11g45295	LOC_Os11g45295 | retrotransposon protein, putative, unclassified, expressed	-	-	-	0.000434046
P1 (PXO61)	11	27414093	Chr11_27414093	3.67605e-11	1.27699e-11	-	-	-	-	-	intron_variant	LOC_Os11g45295	LOC_Os11g45295 | retrotransposon protein, putative, unclassified, expressed	-	-	-	0.000581727
P1 (PXO61)	11	27414098	Chr11_27414098	1.40844e-09	1.99368e-10	-	-	-	-	-	intron_variant	LOC_Os11g45295	LOC_Os11g45295 | retrotransposon protein, putative, unclassified, expressed	-	-	-	0.000641652
P1 (PXO61)	11	27414471	Chr11_27414471	1.19287e-11	1.83735e-11	-	-	1.7919e-10	-	-	intron_variant	LOC_Os11g45295	LOC_Os11g45295 | retrotransposon protein, putative, unclassified, expressed	-	-	-	0.034895
P1 (PXO61)	11	27414523	Chr11_27414523	2.75737e-17	4.54756e-16	-	7.29202e-11	1.95348e-10	-	2.749e-09	intron_variant	LOC_Os11g45295	LOC_Os11g45295 | retrotransposon protein, putative, unclassified, expressed	-	-	-	0.11348
P1 (PXO61)	11	27414574	Chr11_27414574	1.43517e-13	2.64133e-12	-	8.38589e-09	7.6276e-09	-	-	intron_variant	LOC_Os11g45295	LOC_Os11g45295 | retrotransposon protein, putative, unclassified, expressed	-	-	-	0.0012733
P1 (PXO61)	11	27414590	Chr11_27414590	1.30892e-10	2.79538e-10	-	-	1.02101e-09	-	-	intron_variant	LOC_Os11g45295	LOC_Os11g45295 | retrotransposon protein, putative, unclassified, expressed	-	-	-	Fixed
P1 (PXO61)	11	27414594	Chr11_27414594	1.48521e-09	1.50057e-09	-	-	-	-	-	intron_variant	LOC_Os11g45295	LOC_Os11g45295 | retrotransposon protein, putative, unclassified, expressed	-	-	-	Fixed
P1 (PXO61)	11	27414767	Chr11_27414767	-	4.34058e-09	-	-	-	-	-	intron_variant	LOC_Os11g45295	LOC_Os11g45295 | retrotransposon protein, putative, unclassified, expressed	-	-	-	Fixed
P1 (PXO61)	11	27414853	Chr11_27414853	3.19699e-10	2.25528e-10	-	-	9.44383e-09	-	-	intron_variant	LOC_Os11g45295	LOC_Os11g45295 | retrotransposon protein, putative, unclassified, expressed	-	-	-	Fixed
P1 (PXO61)	11	27414860	Chr11_27414860	1.80575e-12	5.93184e-12	-	-	8.49046e-09	-	-	intron_variant	LOC_Os11g45295	LOC_Os11g45295 | retrotransposon protein, putative, unclassified, expressed	-	-	-	0.0744742
P1 (PXO61)	11	27414870	Chr11_27414870	1.73316e-09	-	-	-	-	-	-	intron_variant	LOC_Os11g45295	LOC_Os11g45295 | retrotransposon protein, putative, unclassified, expressed	-	-	-	-
P1 (PXO61)	11	27414901	Chr11_27414901	9.50134e-10	1.2016e-08	-	-	-	-	-	intron_variant	LOC_Os11g45295	LOC_Os11g45295 | retrotransposon protein, putative, unclassified, expressed	-	-	-	0.00040078
P1 (PXO61)	11	27414905	Chr11_27414905	5.29406e-10	8.35764e-09	-	-	-	-	-	intron_variant	LOC_Os11g45295	LOC_Os11g45295 | retrotransposon protein, putative, unclassified, expressed	-	-	-	0.000441276
P1 (PXO61)	11	27414907	Chr11_27414907	4.52444e-10	7.79868e-09	-	-	-	-	-	intron_variant	LOC_Os11g45295	LOC_Os11g45295 | retrotransposon protein, putative, unclassified, expressed	-	-	-	0.000390496
P1 (PXO61)	11	27414915	Chr11_27414915	2.36402e-18	3.52209e-16	-	1.37074e-10	6.24375e-11	-	7.74544e-09	intron_variant	LOC_Os11g45295	LOC_Os11g45295 | retrotransposon protein, putative, unclassified, expressed	-	-	-	0.989363
P1 (PXO61)	11	27414916	Chr11_27414916	6.66642e-19	1.46603e-16	-	7.3854e-11	3.52813e-11	-	7.74544e-09	intron_variant	LOC_Os11g45295	LOC_Os11g45295 | retrotransposon protein, putative, unclassified, expressed	-	-	-	0.998197
P1 (PXO61)	11	27414932	Chr11_27414932	2.18947e-18	5.72337e-16	-	1.98166e-11	4.07572e-10	-	5.54775e-09	intron_variant	LOC_Os11g45295	LOC_Os11g45295 | retrotransposon protein, putative, unclassified, expressed	-	-	-	0.187685
P1 (PXO61)	11	27414961	Chr11_27414961	6.53905e-10	4.52696e-09	-	-	-	-	-	intron_variant	LOC_Os11g45295	LOC_Os11g45295 | retrotransposon protein, putative, unclassified, expressed	-	-	-	0.00299918
P1 (PXO61)	11	27414981	Chr11_27414981	8.34821e-15	3.41708e-15	-	3.48753e-09	4.40561e-10	-	1.79448e-08	intron_variant	LOC_Os11g45295	LOC_Os11g45295 | retrotransposon protein, putative, unclassified, expressed	-	-	-	0.115919
P1 (PXO61)	11	27415036	Chr11_27415036	1.93125e-09	1.39281e-08	-	-	-	-	-	intron_variant	LOC_Os11g45295	LOC_Os11g45295 | retrotransposon protein, putative, unclassified, expressed	-	-	-	9.26074e-05
P1 (PXO61)	11	27415042	Chr11_27415042	2.2764e-09	2.47915e-08	-	-	-	-	-	intron_variant	LOC_Os11g45295	LOC_Os11g45295 | retrotransposon protein, putative, unclassified, expressed	-	-	-	0.000154604
P1 (PXO61)	11	27415043	Chr11_27415043	2.10697e-16	4.25137e-16	-	1.1103e-09	1.40192e-10	-	3.71595e-08	intron_variant	LOC_Os11g45295	LOC_Os11g45295 | retrotransposon protein, putative, unclassified, expressed	-	-	-	0.00858569
P1 (PXO61)	11	27415064	Chr11_27415064	1.30066e-10	2.95609e-09	-	-	-	-	-	intron_variant	LOC_Os11g45295	LOC_Os11g45295 | retrotransposon protein, putative, unclassified, expressed	-	-	-	0.000168805
P1 (PXO61)	11	27415086	Chr11_27415086	1.87571e-18	5.76801e-18	-	2.67161e-11	3.64415e-11	-	1.08836e-09	intron_variant	LOC_Os11g45295	LOC_Os11g45295 | retrotransposon protein, putative, unclassified, expressed	-	-	-	0.0219256
P1 (PXO61)	11	27415114	Chr11_27415114	1.88627e-09	2.03277e-08	-	-	-	-	-	intron_variant	LOC_Os11g45295	LOC_Os11g45295 | retrotransposon protein, putative, unclassified, expressed	-	-	-	0.000599806
P1 (PXO61)	11	27415125	Chr11_27415125	6.83388e-18	8.12216e-18	-	1.36439e-10	2.55144e-11	-	3.76043e-09	intron_variant	LOC_Os11g45295	LOC_Os11g45295 | retrotransposon protein, putative, unclassified, expressed	-	-	-	0.02371
P1 (PXO61)	11	27415148	Chr11_27415148	7.18579e-18	7.04534e-18	-	2.34527e-10	2.55144e-11	-	6.46678e-09	intron_variant	LOC_Os11g45295	LOC_Os11g45295 | retrotransposon protein, putative, unclassified, expressed	-	-	-	0.0228636
P1 (PXO61)	11	27415180	Chr11_27415180	1.45106e-16	2.83072e-16	-	1.19777e-09	7.10766e-11	-	2.68559e-08	intron_variant	LOC_Os11g45295	LOC_Os11g45295 | retrotransposon protein, putative, unclassified, expressed	-	-	-	0.00993129
P1 (PXO61)	11	27415182	Chr11_27415182	2.84441e-17	1.39568e-16	-	1.41267e-09	6.6837e-12	-	2.84955e-08	intron_variant	LOC_Os11g45295	LOC_Os11g45295 | retrotransposon protein, putative, unclassified, expressed	-	-	-	0.00891344
P1 (PXO61)	11	27415194	Chr11_27415194	1.39315e-09	-	-	-	-	-	-	intron_variant	LOC_Os11g45295	LOC_Os11g45295 | retrotransposon protein, putative, unclassified, expressed	-	-	-	-
P1 (PXO61)	11	27415262	Chr11_27415262	2.72775e-08	-	-	-	-	-	-	synonymous_variant	LOC_Os11g45295	LOC_Os11g45295 | retrotransposon protein, putative, unclassified, expressed	-	-	-	-
P1 (PXO61)	11	27415295	Chr11_27415295	1.78713e-17	3.89709e-17	-	7.87696e-11	1.12987e-10	-	1.66759e-09	synonymous_variant	LOC_Os11g45295	LOC_Os11g45295 | retrotransposon protein, putative, unclassified, expressed	-	-	-	0.111624
P1 (PXO61)	11	27415321	Chr11_27415321	1.03009e-18	2.04218e-17	-	2.01552e-10	3.0622e-12	-	6.49204e-09	missense_variant	LOC_Os11g45295	LOC_Os11g45295 | retrotransposon protein, putative, unclassified, expressed	-	-	-	0.112276
P1 (PXO61)	11	27415872	Chr11_27415872	1.70677e-12	1.28698e-12	-	6.00266e-09	-	-	1.19365e-08	intergenic_region	LOC_Os11g45295-LOC_Os11g45320	LOC_Os11g45295 | retrotransposon protein, putative, unclassified, expressed	-	LOC_Os11g45320 | expressed protein	-	0.0475083
P1 (PXO61)	11	27416028	Chr11_27416028	1.79893e-12	1.95013e-12	-	1.29398e-08	-	-	-	intergenic_region	LOC_Os11g45295-LOC_Os11g45320	LOC_Os11g45295 | retrotransposon protein, putative, unclassified, expressed	-	LOC_Os11g45320 | expressed protein	-	0.0452045
P1 (PXO61)	11	27416040	Chr11_27416040	1.71809e-10	1.96205e-11	-	-	-	-	-	intergenic_region	LOC_Os11g45295-LOC_Os11g45320	LOC_Os11g45295 | retrotransposon protein, putative, unclassified, expressed	-	LOC_Os11g45320 | expressed protein	-	0.0181681
P1 (PXO61)	11	27417429	Chr11_27417429	1.39924e-10	1.26647e-10	-	-	-	-	-	intron_variant	LOC_Os11g45320	LOC_Os11g45320 | expressed protein	-	-	-	0.0129561
P1 (PXO61)	11	27417464	Chr11_27417464	6.2406e-14	1.56071e-13	-	2.31105e-09	9.14353e-09	-	-	intron_variant	LOC_Os11g45320	LOC_Os11g45320 | expressed protein	-	-	-	0.0421309
P1 (PXO61)	11	27417468	Chr11_27417468	5.36697e-09	9.58048e-10	-	-	-	-	-	intron_variant	LOC_Os11g45320	LOC_Os11g45320 | expressed protein	-	-	-	0.00773562
P1 (PXO61)	11	27418214	Chr11_27418214	4.11524e-16	3.74723e-17	-	2.09333e-08	1.78621e-11	-	-	intron_variant	LOC_Os11g45320	LOC_Os11g45320 | expressed protein	-	-	-	0.00828369
P1 (PXO61)	11	27426353	Chr11_27426353	4.11037e-10	-	-	-	-	-	-	intergenic_region	LOC_Os11g45320-LOC_Os11g45330	LOC_Os11g45320 | expressed protein	-	LOC_Os11g45330 | disease resistance protein RPM1, putative, expressed	-	-
P1 (PXO61)	11	27437727	Chr11_27437727	9.65323e-17	5.40407e-17	-	3.19848e-10	4.73482e-11	-	7.56562e-09	synonymous_variant	LOC_Os11g45360	LOC_Os11g45360 | DEFL15 - Defensin and Defensin-like DEFL family, expressed	-	-	-	0.0244279
P1 (PXO61)	11	27438612	Chr11_27438612	6.65138e-11	4.43458e-10	-	-	-	-	-	intergenic_region	LOC_Os11g45360-LOC_Os11g45370	LOC_Os11g45360 | DEFL15 - Defensin and Defensin-like DEFL family, expressed	-	LOC_Os11g45370 | expressed protein	-	6.95094e-07
P1 (PXO61)	11	27440205	Chr11_27440205	5.82579e-09	6.01652e-09	-	-	-	-	-	intergenic_region	LOC_Os11g45360-LOC_Os11g45370	LOC_Os11g45360 | DEFL15 - Defensin and Defensin-like DEFL family, expressed	-	LOC_Os11g45370 | expressed protein	-	8.13771e-07
P1 (PXO61)	11	27440642	Chr11_27440642	2.7246e-17	2.46905e-16	-	7.70521e-10	5.32854e-11	-	2.40482e-08	intergenic_region	LOC_Os11g45360-LOC_Os11g45370	LOC_Os11g45360 | DEFL15 - Defensin and Defensin-like DEFL family, expressed	-	LOC_Os11g45370 | expressed protein	-	0.303696
P1 (PXO61)	11	27441395	Chr11_27441395	2.8989e-08	1.67111e-09	-	-	-	-	-	intergenic_region	LOC_Os11g45360-LOC_Os11g45370	LOC_Os11g45360 | DEFL15 - Defensin and Defensin-like DEFL family, expressed	-	LOC_Os11g45370 | expressed protein	-	4.07551e-06
C5 (GD1358)	11	27441933	Chr11_27441933	-	-	-	-	-	-	3.10532e-08	intergenic_region	LOC_Os11g45360-LOC_Os11g45370	LOC_Os11g45360 | DEFL15 - Defensin and Defensin-like DEFL family, expressed	-	LOC_Os11g45370 | expressed protein	-	-
P1 (PXO61)	11	27442080	Chr11_27442080	4.21066e-17	1.7108e-13	-	-	4.43103e-15	-	-	stop_gained	LOC_Os11g45370	LOC_Os11g45370 | expressed protein	-	-	-	0.012157
P1 (PXO61)	11	27443021	Chr11_27443021	7.26754e-13	9.46381e-09	-	-	6.61069e-11	-	-	intergenic_region	LOC_Os11g45370-LOC_Os11g45380	LOC_Os11g45370 | expressed protein	-	LOC_Os11g45380 | zinc finger family protein, putative, expressed	-	Fixed
P1 (PXO61)	11	27443765	Chr11_27443765	1.24045e-12	1.38364e-08	-	-	8.8055e-10	-	-	intergenic_region	LOC_Os11g45370-LOC_Os11g45380	LOC_Os11g45370 | expressed protein	-	LOC_Os11g45380 | zinc finger family protein, putative, expressed	-	0.0658162
C5 (GD1358)	11	27444823	Chr11_27444823	-	-	-	-	-	-	2.56474e-08	intergenic_region	LOC_Os11g45370-LOC_Os11g45380	LOC_Os11g45370 | expressed protein	-	LOC_Os11g45380 | zinc finger family protein, putative, expressed	-	-
P1 (PXO61)	11	27445353	Chr11_27445353	2.04966e-08	4.19673e-10	-	-	-	-	-	intergenic_region	LOC_Os11g45370-LOC_Os11g45380	LOC_Os11g45370 | expressed protein	-	LOC_Os11g45380 | zinc finger family protein, putative, expressed	-	1.13816e-07
P1 (PXO61)	11	27445825	Chr11_27445825	1.23094e-08	-	-	-	-	-	-	intergenic_region	LOC_Os11g45370-LOC_Os11g45380	LOC_Os11g45370 | expressed protein	-	LOC_Os11g45380 | zinc finger family protein, putative, expressed	-	-
P1 (PXO61)	11	27445840	Chr11_27445840	8.12779e-09	-	-	-	-	-	-	intergenic_region	LOC_Os11g45370-LOC_Os11g45380	LOC_Os11g45370 | expressed protein	-	LOC_Os11g45380 | zinc finger family protein, putative, expressed	-	-
P1 (PXO61)	11	27445943	Chr11_27445943	1.42116e-08	-	-	-	-	-	-	intergenic_region	LOC_Os11g45370-LOC_Os11g45380	LOC_Os11g45370 | expressed protein	-	LOC_Os11g45380 | zinc finger family protein, putative, expressed	-	-
P1 (PXO61)	11	27446185	Chr11_27446185	1.10013e-08	-	-	-	-	-	-	intergenic_region	LOC_Os11g45370-LOC_Os11g45380	LOC_Os11g45370 | expressed protein	-	LOC_Os11g45380 | zinc finger family protein, putative, expressed	-	-
P1 (PXO61)	11	27447099	Chr11_27447099	2.06146e-10	-	-	-	1.32414e-09	-	-	intergenic_region	LOC_Os11g45370-LOC_Os11g45380	LOC_Os11g45370 | expressed protein	-	LOC_Os11g45380 | zinc finger family protein, putative, expressed	-	-
P1 (PXO61)	11	27447638	Chr11_27447638	3.51143e-09	2.07166e-08	-	-	-	-	-	intergenic_region	LOC_Os11g45370-LOC_Os11g45380	LOC_Os11g45370 | expressed protein	-	LOC_Os11g45380 | zinc finger family protein, putative, expressed	-	0.0114579
P1 (PXO61)	11	27447668	Chr11_27447668	1.6907e-08	7.68656e-09	-	-	-	-	-	intergenic_region	LOC_Os11g45370-LOC_Os11g45380	LOC_Os11g45370 | expressed protein	-	LOC_Os11g45380 | zinc finger family protein, putative, expressed	-	Fixed
P1 (PXO61)	11	27447705	Chr11_27447705	1.21336e-14	4.53672e-11	-	-	1.82604e-12	-	-	intergenic_region	LOC_Os11g45370-LOC_Os11g45380	LOC_Os11g45370 | expressed protein	-	LOC_Os11g45380 | zinc finger family protein, putative, expressed	-	0.0207329
P1 (PXO61)	11	27447743	Chr11_27447743	1.00806e-16	9.438e-13	-	2.0042e-10	6.57345e-11	-	1.80877e-10	intergenic_region	LOC_Os11g45370-LOC_Os11g45380	LOC_Os11g45370 | expressed protein	-	LOC_Os11g45380 | zinc finger family protein, putative, expressed	-	0.0145285
P1 (PXO61)	11	27447796	Chr11_27447796	1.12804e-13	9.21732e-11	-	3.61414e-09	1.38375e-09	-	9.55677e-10	intergenic_region	LOC_Os11g45370-LOC_Os11g45380	LOC_Os11g45370 | expressed protein	-	LOC_Os11g45380 | zinc finger family protein, putative, expressed	-	0.0177486
P1 (PXO61)	11	27447797	Chr11_27447797	6.065e-14	3.00073e-11	-	5.39921e-09	3.34901e-10	-	2.26009e-09	intergenic_region	LOC_Os11g45370-LOC_Os11g45380	LOC_Os11g45370 | expressed protein	-	LOC_Os11g45380 | zinc finger family protein, putative, expressed	-	0.0177025
P1 (PXO61)	11	27447826	Chr11_27447826	6.31537e-15	1.51719e-12	-	3.27749e-08	3.43625e-11	-	3.48115e-08	intergenic_region	LOC_Os11g45370-LOC_Os11g45380	LOC_Os11g45370 | expressed protein	-	LOC_Os11g45380 | zinc finger family protein, putative, expressed	-	0.106394
P1 (PXO61)	11	27447916	Chr11_27447916	1.85853e-12	4.02329e-10	-	-	1.35763e-10	-	-	intergenic_region	LOC_Os11g45370-LOC_Os11g45380	LOC_Os11g45370 | expressed protein	-	LOC_Os11g45380 | zinc finger family protein, putative, expressed	-	0.0829131
P1 (PXO61)	11	27447960	Chr11_27447960	2.34191e-17	2.45442e-13	-	2.94786e-09	8.4095e-15	-	9.01847e-10	intergenic_region	LOC_Os11g45370-LOC_Os11g45380	LOC_Os11g45370 | expressed protein	-	LOC_Os11g45380 | zinc finger family protein, putative, expressed	-	0.056631
P1 (PXO61)	11	27447974	Chr11_27447974	2.08262e-15	1.92097e-13	-	-	6.6646e-14	-	-	intergenic_region	LOC_Os11g45370-LOC_Os11g45380	LOC_Os11g45370 | expressed protein	-	LOC_Os11g45380 | zinc finger family protein, putative, expressed	-	0.00193332
P1 (PXO61)	11	27448240	Chr11_27448240	3.68634e-10	8.62824e-11	-	-	4.83561e-09	-	-	intergenic_region	LOC_Os11g45370-LOC_Os11g45380	LOC_Os11g45370 | expressed protein	-	LOC_Os11g45380 | zinc finger family protein, putative, expressed	-	0.0112184
P1 (PXO61)	11	27448245	Chr11_27448245	1.37501e-10	1.90987e-10	-	-	6.38313e-09	-	-	intergenic_region	LOC_Os11g45370-LOC_Os11g45380	LOC_Os11g45370 | expressed protein	-	LOC_Os11g45380 | zinc finger family protein, putative, expressed	-	0.0115039
P1 (PXO61)	11	27448248	Chr11_27448248	2.62012e-10	3.3861e-10	-	-	6.34576e-09	-	-	intergenic_region	LOC_Os11g45370-LOC_Os11g45380	LOC_Os11g45370 | expressed protein	-	LOC_Os11g45380 | zinc finger family protein, putative, expressed	-	0.0119517
P1 (PXO61)	11	27448255	Chr11_27448255	2.42885e-10	5.47158e-10	-	-	7.66352e-09	-	-	intergenic_region	LOC_Os11g45370-LOC_Os11g45380	LOC_Os11g45370 | expressed protein	-	LOC_Os11g45380 | zinc finger family protein, putative, expressed	-	0.0134794
P1 (PXO61)	11	27448256	Chr11_27448256	2.7873e-10	7.30202e-10	-	-	7.66352e-09	-	-	intergenic_region	LOC_Os11g45370-LOC_Os11g45380	LOC_Os11g45370 | expressed protein	-	LOC_Os11g45380 | zinc finger family protein, putative, expressed	-	0.0139218
P1 (PXO61)	11	27448460	Chr11_27448460	2.29502e-09	5.36824e-09	-	-	2.8567e-09	-	-	intergenic_region	LOC_Os11g45370-LOC_Os11g45380	LOC_Os11g45370 | expressed protein	-	LOC_Os11g45380 | zinc finger family protein, putative, expressed	-	0.00650575
P1 (PXO61)	11	27448461	Chr11_27448461	1.95819e-10	2.61895e-09	-	-	1.31564e-09	-	-	intergenic_region	LOC_Os11g45370-LOC_Os11g45380	LOC_Os11g45370 | expressed protein	-	LOC_Os11g45380 | zinc finger family protein, putative, expressed	-	0.198008
P1 (PXO61)	11	27448489	Chr11_27448489	1.47603e-17	1.09945e-14	-	2.85659e-08	2.82645e-14	-	2.0405e-09	intergenic_region	LOC_Os11g45370-LOC_Os11g45380	LOC_Os11g45370 | expressed protein	-	LOC_Os11g45380 | zinc finger family protein, putative, expressed	-	0.187959
P1 (PXO61)	11	27448619	Chr11_27448619	1.16077e-17	9.63232e-15	-	2.30882e-10	4.99212e-12	-	2.77313e-11	intergenic_region	LOC_Os11g45370-LOC_Os11g45380	LOC_Os11g45370 | expressed protein	-	LOC_Os11g45380 | zinc finger family protein, putative, expressed	-	0.0272211
P1 (PXO61)	11	27448641	Chr11_27448641	5.58488e-17	4.93308e-15	-	3.70782e-10	4.38704e-11	-	2.68404e-10	intergenic_region	LOC_Os11g45370-LOC_Os11g45380	LOC_Os11g45370 | expressed protein	-	LOC_Os11g45380 | zinc finger family protein, putative, expressed	-	0.0280485
P1 (PXO61)	11	27448767	Chr11_27448767	8.69506e-15	2.9281e-14	-	-	8.71811e-12	-	5.26311e-09	intergenic_region	LOC_Os11g45370-LOC_Os11g45380	LOC_Os11g45370 | expressed protein	-	LOC_Os11g45380 | zinc finger family protein, putative, expressed	-	0.00847304
P1 (PXO61)	11	27448928	Chr11_27448928	1.48515e-15	1.45962e-15	-	4.32939e-09	6.1561e-11	-	3.82175e-10	intergenic_region	LOC_Os11g45370-LOC_Os11g45380	LOC_Os11g45370 | expressed protein	-	LOC_Os11g45380 | zinc finger family protein, putative, expressed	-	0.00487819
P1 (PXO61)	11	27448952	Chr11_27448952	5.01926e-17	6.35619e-16	-	4.08397e-09	3.41811e-11	-	9.44286e-10	intergenic_region	LOC_Os11g45370-LOC_Os11g45380	LOC_Os11g45370 | expressed protein	-	LOC_Os11g45380 | zinc finger family protein, putative, expressed	-	0.000459303
P1 (PXO61)	11	27448989	Chr11_27448989	1.01137e-10	4.71258e-09	-	-	7.24711e-09	-	-	intergenic_region	LOC_Os11g45370-LOC_Os11g45380	LOC_Os11g45370 | expressed protein	-	LOC_Os11g45380 | zinc finger family protein, putative, expressed	-	0.240053
P1 (PXO61)	11	27449082	Chr11_27449082	3.78113e-14	3.33759e-14	-	-	2.20932e-11	-	4.67217e-09	intergenic_region	LOC_Os11g45370-LOC_Os11g45380	LOC_Os11g45370 | expressed protein	-	LOC_Os11g45380 | zinc finger family protein, putative, expressed	-	4.37851e-05
P1 (PXO61)	11	27449152	Chr11_27449152	9.11004e-17	5.22381e-16	-	2.79734e-10	3.81588e-11	-	1.55054e-11	intergenic_region	LOC_Os11g45370-LOC_Os11g45380	LOC_Os11g45370 | expressed protein	-	LOC_Os11g45380 | zinc finger family protein, putative, expressed	-	0.0401203
P1 (PXO61)	11	27449216	Chr11_27449216	1.544e-18	4.20125e-18	-	3.9418e-11	6.65032e-12	-	1.21688e-11	intergenic_region	LOC_Os11g45370-LOC_Os11g45380	LOC_Os11g45370 | expressed protein	-	LOC_Os11g45380 | zinc finger family protein, putative, expressed	-	0.00294497
P1 (PXO61)	11	27449258	Chr11_27449258	1.86312e-15	2.95327e-14	-	-	2.51212e-12	-	9.80961e-09	intergenic_region	LOC_Os11g45370-LOC_Os11g45380	LOC_Os11g45370 | expressed protein	-	LOC_Os11g45380 | zinc finger family protein, putative, expressed	-	0.000855119
P1 (PXO61)	11	27449259	Chr11_27449259	2.03979e-15	2.75878e-14	-	-	1.83875e-12	-	9.80961e-09	intergenic_region	LOC_Os11g45370-LOC_Os11g45380	LOC_Os11g45370 | expressed protein	-	LOC_Os11g45380 | zinc finger family protein, putative, expressed	-	0.000835868
P1 (PXO61)	11	27449279	Chr11_27449279	2.11415e-16	4.37215e-16	-	-	3.9461e-14	-	-	intergenic_region	LOC_Os11g45370-LOC_Os11g45380	LOC_Os11g45370 | expressed protein	-	LOC_Os11g45380 | zinc finger family protein, putative, expressed	-	0.000152949
P1 (PXO61)	11	27449286	Chr11_27449286	2.11678e-17	2.01859e-17	-	3.09421e-08	1.38081e-13	-	6.3697e-09	intergenic_region	LOC_Os11g45370-LOC_Os11g45380	LOC_Os11g45370 | expressed protein	-	LOC_Os11g45380 | zinc finger family protein, putative, expressed	-	1.38461e-05
P1 (PXO61)	11	27449309	Chr11_27449309	3.69084e-19	2.81541e-19	-	3.72084e-11	4.71574e-13	-	2.84132e-11	intergenic_region	LOC_Os11g45370-LOC_Os11g45380	LOC_Os11g45370 | expressed protein	-	LOC_Os11g45380 | zinc finger family protein, putative, expressed	-	0.00523382
P1 (PXO61)	11	27449319	Chr11_27449319	3.66577e-18	5.17212e-19	-	3.73025e-10	6.232e-13	-	1.00654e-10	intergenic_region	LOC_Os11g45370-LOC_Os11g45380	LOC_Os11g45370 | expressed protein	-	LOC_Os11g45380 | zinc finger family protein, putative, expressed	-	0.00775425
P1 (PXO61)	11	27449341	Chr11_27449341	2.67419e-17	1.47277e-16	-	3.78302e-09	5.7083e-12	-	3.62727e-10	intergenic_region	LOC_Os11g45370-LOC_Os11g45380	LOC_Os11g45370 | expressed protein	-	LOC_Os11g45380 | zinc finger family protein, putative, expressed	-	0.000252918
P1 (PXO61)	11	27449342	Chr11_27449342	9.92814e-19	4.75027e-18	-	2.19907e-10	1.39974e-13	-	2.13871e-11	intergenic_region	LOC_Os11g45370-LOC_Os11g45380	LOC_Os11g45370 | expressed protein	-	LOC_Os11g45380 | zinc finger family protein, putative, expressed	-	0.0102919
P1 (PXO61)	11	27449410	Chr11_27449410	4.10638e-14	2.48327e-13	-	-	5.33314e-10	-	2.22102e-08	intergenic_region	LOC_Os11g45370-LOC_Os11g45380	LOC_Os11g45370 | expressed protein	-	LOC_Os11g45380 | zinc finger family protein, putative, expressed	-	0.00315791
P1 (PXO61)	11	27449450	Chr11_27449450	5.45049e-20	8.5919e-18	-	2.90688e-12	2.48233e-13	-	1.55898e-13	intergenic_region	LOC_Os11g45370-LOC_Os11g45380	LOC_Os11g45370 | expressed protein	-	LOC_Os11g45380 | zinc finger family protein, putative, expressed	-	0.0188951
P1 (PXO61)	11	27449467	Chr11_27449467	1.10656e-12	3.91184e-10	-	-	2.75085e-09	-	2.71212e-08	intergenic_region	LOC_Os11g45370-LOC_Os11g45380	LOC_Os11g45370 | expressed protein	-	LOC_Os11g45380 | zinc finger family protein, putative, expressed	-	0.989596
P1 (PXO61)	11	27449477	Chr11_27449477	1.82109e-16	2.36829e-14	-	2.7771e-09	4.12879e-13	-	4.41645e-11	intergenic_region	LOC_Os11g45370-LOC_Os11g45380	LOC_Os11g45370 | expressed protein	-	LOC_Os11g45380 | zinc finger family protein, putative, expressed	-	0.0061557
P1 (PXO61)	11	27449482	Chr11_27449482	5.70952e-16	2.14222e-13	-	-	7.62677e-14	-	1.03443e-08	intergenic_region	LOC_Os11g45370-LOC_Os11g45380	LOC_Os11g45370 | expressed protein	-	LOC_Os11g45380 | zinc finger family protein, putative, expressed	-	0.000192462
P1 (PXO61)	11	27449548	Chr11_27449548	1.12306e-16	2.1353e-15	-	2.11932e-09	4.82701e-12	-	1.59498e-10	intergenic_region	LOC_Os11g45370-LOC_Os11g45380	LOC_Os11g45370 | expressed protein	-	LOC_Os11g45380 | zinc finger family protein, putative, expressed	-	0.0997263
P1 (PXO61)	11	27449615	Chr11_27449615	1.04329e-18	1.13987e-17	-	4.90524e-09	9.13791e-14	-	1.1245e-08	intergenic_region	LOC_Os11g45370-LOC_Os11g45380	LOC_Os11g45370 | expressed protein	-	LOC_Os11g45380 | zinc finger family protein, putative, expressed	-	0.00839232
P1 (PXO61)	11	27449755	Chr11_27449755	2.11451e-10	1.3783e-12	-	-	6.30138e-10	-	1.24415e-08	intergenic_region	LOC_Os11g45370-LOC_Os11g45380	LOC_Os11g45370 | expressed protein	-	LOC_Os11g45380 | zinc finger family protein, putative, expressed	-	5.768e-12
P1 (PXO61)	11	27449758	Chr11_27449758	1.62249e-18	5.24429e-17	-	1.55561e-09	1.45938e-13	-	7.48503e-10	intergenic_region	LOC_Os11g45370-LOC_Os11g45380	LOC_Os11g45370 | expressed protein	-	LOC_Os11g45380 | zinc finger family protein, putative, expressed	-	0.0223399
P1 (PXO61)	11	27449830	Chr11_27449830	6.30817e-17	2.4156e-15	-	6.13304e-09	2.62573e-13	-	1.80573e-09	missense_variant	LOC_Os11g45380	LOC_Os11g45380 | zinc finger family protein, putative, expressed	-	-	-	0.022517
P1 (PXO61)	11	27451079	Chr11_27451079	1.74128e-17	1.34136e-14	-	8.34047e-12	7.7188e-10	-	1.61989e-12	intron_variant	LOC_Os11g45380	LOC_Os11g45380 | zinc finger family protein, putative, expressed	-	-	-	0.315383
P1 (PXO61)	11	27451182	Chr11_27451182	2.19201e-08	-	-	-	1.00212e-08	-	-	intron_variant	LOC_Os11g45380	LOC_Os11g45380 | zinc finger family protein, putative, expressed	-	-	-	-
P1 (PXO61)	11	27451641	Chr11_27451641	3.10264e-12	5.64517e-19	-	-	1.55897e-10	-	-	synonymous_variant	LOC_Os11g45380	LOC_Os11g45380 | zinc finger family protein, putative, expressed	-	-	-	1.52951e-13
P1 (PXO61)	11	27451946	Chr11_27451946	-	3.37046e-10	-	-	-	-	-	missense_variant	LOC_Os11g45380	LOC_Os11g45380 | zinc finger family protein, putative, expressed	-	-	-	4.66395e-07
P1 (PXO61)	11	27452952	Chr11_27452952	3.72364e-17	1.61776e-17	-	4.86522e-09	2.52326e-12	-	-	intergenic_region	LOC_Os11g45380-LOC_Os11g45390	LOC_Os11g45380 | zinc finger family protein, putative, expressed	-	LOC_Os11g45390 | von Willebrand factor type A domain containing protein, putative, expressed	-	7.36683e-06
P1 (PXO61)	11	27452988	Chr11_27452988	1.01713e-09	1.33288e-09	-	-	-	-	-	intergenic_region	LOC_Os11g45380-LOC_Os11g45390	LOC_Os11g45380 | zinc finger family protein, putative, expressed	-	LOC_Os11g45390 | von Willebrand factor type A domain containing protein, putative, expressed	-	6.11106e-05
C3 (JS158-2)	11	27454533	Chr11_27454533	-	-	-	-	1.4955e-08	-	-	intergenic_region	LOC_Os11g45380-LOC_Os11g45390	LOC_Os11g45380 | zinc finger family protein, putative, expressed	-	LOC_Os11g45390 | von Willebrand factor type A domain containing protein, putative, expressed	-	-
P1 (PXO61)	11	27458098	Chr11_27458098	6.28826e-15	2.62569e-13	-	-	1.27789e-12	-	-	intergenic_region	LOC_Os11g45380-LOC_Os11g45390	LOC_Os11g45380 | zinc finger family protein, putative, expressed	-	LOC_Os11g45390 | von Willebrand factor type A domain containing protein, putative, expressed	-	0.128791
P1 (PXO61)	11	27458152	Chr11_27458152	6.70585e-10	1.36083e-12	-	-	2.28351e-10	-	-	intergenic_region	LOC_Os11g45380-LOC_Os11g45390	LOC_Os11g45380 | zinc finger family protein, putative, expressed	-	LOC_Os11g45390 | von Willebrand factor type A domain containing protein, putative, expressed	-	4.49214e-05
P1 (PXO61)	11	27458166	Chr11_27458166	5.55548e-12	2.08744e-10	-	-	1.37612e-09	-	-	intergenic_region	LOC_Os11g45380-LOC_Os11g45390	LOC_Os11g45380 | zinc finger family protein, putative, expressed	-	LOC_Os11g45390 | von Willebrand factor type A domain containing protein, putative, expressed	-	0.229828
P1 (PXO61)	11	27458284	Chr11_27458284	3.94325e-17	2.03769e-15	-	3.13226e-09	1.12353e-12	-	1.23642e-10	intergenic_region	LOC_Os11g45380-LOC_Os11g45390	LOC_Os11g45380 | zinc finger family protein, putative, expressed	-	LOC_Os11g45390 | von Willebrand factor type A domain containing protein, putative, expressed	-	0.0956864
P1 (PXO61)	11	27458347	Chr11_27458347	1.1911e-18	3.34304e-16	-	3.54917e-11	1.67754e-13	-	7.16087e-12	intergenic_region	LOC_Os11g45380-LOC_Os11g45390	LOC_Os11g45380 | zinc finger family protein, putative, expressed	-	LOC_Os11g45390 | von Willebrand factor type A domain containing protein, putative, expressed	-	0.897789
P1 (PXO61)	11	27458372	Chr11_27458372	2.05727e-08	-	-	-	-	-	3.52051e-09	intergenic_region	LOC_Os11g45380-LOC_Os11g45390	LOC_Os11g45380 | zinc finger family protein, putative, expressed	-	LOC_Os11g45390 | von Willebrand factor type A domain containing protein, putative, expressed	-	-
P1 (PXO61)	11	27458563	Chr11_27458563	-	6.77669e-13	-	-	-	-	-	intergenic_region	LOC_Os11g45380-LOC_Os11g45390	LOC_Os11g45380 | zinc finger family protein, putative, expressed	-	LOC_Os11g45390 | von Willebrand factor type A domain containing protein, putative, expressed	-	8.91682e-22
P1 (PXO61)	11	27458646	Chr11_27458646	-	1.32214e-10	-	-	-	-	-	intergenic_region	LOC_Os11g45380-LOC_Os11g45390	LOC_Os11g45380 | zinc finger family protein, putative, expressed	-	LOC_Os11g45390 | von Willebrand factor type A domain containing protein, putative, expressed	-	1.22481e-13
P1 (PXO61)	11	27458663	Chr11_27458663	2.18006e-16	7.3703e-15	-	2.96779e-09	1.09067e-11	-	9.63272e-10	intergenic_region	LOC_Os11g45380-LOC_Os11g45390	LOC_Os11g45380 | zinc finger family protein, putative, expressed	-	LOC_Os11g45390 | von Willebrand factor type A domain containing protein, putative, expressed	-	0.0536586
P1 (PXO61)	11	27458705	Chr11_27458705	-	6.59426e-13	-	-	-	-	-	intergenic_region	LOC_Os11g45380-LOC_Os11g45390	LOC_Os11g45380 | zinc finger family protein, putative, expressed	-	LOC_Os11g45390 | von Willebrand factor type A domain containing protein, putative, expressed	-	2.38006e-11
P1 (PXO61)	11	27459318	Chr11_27459318	1.46434e-16	3.5472e-16	-	7.27744e-11	1.00354e-10	-	6.96053e-09	intergenic_region	LOC_Os11g45380-LOC_Os11g45390	LOC_Os11g45380 | zinc finger family protein, putative, expressed	-	LOC_Os11g45390 | von Willebrand factor type A domain containing protein, putative, expressed	-	3.06184e-05
P1 (PXO61)	11	27459335	Chr11_27459335	2.01528e-18	5.67085e-18	-	1.12994e-10	3.78155e-13	-	1.53218e-08	intergenic_region	LOC_Os11g45380-LOC_Os11g45390	LOC_Os11g45380 | zinc finger family protein, putative, expressed	-	LOC_Os11g45390 | von Willebrand factor type A domain containing protein, putative, expressed	-	1.01892e-05
P1 (PXO61)	11	27459491	Chr11_27459491	7.16694e-11	2.85802e-14	-	-	4.69451e-11	-	-	intergenic_region	LOC_Os11g45380-LOC_Os11g45390	LOC_Os11g45380 | zinc finger family protein, putative, expressed	-	LOC_Os11g45390 | von Willebrand factor type A domain containing protein, putative, expressed	-	1.23841e-14
P1 (PXO61)	11	27459535	Chr11_27459535	1.47046e-14	8.2357e-14	-	2.54504e-08	1.76387e-11	-	-	intergenic_region	LOC_Os11g45380-LOC_Os11g45390	LOC_Os11g45380 | zinc finger family protein, putative, expressed	-	LOC_Os11g45390 | von Willebrand factor type A domain containing protein, putative, expressed	-	1.43066e-06
P1 (PXO61)	11	27459712	Chr11_27459712	-	1.11549e-08	-	-	-	-	-	intergenic_region	LOC_Os11g45380-LOC_Os11g45390	LOC_Os11g45380 | zinc finger family protein, putative, expressed	-	LOC_Os11g45390 | von Willebrand factor type A domain containing protein, putative, expressed	-	6.77638e-12
P1 (PXO61)	11	27459935	Chr11_27459935	2.89262e-13	3.27692e-14	-	-	1.16956e-12	-	-	intergenic_region	LOC_Os11g45380-LOC_Os11g45390	LOC_Os11g45380 | zinc finger family protein, putative, expressed	-	LOC_Os11g45390 | von Willebrand factor type A domain containing protein, putative, expressed	-	2.19233e-05
P1 (PXO61)	11	27459936	Chr11_27459936	1.74683e-12	4.04425e-13	-	-	1.67927e-12	-	-	intergenic_region	LOC_Os11g45380-LOC_Os11g45390	LOC_Os11g45380 | zinc finger family protein, putative, expressed	-	LOC_Os11g45390 | von Willebrand factor type A domain containing protein, putative, expressed	-	4.45359e-05
P1 (PXO61)	11	27459941	Chr11_27459941	3.13536e-14	7.21696e-14	-	-	9.08489e-13	-	-	intergenic_region	LOC_Os11g45380-LOC_Os11g45390	LOC_Os11g45380 | zinc finger family protein, putative, expressed	-	LOC_Os11g45390 | von Willebrand factor type A domain containing protein, putative, expressed	-	0.00369864
P1 (PXO61)	11	27460374	Chr11_27460374	2.02074e-17	9.40777e-17	-	2.22253e-09	3.20278e-13	-	-	intergenic_region	LOC_Os11g45380-LOC_Os11g45390	LOC_Os11g45380 | zinc finger family protein, putative, expressed	-	LOC_Os11g45390 | von Willebrand factor type A domain containing protein, putative, expressed	-	4.31198e-06
P1 (PXO61)	11	27460482	Chr11_27460482	3.2616e-17	1.49397e-16	-	3.00594e-10	6.33727e-12	-	9.32413e-09	intergenic_region	LOC_Os11g45380-LOC_Os11g45390	LOC_Os11g45380 | zinc finger family protein, putative, expressed	-	LOC_Os11g45390 | von Willebrand factor type A domain containing protein, putative, expressed	-	5.34362e-06
P1 (PXO61)	11	27460657	Chr11_27460657	1.98018e-15	4.76966e-16	-	9.42776e-10	3.55926e-10	-	2.40374e-08	intergenic_region	LOC_Os11g45380-LOC_Os11g45390	LOC_Os11g45380 | zinc finger family protein, putative, expressed	-	LOC_Os11g45390 | von Willebrand factor type A domain containing protein, putative, expressed	-	6.31791e-05
P1 (PXO61)	11	27460920	Chr11_27460920	1.07345e-18	3.68772e-18	-	6.06208e-10	4.71379e-14	-	1.60763e-09	intergenic_region	LOC_Os11g45380-LOC_Os11g45390	LOC_Os11g45380 | zinc finger family protein, putative, expressed	-	LOC_Os11g45390 | von Willebrand factor type A domain containing protein, putative, expressed	-	0.00232892
P1 (PXO61)	11	27461012	Chr11_27461012	4.01643e-15	3.75379e-14	-	2.48635e-09	1.10911e-10	-	3.35497e-08	intergenic_region	LOC_Os11g45380-LOC_Os11g45390	LOC_Os11g45380 | zinc finger family protein, putative, expressed	-	LOC_Os11g45390 | von Willebrand factor type A domain containing protein, putative, expressed	-	2.27544e-05
P1 (PXO61)	11	27461144	Chr11_27461144	2.17766e-16	3.46029e-17	-	2.40284e-08	6.11253e-13	-	1.47567e-08	intergenic_region	LOC_Os11g45380-LOC_Os11g45390	LOC_Os11g45380 | zinc finger family protein, putative, expressed	-	LOC_Os11g45390 | von Willebrand factor type A domain containing protein, putative, expressed	-	2.38556e-06
P1 (PXO61)	11	27461226	Chr11_27461226	5.06152e-17	2.68346e-17	-	-	1.34387e-13	-	-	intergenic_region	LOC_Os11g45380-LOC_Os11g45390	LOC_Os11g45380 | zinc finger family protein, putative, expressed	-	LOC_Os11g45390 | von Willebrand factor type A domain containing protein, putative, expressed	-	0.000693023
P1 (PXO61)	11	27461239	Chr11_27461239	1.52323e-16	5.59612e-19	-	2.09546e-09	8.61208e-12	-	-	intergenic_region	LOC_Os11g45380-LOC_Os11g45390	LOC_Os11g45380 | zinc finger family protein, putative, expressed	-	LOC_Os11g45390 | von Willebrand factor type A domain containing protein, putative, expressed	-	2.09169e-07
P1 (PXO61)	11	27461261	Chr11_27461261	7.05529e-17	1.24108e-16	-	3.17531e-09	2.5936e-12	-	-	intergenic_region	LOC_Os11g45380-LOC_Os11g45390	LOC_Os11g45380 | zinc finger family protein, putative, expressed	-	LOC_Os11g45390 | von Willebrand factor type A domain containing protein, putative, expressed	-	2.27265e-05
P1 (PXO61)	11	27462044	Chr11_27462044	1.5879e-17	9.22949e-16	-	1.21842e-08	3.67037e-13	-	3.5421e-08	intergenic_region	LOC_Os11g45380-LOC_Os11g45390	LOC_Os11g45380 | zinc finger family protein, putative, expressed	-	LOC_Os11g45390 | von Willebrand factor type A domain containing protein, putative, expressed	-	0.00377905
P1 (PXO61)	11	27463693	Chr11_27463693	9.19751e-18	1.91982e-17	-	8.9751e-11	1.27771e-11	-	4.00125e-10	intergenic_region	LOC_Os11g45380-LOC_Os11g45390	LOC_Os11g45380 | zinc finger family protein, putative, expressed	-	LOC_Os11g45390 | von Willebrand factor type A domain containing protein, putative, expressed	-	0.00188401
P1 (PXO61)	11	27463706	Chr11_27463706	1.49434e-19	7.30457e-18	-	6.61995e-13	6.10522e-12	-	3.45689e-10	intergenic_region	LOC_Os11g45380-LOC_Os11g45390	LOC_Os11g45380 | zinc finger family protein, putative, expressed	-	LOC_Os11g45390 | von Willebrand factor type A domain containing protein, putative, expressed	-	3.39382e-05
P1 (PXO61)	11	27463714	Chr11_27463714	5.41941e-18	7.29833e-16	-	8.95719e-12	2.05968e-11	-	1.47811e-09	intergenic_region	LOC_Os11g45380-LOC_Os11g45390	LOC_Os11g45380 | zinc finger family protein, putative, expressed	-	LOC_Os11g45390 | von Willebrand factor type A domain containing protein, putative, expressed	-	7.77322e-05
P1 (PXO61)	11	27464366	Chr11_27464366	9.47998e-16	4.3954e-14	-	8.3932e-10	1.32014e-10	-	5.82982e-09	intergenic_region	LOC_Os11g45380-LOC_Os11g45390	LOC_Os11g45380 | zinc finger family protein, putative, expressed	-	LOC_Os11g45390 | von Willebrand factor type A domain containing protein, putative, expressed	-	6.00626e-05
P1 (PXO61)	11	27464554	Chr11_27464554	1.91814e-17	2.92971e-17	-	9.26519e-10	8.31822e-12	-	-	intergenic_region	LOC_Os11g45380-LOC_Os11g45390	LOC_Os11g45380 | zinc finger family protein, putative, expressed	-	LOC_Os11g45390 | von Willebrand factor type A domain containing protein, putative, expressed	-	8.77491e-06
P1 (PXO61)	11	27464711	Chr11_27464711	1.30102e-16	4.85707e-16	-	1.1535e-08	8.95663e-13	-	-	intergenic_region	LOC_Os11g45380-LOC_Os11g45390	LOC_Os11g45380 | zinc finger family protein, putative, expressed	-	LOC_Os11g45390 | von Willebrand factor type A domain containing protein, putative, expressed	-	1.95805e-06
P1 (PXO61)	11	27465371	Chr11_27465371	1.11561e-20	6.58494e-19	-	2.78901e-10	1.57121e-14	-	5.02809e-09	intergenic_region	LOC_Os11g45380-LOC_Os11g45390	LOC_Os11g45380 | zinc finger family protein, putative, expressed	-	LOC_Os11g45390 | von Willebrand factor type A domain containing protein, putative, expressed	-	0.00303816
P1 (PXO61)	11	27465382	Chr11_27465382	7.61756e-21	4.08763e-18	-	4.2507e-11	7.74532e-14	-	2.06295e-10	intergenic_region	LOC_Os11g45380-LOC_Os11g45390	LOC_Os11g45380 | zinc finger family protein, putative, expressed	-	LOC_Os11g45390 | von Willebrand factor type A domain containing protein, putative, expressed	-	0.0269257
P1 (PXO61)	11	27465398	Chr11_27465398	5.44026e-20	1.1777e-18	-	3.13744e-10	4.52575e-14	-	2.93553e-09	intergenic_region	LOC_Os11g45380-LOC_Os11g45390	LOC_Os11g45380 | zinc finger family protein, putative, expressed	-	LOC_Os11g45390 | von Willebrand factor type A domain containing protein, putative, expressed	-	0.0243847
P1 (PXO61)	11	27465403	Chr11_27465403	6.45832e-20	2.63381e-18	-	2.3101e-10	2.94075e-14	-	1.45293e-09	intergenic_region	LOC_Os11g45380-LOC_Os11g45390	LOC_Os11g45380 | zinc finger family protein, putative, expressed	-	LOC_Os11g45390 | von Willebrand factor type A domain containing protein, putative, expressed	-	0.0280951
P1 (PXO61)	11	27465473	Chr11_27465473	8.37133e-11	-	-	-	2.23052e-08	-	-	intergenic_region	LOC_Os11g45380-LOC_Os11g45390	LOC_Os11g45380 | zinc finger family protein, putative, expressed	-	LOC_Os11g45390 | von Willebrand factor type A domain containing protein, putative, expressed	-	-
P1 (PXO61)	11	27465534	Chr11_27465534	4.93608e-15	1.4619e-15	-	-	5.62022e-13	-	-	intergenic_region	LOC_Os11g45380-LOC_Os11g45390	LOC_Os11g45380 | zinc finger family protein, putative, expressed	-	LOC_Os11g45390 | von Willebrand factor type A domain containing protein, putative, expressed	-	2.48855e-05
P1 (PXO61)	11	27465630	Chr11_27465630	4.5513e-18	1.22761e-16	-	1.67928e-09	5.60819e-13	-	7.04826e-09	intergenic_region	LOC_Os11g45380-LOC_Os11g45390	LOC_Os11g45380 | zinc finger family protein, putative, expressed	-	LOC_Os11g45390 | von Willebrand factor type A domain containing protein, putative, expressed	-	0.000530809
P1 (PXO61)	11	27465705	Chr11_27465705	2.34273e-13	1.44989e-13	-	-	1.07095e-10	-	-	intergenic_region	LOC_Os11g45380-LOC_Os11g45390	LOC_Os11g45380 | zinc finger family protein, putative, expressed	-	LOC_Os11g45390 | von Willebrand factor type A domain containing protein, putative, expressed	-	0.0959191
P1 (PXO61)	11	27465790	Chr11_27465790	1.92491e-12	5.63924e-11	-	-	1.5407e-12	-	-	intergenic_region	LOC_Os11g45380-LOC_Os11g45390	LOC_Os11g45380 | zinc finger family protein, putative, expressed	-	LOC_Os11g45390 | von Willebrand factor type A domain containing protein, putative, expressed	-	Fixed
P1 (PXO61)	11	27465877	Chr11_27465877	1.37921e-15	1.4068e-13	-	2.59902e-09	5.56068e-11	-	-	intergenic_region	LOC_Os11g45380-LOC_Os11g45390	LOC_Os11g45380 | zinc finger family protein, putative, expressed	-	LOC_Os11g45390 | von Willebrand factor type A domain containing protein, putative, expressed	-	0.00184792
P1 (PXO61)	11	27466388	Chr11_27466388	1.97794e-16	1.22164e-16	-	1.36867e-09	1.54074e-11	-	1.83875e-08	intergenic_region	LOC_Os11g45380-LOC_Os11g45390	LOC_Os11g45380 | zinc finger family protein, putative, expressed	-	LOC_Os11g45390 | von Willebrand factor type A domain containing protein, putative, expressed	-	1.50489e-05
P1 (PXO61)	11	27466397	Chr11_27466397	-	2.8134e-09	-	-	-	-	-	intergenic_region	LOC_Os11g45380-LOC_Os11g45390	LOC_Os11g45380 | zinc finger family protein, putative, expressed	-	LOC_Os11g45390 | von Willebrand factor type A domain containing protein, putative, expressed	-	7.17268e-11
P1 (PXO61)	11	27466412	Chr11_27466412	8.78839e-09	3.14097e-09	-	-	-	-	-	intergenic_region	LOC_Os11g45380-LOC_Os11g45390	LOC_Os11g45380 | zinc finger family protein, putative, expressed	-	LOC_Os11g45390 | von Willebrand factor type A domain containing protein, putative, expressed	-	2.34297e-09
P1 (PXO61)	11	27466838	Chr11_27466838	1.14103e-18	1.62088e-17	-	3.20186e-10	1.5749e-12	-	4.22209e-10	intergenic_region	LOC_Os11g45380-LOC_Os11g45390	LOC_Os11g45380 | zinc finger family protein, putative, expressed	-	LOC_Os11g45390 | von Willebrand factor type A domain containing protein, putative, expressed	-	0.0195517
P1 (PXO61)	11	27467001	Chr11_27467001	5.88724e-15	2.94511e-15	-	-	1.69375e-11	-	-	intergenic_region	LOC_Os11g45380-LOC_Os11g45390	LOC_Os11g45380 | zinc finger family protein, putative, expressed	-	LOC_Os11g45390 | von Willebrand factor type A domain containing protein, putative, expressed	-	0.000942655
P1 (PXO61)	11	27467007	Chr11_27467007	2.08127e-15	1.00716e-16	-	4.2494e-09	3.06942e-11	-	-	intergenic_region	LOC_Os11g45380-LOC_Os11g45390	LOC_Os11g45380 | zinc finger family protein, putative, expressed	-	LOC_Os11g45390 | von Willebrand factor type A domain containing protein, putative, expressed	-	2.43949e-06
P1 (PXO61)	11	27467290	Chr11_27467290	1.18506e-16	7.06437e-16	-	1.27522e-08	9.69083e-13	-	2.00472e-08	intergenic_region	LOC_Os11g45380-LOC_Os11g45390	LOC_Os11g45380 | zinc finger family protein, putative, expressed	-	LOC_Os11g45390 | von Willebrand factor type A domain containing protein, putative, expressed	-	0.00302223
P1 (PXO61)	11	27467369	Chr11_27467369	2.50605e-17	2.33462e-16	-	1.13922e-08	1.21678e-13	-	-	intergenic_region	LOC_Os11g45380-LOC_Os11g45390	LOC_Os11g45380 | zinc finger family protein, putative, expressed	-	LOC_Os11g45390 | von Willebrand factor type A domain containing protein, putative, expressed	-	0.00106156
P1 (PXO61)	11	27467597	Chr11_27467597	1.78649e-16	3.57907e-16	-	2.27902e-09	4.23685e-12	-	7.91038e-09	intergenic_region	LOC_Os11g45380-LOC_Os11g45390	LOC_Os11g45380 | zinc finger family protein, putative, expressed	-	LOC_Os11g45390 | von Willebrand factor type A domain containing protein, putative, expressed	-	0.00374424
P1 (PXO61)	11	27467944	Chr11_27467944	4.28922e-18	1.32269e-17	-	5.71891e-09	3.3082e-13	-	-	missense_variant	LOC_Os11g45390	LOC_Os11g45390 | von Willebrand factor type A domain containing protein, putative, expressed	-	-	-	0.000802149
P1 (PXO61)	11	27468259	Chr11_27468259	5.1881e-18	4.15571e-16	-	1.02605e-08	1.59974e-13	-	3.488e-08	missense_variant	LOC_Os11g45390	LOC_Os11g45390 | von Willebrand factor type A domain containing protein, putative, expressed	-	-	-	0.00280439
P1 (PXO61)	11	27468322	Chr11_27468322	4.4087e-18	1.1128e-17	-	3.67304e-09	2.02634e-13	-	2.9862e-08	missense_variant	LOC_Os11g45390	LOC_Os11g45390 | von Willebrand factor type A domain containing protein, putative, expressed	-	-	-	5.89501e-05
P1 (PXO61)	11	27468611	Chr11_27468611	1.62846e-13	2.02791e-12	-	-	2.14076e-12	-	1.78137e-09	synonymous_variant	LOC_Os11g45390	LOC_Os11g45390 | von Willebrand factor type A domain containing protein, putative, expressed	-	-	-	0.00102104
P1 (PXO61)	11	27468668	Chr11_27468668	5.59426e-19	1.43629e-16	-	6.56682e-10	9.03092e-14	-	7.157e-10	splice_region_variant&synonymous_variant	LOC_Os11g45390	LOC_Os11g45390 | von Willebrand factor type A domain containing protein, putative, expressed	-	-	-	0.0217567
P1 (PXO61)	11	27468774	Chr11_27468774	1.02514e-16	4.61143e-15	-	1.38522e-10	1.70618e-10	-	1.04254e-09	intron_variant	LOC_Os11g45390	LOC_Os11g45390 | von Willebrand factor type A domain containing protein, putative, expressed	-	-	-	0.0025558
P1 (PXO61)	11	27468896	Chr11_27468896	8.78274e-11	5.99564e-12	-	-	1.6729e-08	-	-	intron_variant	LOC_Os11g45390	LOC_Os11g45390 | von Willebrand factor type A domain containing protein, putative, expressed	-	-	-	3.54483e-06
P1 (PXO61)	11	27469001	Chr11_27469001	2.20229e-11	3.48034e-13	-	-	1.69637e-08	-	4.54299e-09	intron_variant	LOC_Os11g45390	LOC_Os11g45390 | von Willebrand factor type A domain containing protein, putative, expressed	-	-	-	1.81363e-13
P1 (PXO61)	11	27469077	Chr11_27469077	-	1.3137e-08	-	-	-	-	-	intron_variant	LOC_Os11g45390	LOC_Os11g45390 | von Willebrand factor type A domain containing protein, putative, expressed	-	-	-	0.00022781
P1 (PXO61)	11	27469099	Chr11_27469099	2.95263e-09	5.86925e-10	-	-	1.73677e-08	-	-	intron_variant	LOC_Os11g45390	LOC_Os11g45390 | von Willebrand factor type A domain containing protein, putative, expressed	-	-	-	0.000135667
P1 (PXO61)	11	27469118	Chr11_27469118	1.26147e-15	6.08777e-13	-	3.3313e-08	5.24044e-12	-	4.08743e-08	intron_variant	LOC_Os11g45390	LOC_Os11g45390 | von Willebrand factor type A domain containing protein, putative, expressed	-	-	-	0.126697
P1 (PXO61)	11	27469195	Chr11_27469195	-	1.13987e-08	-	-	-	-	-	intron_variant	LOC_Os11g45390	LOC_Os11g45390 | von Willebrand factor type A domain containing protein, putative, expressed	-	-	-	5.8056e-05
P1 (PXO61)	11	27469241	Chr11_27469241	9.04721e-10	1.92624e-10	-	-	1.02794e-09	-	-	intron_variant	LOC_Os11g45390	LOC_Os11g45390 | von Willebrand factor type A domain containing protein, putative, expressed	-	-	-	1.87593e-05
P1 (PXO61)	11	27469375	Chr11_27469375	1.90593e-10	4.95711e-10	-	-	7.69502e-10	-	-	intron_variant	LOC_Os11g45390	LOC_Os11g45390 | von Willebrand factor type A domain containing protein, putative, expressed	-	-	-	Fixed
P1 (PXO61)	11	27469444	Chr11_27469444	2.48996e-13	1.72945e-13	-	-	2.63639e-11	-	4.10593e-08	intron_variant	LOC_Os11g45390	LOC_Os11g45390 | von Willebrand factor type A domain containing protein, putative, expressed	-	-	-	4.7854e-05
P1 (PXO61)	11	27469995	Chr11_27469995	2.2176e-17	1.99052e-14	-	2.33271e-09	6.21746e-12	-	3.82197e-09	intron_variant	LOC_Os11g45390	LOC_Os11g45390 | von Willebrand factor type A domain containing protein, putative, expressed	-	-	-	0.122426
P1 (PXO61)	11	27470264	Chr11_27470264	1.97451e-11	5.52302e-14	-	-	8.15897e-10	-	-	intron_variant	LOC_Os11g45390	LOC_Os11g45390 | von Willebrand factor type A domain containing protein, putative, expressed	-	-	-	1.45425e-07
P1 (PXO61)	11	27470282	Chr11_27470282	7.8764e-12	7.51017e-15	-	-	4.13817e-10	-	-	intron_variant	LOC_Os11g45390	LOC_Os11g45390 | von Willebrand factor type A domain containing protein, putative, expressed	-	-	-	1.26519e-07
P1 (PXO61)	11	27470373	Chr11_27470373	2.48726e-17	9.05278e-16	-	3.28163e-11	1.90204e-10	-	3.78294e-12	intron_variant	LOC_Os11g45390	LOC_Os11g45390 | von Willebrand factor type A domain containing protein, putative, expressed	-	-	-	0.0295964
P1 (PXO61)	11	27470458	Chr11_27470458	4.23262e-10	-	-	-	1.40868e-09	-	-	intron_variant	LOC_Os11g45390	LOC_Os11g45390 | von Willebrand factor type A domain containing protein, putative, expressed	-	-	-	-
P1 (PXO61)	11	27470461	Chr11_27470461	1.86678e-12	1.32834e-15	-	-	3.2296e-10	-	-	intron_variant	LOC_Os11g45390	LOC_Os11g45390 | von Willebrand factor type A domain containing protein, putative, expressed	-	-	-	1.22651e-06
P1 (PXO61)	11	27470507	Chr11_27470507	4.38166e-16	1.53325e-13	-	3.44629e-08	7.43729e-12	-	-	intron_variant	LOC_Os11g45390	LOC_Os11g45390 | von Willebrand factor type A domain containing protein, putative, expressed	-	-	-	0.0275079
P1 (PXO61)	11	27470513	Chr11_27470513	9.53695e-12	3.41369e-13	-	-	5.13795e-10	-	-	intron_variant	LOC_Os11g45390	LOC_Os11g45390 | von Willebrand factor type A domain containing protein, putative, expressed	-	-	-	2.71027e-08
P1 (PXO61)	11	27470796	Chr11_27470796	1.06418e-10	1.70376e-10	-	-	5.47647e-12	-	-	intron_variant	LOC_Os11g45390	LOC_Os11g45390 | von Willebrand factor type A domain containing protein, putative, expressed	-	-	-	4.52687e-06
P1 (PXO61)	11	27470993	Chr11_27470993	2.62991e-10	1.12416e-10	-	-	8.82722e-09	-	-	intron_variant	LOC_Os11g45390	LOC_Os11g45390 | von Willebrand factor type A domain containing protein, putative, expressed	-	-	-	4.08642e-06
P1 (PXO61)	11	27471057	Chr11_27471057	7.66144e-14	1.49461e-14	-	-	1.79723e-11	-	-	intron_variant	LOC_Os11g45390	LOC_Os11g45390 | von Willebrand factor type A domain containing protein, putative, expressed	-	-	-	4.50331e-07
P1 (PXO61)	11	27471139	Chr11_27471139	3.40972e-21	4.88387e-16	-	1.78144e-11	7.05391e-15	-	6.03105e-10	intron_variant	LOC_Os11g45390	LOC_Os11g45390 | von Willebrand factor type A domain containing protein, putative, expressed	-	-	-	0.160871
P1 (PXO61)	11	27471337	Chr11_27471337	1.76811e-13	1.00542e-14	-	-	2.43743e-11	-	-	intron_variant	LOC_Os11g45390	LOC_Os11g45390 | von Willebrand factor type A domain containing protein, putative, expressed	-	-	-	3.15154e-06
P1 (PXO61)	11	27471619	Chr11_27471619	4.8825e-20	7.80034e-17	-	5.30282e-12	4.69538e-13	-	2.60937e-10	intron_variant	LOC_Os11g45390	LOC_Os11g45390 | von Willebrand factor type A domain containing protein, putative, expressed	-	-	-	0.0478333
P1 (PXO61)	11	27471678	Chr11_27471678	1.20998e-22	4.39383e-18	-	1.60797e-13	1.85652e-13	-	1.12754e-11	intron_variant	LOC_Os11g45390	LOC_Os11g45390 | von Willebrand factor type A domain containing protein, putative, expressed	-	-	-	0.0384563
P1 (PXO61)	11	27471698	Chr11_27471698	9.84997e-14	6.17464e-15	-	-	1.70097e-11	-	-	intron_variant	LOC_Os11g45390	LOC_Os11g45390 | von Willebrand factor type A domain containing protein, putative, expressed	-	-	-	1.59224e-06
C5 (GD1358)	11	27471807	Chr11_27471807	-	-	-	-	-	-	1.19183e-08	intron_variant	LOC_Os11g45390	LOC_Os11g45390 | von Willebrand factor type A domain containing protein, putative, expressed	-	-	-	-
P1 (PXO61)	11	27471853	Chr11_27471853	2.19801e-21	7.96868e-18	-	2.56269e-11	3.54416e-15	-	3.46737e-09	intron_variant	LOC_Os11g45390	LOC_Os11g45390 | von Willebrand factor type A domain containing protein, putative, expressed	-	-	-	0.000989933
P1 (PXO61)	11	27471906	Chr11_27471906	4.53725e-14	3.44355e-15	-	-	7.08461e-13	-	-	intron_variant	LOC_Os11g45390	LOC_Os11g45390 | von Willebrand factor type A domain containing protein, putative, expressed	-	-	-	2.73303e-05
P1 (PXO61)	11	27471997	Chr11_27471997	1.4245e-18	7.14822e-16	-	5.40517e-11	6.51176e-12	-	5.22527e-10	intron_variant	LOC_Os11g45390	LOC_Os11g45390 | von Willebrand factor type A domain containing protein, putative, expressed	-	-	-	0.0480454
P1 (PXO61)	11	27472071	Chr11_27472071	9.0089e-20	4.29756e-15	-	6.39834e-12	1.58813e-12	-	2.0665e-10	intron_variant	LOC_Os11g45390	LOC_Os11g45390 | von Willebrand factor type A domain containing protein, putative, expressed	-	-	-	0.0381415
C5 (GD1358)	11	27472171	Chr11_27472171	-	-	-	-	-	-	1.18263e-09	intron_variant	LOC_Os11g45390	LOC_Os11g45390 | von Willebrand factor type A domain containing protein, putative, expressed	-	-	-	-
P1 (PXO61)	11	27472551	Chr11_27472551	-	2.12116e-08	-	-	-	-	-	intron_variant	LOC_Os11g45390	LOC_Os11g45390 | von Willebrand factor type A domain containing protein, putative, expressed	-	-	-	3.72721e-06
P1 (PXO61)	11	27472613	Chr11_27472613	8.25244e-20	1.71736e-15	-	2.86434e-10	9.0975e-14	-	1.63253e-09	intron_variant	LOC_Os11g45390	LOC_Os11g45390 | von Willebrand factor type A domain containing protein, putative, expressed	-	-	-	0.0414344
P1 (PXO61)	11	27472701	Chr11_27472701	1.03296e-18	6.79971e-14	-	1.09942e-09	1.72096e-13	-	5.58506e-09	intron_variant	LOC_Os11g45390	LOC_Os11g45390 | von Willebrand factor type A domain containing protein, putative, expressed	-	-	-	0.0313628
P1 (PXO61)	11	27472735	Chr11_27472735	5.19848e-22	5.58688e-17	-	1.19236e-11	1.3864e-14	-	5.82585e-10	intron_variant	LOC_Os11g45390	LOC_Os11g45390 | von Willebrand factor type A domain containing protein, putative, expressed	-	-	-	0.0304882
P1 (PXO61)	11	27472746	Chr11_27472746	5.60812e-11	1.42012e-09	-	-	4.12163e-09	-	-	intron_variant	LOC_Os11g45390	LOC_Os11g45390 | von Willebrand factor type A domain containing protein, putative, expressed	-	-	-	8.6698e-07
C5 (GD1358)	11	27472778	Chr11_27472778	-	-	-	-	-	-	4.15151e-09	intron_variant	LOC_Os11g45390	LOC_Os11g45390 | von Willebrand factor type A domain containing protein, putative, expressed	-	-	-	-
P1 (PXO61)	11	27473778	Chr11_27473778	7.52164e-18	2.36998e-14	-	9.13279e-09	1.03354e-13	-	-	intron_variant	LOC_Os11g45390	LOC_Os11g45390 | von Willebrand factor type A domain containing protein, putative, expressed	-	-	-	0.0219454
P1 (PXO61)	11	27474080	Chr11_27474080	3.95113e-18	4.68881e-14	-	4.7424e-09	6.58803e-14	-	1.22988e-10	intron_variant	LOC_Os11g45390	LOC_Os11g45390 | von Willebrand factor type A domain containing protein, putative, expressed	-	-	-	0.0037578
P1 (PXO61)	11	27474189	Chr11_27474189	-	5.5515e-09	-	-	-	-	-	intron_variant	LOC_Os11g45390	LOC_Os11g45390 | von Willebrand factor type A domain containing protein, putative, expressed	-	-	-	1.68766e-13
P1 (PXO61)	11	27474195	Chr11_27474195	1.74448e-17	1.03796e-14	-	1.28027e-11	9.26171e-11	-	2.95689e-10	intron_variant	LOC_Os11g45390	LOC_Os11g45390 | von Willebrand factor type A domain containing protein, putative, expressed	-	-	-	0.0817136
P1 (PXO61)	11	27474411	Chr11_27474411	1.20625e-18	1.05839e-15	-	8.1509e-11	2.25077e-12	-	3.36484e-10	intron_variant	LOC_Os11g45390	LOC_Os11g45390 | von Willebrand factor type A domain containing protein, putative, expressed	-	-	-	0.0719138
P1 (PXO61)	11	27474872	Chr11_27474872	2.42843e-23	1.39033e-16	-	2.18185e-13	8.72101e-14	-	4.05483e-12	intergenic_region	LOC_Os11g45390-LOC_Os11g45400	LOC_Os11g45390 | von Willebrand factor type A domain containing protein, putative, expressed	-	LOC_Os11g45400 | glycerol-3-phosphate acyltransferase, putative, expressed	OsGPAT3	0.0433977
P1 (PXO61)	11	27475210	Chr11_27475210	1.99164e-16	1.34321e-13	-	4.97712e-09	2.77331e-11	-	1.14898e-08	intergenic_region	LOC_Os11g45390-LOC_Os11g45400	LOC_Os11g45390 | von Willebrand factor type A domain containing protein, putative, expressed	-	LOC_Os11g45400 | glycerol-3-phosphate acyltransferase, putative, expressed	OsGPAT3	0.0013347
P1 (PXO61)	11	27475301	Chr11_27475301	5.3627e-18	1.69521e-15	-	1.82859e-12	5.63227e-11	-	7.604e-11	intergenic_region	LOC_Os11g45390-LOC_Os11g45400	LOC_Os11g45390 | von Willebrand factor type A domain containing protein, putative, expressed	-	LOC_Os11g45400 | glycerol-3-phosphate acyltransferase, putative, expressed	OsGPAT3	0.134482
P1 (PXO61)	11	27475326	Chr11_27475326	-	9.33238e-09	-	-	-	-	-	intergenic_region	LOC_Os11g45390-LOC_Os11g45400	LOC_Os11g45390 | von Willebrand factor type A domain containing protein, putative, expressed	-	LOC_Os11g45400 | glycerol-3-phosphate acyltransferase, putative, expressed	OsGPAT3	3.76152e-16
P1 (PXO61)	11	27475353	Chr11_27475353	2.42759e-19	1.268e-14	-	6.17238e-09	2.85265e-13	-	-	intergenic_region	LOC_Os11g45390-LOC_Os11g45400	LOC_Os11g45390 | von Willebrand factor type A domain containing protein, putative, expressed	-	LOC_Os11g45400 | glycerol-3-phosphate acyltransferase, putative, expressed	OsGPAT3	0.804743
P1 (PXO61)	11	27475356	Chr11_27475356	-	9.45511e-09	-	-	-	-	-	intergenic_region	LOC_Os11g45390-LOC_Os11g45400	LOC_Os11g45390 | von Willebrand factor type A domain containing protein, putative, expressed	-	LOC_Os11g45400 | glycerol-3-phosphate acyltransferase, putative, expressed	OsGPAT3	2.65486e-14
C5 (GD1358)	11	27475655	Chr11_27475655	-	-	-	-	-	-	2.21002e-09	intergenic_region	LOC_Os11g45390-LOC_Os11g45400	LOC_Os11g45390 | von Willebrand factor type A domain containing protein, putative, expressed	-	LOC_Os11g45400 | glycerol-3-phosphate acyltransferase, putative, expressed	OsGPAT3	-
P1 (PXO61)	11	27475746	Chr11_27475746	5.51745e-14	3.3593e-14	-	-	8.82076e-11	-	-	intergenic_region	LOC_Os11g45390-LOC_Os11g45400	LOC_Os11g45390 | von Willebrand factor type A domain containing protein, putative, expressed	-	LOC_Os11g45400 | glycerol-3-phosphate acyltransferase, putative, expressed	OsGPAT3	1.44897e-10
P1 (PXO61)	11	27475916	Chr11_27475916	-	1.84099e-12	-	-	-	-	-	intergenic_region	LOC_Os11g45390-LOC_Os11g45400	LOC_Os11g45390 | von Willebrand factor type A domain containing protein, putative, expressed	-	LOC_Os11g45400 | glycerol-3-phosphate acyltransferase, putative, expressed	OsGPAT3	3.23387e-20
C5 (GD1358)	11	27476502	Chr11_27476502	-	-	-	-	-	-	3.87274e-09	intergenic_region	LOC_Os11g45390-LOC_Os11g45400	LOC_Os11g45390 | von Willebrand factor type A domain containing protein, putative, expressed	-	LOC_Os11g45400 | glycerol-3-phosphate acyltransferase, putative, expressed	OsGPAT3	-
P1 (PXO61)	11	27476634	Chr11_27476634	1.06561e-19	3.66409e-14	-	5.38647e-12	5.14152e-12	-	4.71432e-11	intergenic_region	LOC_Os11g45390-LOC_Os11g45400	LOC_Os11g45390 | von Willebrand factor type A domain containing protein, putative, expressed	-	LOC_Os11g45400 | glycerol-3-phosphate acyltransferase, putative, expressed	OsGPAT3	0.171457
P1 (PXO61)	11	27476739	Chr11_27476739	3.43544e-13	1.07278e-15	-	-	1.57573e-09	-	-	intergenic_region	LOC_Os11g45390-LOC_Os11g45400	LOC_Os11g45390 | von Willebrand factor type A domain containing protein, putative, expressed	-	LOC_Os11g45400 | glycerol-3-phosphate acyltransferase, putative, expressed	OsGPAT3	1.11571e-10
P1 (PXO61)	11	27476824	Chr11_27476824	2.88422e-19	8.29982e-15	-	1.71614e-11	6.45634e-12	-	4.10973e-10	intergenic_region	LOC_Os11g45390-LOC_Os11g45400	LOC_Os11g45390 | von Willebrand factor type A domain containing protein, putative, expressed	-	LOC_Os11g45400 | glycerol-3-phosphate acyltransferase, putative, expressed	OsGPAT3	0.0500408
P1 (PXO61)	11	27477452	Chr11_27477452	1.12229e-12	5.52912e-14	-	-	7.07985e-10	-	-	intergenic_region	LOC_Os11g45390-LOC_Os11g45400	LOC_Os11g45390 | von Willebrand factor type A domain containing protein, putative, expressed	-	LOC_Os11g45400 | glycerol-3-phosphate acyltransferase, putative, expressed	OsGPAT3	9.91294e-10
P1 (PXO61)	11	27477562	Chr11_27477562	4.27969e-20	1.62257e-14	-	4.87924e-10	1.11483e-13	-	3.26584e-10	intergenic_region	LOC_Os11g45390-LOC_Os11g45400	LOC_Os11g45390 | von Willebrand factor type A domain containing protein, putative, expressed	-	LOC_Os11g45400 | glycerol-3-phosphate acyltransferase, putative, expressed	OsGPAT3	0.165349
P1 (PXO61)	11	27477652	Chr11_27477652	3.57797e-20	3.43839e-14	-	1.3664e-10	1.65014e-13	-	1.40019e-09	intergenic_region	LOC_Os11g45390-LOC_Os11g45400	LOC_Os11g45390 | von Willebrand factor type A domain containing protein, putative, expressed	-	LOC_Os11g45400 | glycerol-3-phosphate acyltransferase, putative, expressed	OsGPAT3	0.211138
C5 (GD1358)	11	27477655	Chr11_27477655	-	-	-	-	-	-	5.83567e-09	intergenic_region	LOC_Os11g45390-LOC_Os11g45400	LOC_Os11g45390 | von Willebrand factor type A domain containing protein, putative, expressed	-	LOC_Os11g45400 | glycerol-3-phosphate acyltransferase, putative, expressed	OsGPAT3	-
C5 (GD1358)	11	27477664	Chr11_27477664	-	-	-	-	-	-	5.12211e-09	intergenic_region	LOC_Os11g45390-LOC_Os11g45400	LOC_Os11g45390 | von Willebrand factor type A domain containing protein, putative, expressed	-	LOC_Os11g45400 | glycerol-3-phosphate acyltransferase, putative, expressed	OsGPAT3	-
P1 (PXO61)	11	27477956	Chr11_27477956	1.17426e-19	8.90357e-15	-	3.34014e-10	2.68466e-13	-	2.13487e-08	intergenic_region	LOC_Os11g45390-LOC_Os11g45400	LOC_Os11g45390 | von Willebrand factor type A domain containing protein, putative, expressed	-	LOC_Os11g45400 | glycerol-3-phosphate acyltransferase, putative, expressed	OsGPAT3	0.178755
P1 (PXO61)	11	27478240	Chr11_27478240	1.65284e-13	4.04612e-14	-	-	2.87992e-09	-	-	intergenic_region	LOC_Os11g45390-LOC_Os11g45400	LOC_Os11g45390 | von Willebrand factor type A domain containing protein, putative, expressed	-	LOC_Os11g45400 | glycerol-3-phosphate acyltransferase, putative, expressed	OsGPAT3	2.77404e-09
C5 (GD1358)	11	27478655	Chr11_27478655	-	-	-	-	-	-	9.79684e-10	intergenic_region	LOC_Os11g45390-LOC_Os11g45400	LOC_Os11g45390 | von Willebrand factor type A domain containing protein, putative, expressed	-	LOC_Os11g45400 | glycerol-3-phosphate acyltransferase, putative, expressed	OsGPAT3	-
P1 (PXO61)	11	27478788	Chr11_27478788	4.11403e-19	9.9716e-18	-	8.15195e-12	1.0487e-12	-	6.65301e-10	intergenic_region	LOC_Os11g45390-LOC_Os11g45400	LOC_Os11g45390 | von Willebrand factor type A domain containing protein, putative, expressed	-	LOC_Os11g45400 | glycerol-3-phosphate acyltransferase, putative, expressed	OsGPAT3	0.0085505
P1 (PXO61)	11	27479332	Chr11_27479332	4.77548e-19	1.43774e-16	-	8.5407e-10	2.48973e-14	-	2.21216e-08	intergenic_region	LOC_Os11g45390-LOC_Os11g45400	LOC_Os11g45390 | von Willebrand factor type A domain containing protein, putative, expressed	-	LOC_Os11g45400 | glycerol-3-phosphate acyltransferase, putative, expressed	OsGPAT3	0.00144116
C5 (GD1358)	11	27479632	Chr11_27479632	-	-	-	-	-	-	1.52372e-08	intergenic_region	LOC_Os11g45390-LOC_Os11g45400	LOC_Os11g45390 | von Willebrand factor type A domain containing protein, putative, expressed	-	LOC_Os11g45400 | glycerol-3-phosphate acyltransferase, putative, expressed	OsGPAT3	-
P1 (PXO61)	11	27479670	Chr11_27479670	3.93373e-13	1.95827e-08	-	-	4.1064e-13	-	-	intergenic_region	LOC_Os11g45390-LOC_Os11g45400	LOC_Os11g45390 | von Willebrand factor type A domain containing protein, putative, expressed	-	LOC_Os11g45400 | glycerol-3-phosphate acyltransferase, putative, expressed	OsGPAT3	0.305552
P1 (PXO61)	11	27479688	Chr11_27479688	4.0646e-18	1.72936e-14	-	3.60012e-10	2.0924e-12	-	1.4029e-09	intergenic_region	LOC_Os11g45390-LOC_Os11g45400	LOC_Os11g45390 | von Willebrand factor type A domain containing protein, putative, expressed	-	LOC_Os11g45400 | glycerol-3-phosphate acyltransferase, putative, expressed	OsGPAT3	0.0617481
C5 (GD1358)	11	27479831	Chr11_27479831	-	-	-	-	-	-	1.83317e-08	intergenic_region	LOC_Os11g45390-LOC_Os11g45400	LOC_Os11g45390 | von Willebrand factor type A domain containing protein, putative, expressed	-	LOC_Os11g45400 | glycerol-3-phosphate acyltransferase, putative, expressed	OsGPAT3	-
P1 (PXO61)	11	27479917	Chr11_27479917	1.1947e-13	3.99185e-15	-	-	4.19862e-10	-	-	intergenic_region	LOC_Os11g45390-LOC_Os11g45400	LOC_Os11g45390 | von Willebrand factor type A domain containing protein, putative, expressed	-	LOC_Os11g45400 | glycerol-3-phosphate acyltransferase, putative, expressed	OsGPAT3	4.54158e-10
P1 (PXO61)	11	27479967	Chr11_27479967	2.0832e-12	-	-	-	3.48823e-10	-	-	intergenic_region	LOC_Os11g45390-LOC_Os11g45400	LOC_Os11g45390 | von Willebrand factor type A domain containing protein, putative, expressed	-	LOC_Os11g45400 | glycerol-3-phosphate acyltransferase, putative, expressed	OsGPAT3	-
P1 (PXO61)	11	27481235	Chr11_27481235	7.73235e-19	2.41006e-18	-	1.4396e-11	3.66838e-12	-	6.99307e-11	intergenic_region	LOC_Os11g45390-LOC_Os11g45400	LOC_Os11g45390 | von Willebrand factor type A domain containing protein, putative, expressed	-	LOC_Os11g45400 | glycerol-3-phosphate acyltransferase, putative, expressed	OsGPAT3	0.0301121
P1 (PXO61)	11	27481310	Chr11_27481310	1.08761e-14	1.00479e-17	-	7.64627e-09	1.82074e-10	-	-	intergenic_region	LOC_Os11g45390-LOC_Os11g45400	LOC_Os11g45390 | von Willebrand factor type A domain containing protein, putative, expressed	-	LOC_Os11g45400 | glycerol-3-phosphate acyltransferase, putative, expressed	OsGPAT3	3.00687e-07
P1 (PXO61)	11	27482276	Chr11_27482276	1.16109e-18	4.22587e-18	-	4.61206e-13	1.67556e-10	-	2.2472e-11	intergenic_region	LOC_Os11g45390-LOC_Os11g45400	LOC_Os11g45390 | von Willebrand factor type A domain containing protein, putative, expressed	-	LOC_Os11g45400 | glycerol-3-phosphate acyltransferase, putative, expressed	OsGPAT3	0.0201051
P1 (PXO61)	11	27482413	Chr11_27482413	1.49026e-18	4.57949e-19	-	1.13908e-11	8.45736e-11	-	1.28312e-10	intergenic_region	LOC_Os11g45390-LOC_Os11g45400	LOC_Os11g45390 | von Willebrand factor type A domain containing protein, putative, expressed	-	LOC_Os11g45400 | glycerol-3-phosphate acyltransferase, putative, expressed	OsGPAT3	0.0066208
P1 (PXO61)	11	27482608	Chr11_27482608	1.50125e-17	1.37687e-17	-	1.46563e-10	5.78975e-11	-	2.67411e-10	intergenic_region	LOC_Os11g45390-LOC_Os11g45400	LOC_Os11g45390 | von Willebrand factor type A domain containing protein, putative, expressed	-	LOC_Os11g45400 | glycerol-3-phosphate acyltransferase, putative, expressed	OsGPAT3	0.0507604
P1 (PXO61)	11	27482939	Chr11_27482939	4.8166e-13	4.56915e-14	-	-	7.1537e-11	-	-	intergenic_region	LOC_Os11g45390-LOC_Os11g45400	LOC_Os11g45390 | von Willebrand factor type A domain containing protein, putative, expressed	-	LOC_Os11g45400 | glycerol-3-phosphate acyltransferase, putative, expressed	OsGPAT3	9.78347e-08
P1 (PXO61)	11	27483471	Chr11_27483471	1.68271e-18	1.59802e-18	-	2.27695e-12	1.50686e-10	-	3.79275e-11	intergenic_region	LOC_Os11g45390-LOC_Os11g45400	LOC_Os11g45390 | von Willebrand factor type A domain containing protein, putative, expressed	-	LOC_Os11g45400 | glycerol-3-phosphate acyltransferase, putative, expressed	OsGPAT3	0.0989505
P1 (PXO61)	11	27483522	Chr11_27483522	2.31809e-14	5.57645e-19	-	1.40195e-08	1.07861e-11	-	-	intergenic_region	LOC_Os11g45390-LOC_Os11g45400	LOC_Os11g45390 | von Willebrand factor type A domain containing protein, putative, expressed	-	LOC_Os11g45400 | glycerol-3-phosphate acyltransferase, putative, expressed	OsGPAT3	4.51938e-07
P1 (PXO61)	11	27483774	Chr11_27483774	8.6773e-15	2.32765e-14	-	1.51753e-08	1.39267e-10	-	-	intergenic_region	LOC_Os11g45390-LOC_Os11g45400	LOC_Os11g45390 | von Willebrand factor type A domain containing protein, putative, expressed	-	LOC_Os11g45400 | glycerol-3-phosphate acyltransferase, putative, expressed	OsGPAT3	0.193185
P1 (PXO61)	11	27483841	Chr11_27483841	-	2.60702e-11	-	-	-	-	-	intergenic_region	LOC_Os11g45390-LOC_Os11g45400	LOC_Os11g45390 | von Willebrand factor type A domain containing protein, putative, expressed	-	LOC_Os11g45400 | glycerol-3-phosphate acyltransferase, putative, expressed	OsGPAT3	8.2827e-30
P1 (PXO61)	11	27484215	Chr11_27484215	9.28491e-14	5.25055e-14	-	7.78458e-09	2.83858e-10	-	-	intergenic_region	LOC_Os11g45390-LOC_Os11g45400	LOC_Os11g45390 | von Willebrand factor type A domain containing protein, putative, expressed	-	LOC_Os11g45400 | glycerol-3-phosphate acyltransferase, putative, expressed	OsGPAT3	0.00704133
P1 (PXO61)	11	27484402	Chr11_27484402	6.81586e-11	1.47554e-16	-	-	1.09065e-08	-	-	intergenic_region	LOC_Os11g45390-LOC_Os11g45400	LOC_Os11g45390 | von Willebrand factor type A domain containing protein, putative, expressed	-	LOC_Os11g45400 | glycerol-3-phosphate acyltransferase, putative, expressed	OsGPAT3	1.83077e-07
P1 (PXO61)	11	27484789	Chr11_27484789	-	2.81164e-17	-	-	-	-	-	intergenic_region	LOC_Os11g45390-LOC_Os11g45400	LOC_Os11g45390 | von Willebrand factor type A domain containing protein, putative, expressed	-	LOC_Os11g45400 | glycerol-3-phosphate acyltransferase, putative, expressed	OsGPAT3	1.18452e-19
P1 (PXO61)	11	27484832	Chr11_27484832	-	5.31774e-10	-	-	-	-	-	intergenic_region	LOC_Os11g45390-LOC_Os11g45400	LOC_Os11g45390 | von Willebrand factor type A domain containing protein, putative, expressed	-	LOC_Os11g45400 | glycerol-3-phosphate acyltransferase, putative, expressed	OsGPAT3	6.54684e-07
P1 (PXO61)	11	27486056	Chr11_27486056	-	-	-	-	3.88277e-09	-	-	Promoter_upstream_gene_variant	LOC_Os11g45400	LOC_Os11g45400 | glycerol-3-phosphate acyltransferase, putative, expressed	OsGPAT3	-	-	-
C5 (GD1358)	11	27486991	Chr11_27486991	2.39657e-10	-	-	-	-	-	9.59473e-11	missense_variant	LOC_Os11g45400	LOC_Os11g45400 | glycerol-3-phosphate acyltransferase, putative, expressed	OsGPAT3	-	-	-
P1 (PXO61)	11	27487061	Chr11_27487061	2.58734e-20	5.03305e-20	-	2.56087e-12	2.35946e-12	-	1.07797e-11	synonymous_variant	LOC_Os11g45400	LOC_Os11g45400 | glycerol-3-phosphate acyltransferase, putative, expressed	OsGPAT3	-	-	0.0190288
P1 (PXO61)	11	27488754	Chr11_27488754	-	1.18811e-08	-	-	-	-	-	intron_variant	LOC_Os11g45400	LOC_Os11g45400 | glycerol-3-phosphate acyltransferase, putative, expressed	OsGPAT3	-	-	8.84966e-06
P1 (PXO61)	11	27488755	Chr11_27488755	-	1.74559e-08	-	-	-	-	-	intron_variant	LOC_Os11g45400	LOC_Os11g45400 | glycerol-3-phosphate acyltransferase, putative, expressed	OsGPAT3	-	-	9.88218e-06
P1 (PXO61)	11	27488826	Chr11_27488826	-	2.16283e-08	-	-	-	-	-	intron_variant	LOC_Os11g45400	LOC_Os11g45400 | glycerol-3-phosphate acyltransferase, putative, expressed	OsGPAT3	-	-	6.73202e-06
P1 (PXO61)	11	27488833	Chr11_27488833	5.13924e-09	1.71183e-09	-	-	-	-	-	intron_variant	LOC_Os11g45400	LOC_Os11g45400 | glycerol-3-phosphate acyltransferase, putative, expressed	OsGPAT3	-	-	8.07298e-06
P1 (PXO61)	11	27488862	Chr11_27488862	-	8.28769e-09	-	-	-	-	-	intron_variant	LOC_Os11g45400	LOC_Os11g45400 | glycerol-3-phosphate acyltransferase, putative, expressed	OsGPAT3	-	-	1.56041e-06
P1 (PXO61)	11	27488889	Chr11_27488889	-	1.37588e-08	-	-	6.71123e-10	-	-	intron_variant	LOC_Os11g45400	LOC_Os11g45400 | glycerol-3-phosphate acyltransferase, putative, expressed	OsGPAT3	-	-	8.39085e-07
P1 (PXO61)	11	27488922	Chr11_27488922	4.19184e-13	1.77555e-13	-	-	2.06786e-12	-	-	intron_variant	LOC_Os11g45400	LOC_Os11g45400 | glycerol-3-phosphate acyltransferase, putative, expressed	OsGPAT3	-	-	0.00595168
P1 (PXO61)	11	27488934	Chr11_27488934	7.55323e-09	8.95724e-09	-	-	2.61641e-10	-	-	intron_variant	LOC_Os11g45400	LOC_Os11g45400 | glycerol-3-phosphate acyltransferase, putative, expressed	OsGPAT3	-	-	2.73024e-05
P1 (PXO61)	11	27488938	Chr11_27488938	-	7.04823e-09	-	-	2.36767e-08	-	-	intron_variant	LOC_Os11g45400	LOC_Os11g45400 | glycerol-3-phosphate acyltransferase, putative, expressed	OsGPAT3	-	-	3.22992e-06
P1 (PXO61)	11	27489020	Chr11_27489020	8.33599e-10	1.74005e-12	-	-	2.51836e-09	-	-	intron_variant	LOC_Os11g45400	LOC_Os11g45400 | glycerol-3-phosphate acyltransferase, putative, expressed	OsGPAT3	-	-	4.60694e-09
P1 (PXO61)	11	27489095	Chr11_27489095	-	-	-	-	5.89533e-09	-	-	synonymous_variant	LOC_Os11g45400	LOC_Os11g45400 | glycerol-3-phosphate acyltransferase, putative, expressed	OsGPAT3	-	-	-
P1 (PXO61)	11	27489538	Chr11_27489538	-	1.01999e-09	-	-	-	-	-	synonymous_variant	LOC_Os11g45400	LOC_Os11g45400 | glycerol-3-phosphate acyltransferase, putative, expressed	OsGPAT3	-	-	8.36317e-14
P1 (PXO61)	11	27489595	Chr11_27489595	-	1.76467e-09	-	-	-	-	-	synonymous_variant	LOC_Os11g45400	LOC_Os11g45400 | glycerol-3-phosphate acyltransferase, putative, expressed	OsGPAT3	-	-	5.0709e-14
P1 (PXO61)	11	27489598	Chr11_27489598	-	4.03656e-10	-	-	-	-	-	synonymous_variant	LOC_Os11g45400	LOC_Os11g45400 | glycerol-3-phosphate acyltransferase, putative, expressed	OsGPAT3	-	-	1.71996e-14
P1 (PXO61)	11	27489601	Chr11_27489601	-	6.16115e-10	-	-	-	-	-	synonymous_variant	LOC_Os11g45400	LOC_Os11g45400 | glycerol-3-phosphate acyltransferase, putative, expressed	OsGPAT3	-	-	2.75068e-14
P1 (PXO61)	11	27489727	Chr11_27489727	8.07292e-15	1.93207e-16	-	3.37647e-08	1.03662e-11	-	2.69961e-09	synonymous_variant	LOC_Os11g45400	LOC_Os11g45400 | glycerol-3-phosphate acyltransferase, putative, expressed	OsGPAT3	-	-	0.00396965
P1 (PXO61)	11	27489986	Chr11_27489986	1.27917e-18	8.02199e-20	-	1.39431e-11	1.56084e-11	-	5.39137e-11	missense_variant	LOC_Os11g45400	LOC_Os11g45400 | glycerol-3-phosphate acyltransferase, putative, expressed	OsGPAT3	-	-	0.0184537
P1 (PXO61)	11	27490020	Chr11_27490020	-	4.51848e-10	-	-	-	-	-	3_prime_UTR_variant	LOC_Os11g45400	LOC_Os11g45400 | glycerol-3-phosphate acyltransferase, putative, expressed	OsGPAT3	-	-	8.15966e-16
P1 (PXO61)	11	27490288	Chr11_27490288	7.44961e-17	3.7521e-17	-	2.79792e-11	3.12413e-10	-	1.93592e-10	intergenic_region	LOC_Os11g45400-LOC_Os11g45410	LOC_Os11g45400 | glycerol-3-phosphate acyltransferase, putative, expressed	OsGPAT3	LOC_Os11g45410 | expressed protein	-	0.0183121
P1 (PXO61)	11	27490432	Chr11_27490432	-	8.66431e-09	-	-	-	-	-	intergenic_region	LOC_Os11g45400-LOC_Os11g45410	LOC_Os11g45400 | glycerol-3-phosphate acyltransferase, putative, expressed	OsGPAT3	LOC_Os11g45410 | expressed protein	-	1.39439e-12
P1 (PXO61)	11	27490654	Chr11_27490654	4.13439e-13	8.24934e-13	-	-	4.02742e-09	-	-	intergenic_region	LOC_Os11g45400-LOC_Os11g45410	LOC_Os11g45400 | glycerol-3-phosphate acyltransferase, putative, expressed	OsGPAT3	LOC_Os11g45410 | expressed protein	-	0.00168207
P1 (PXO61)	11	27490677	Chr11_27490677	2.92084e-18	1.14787e-20	-	2.47999e-11	1.18146e-10	-	2.53231e-09	intergenic_region	LOC_Os11g45400-LOC_Os11g45410	LOC_Os11g45400 | glycerol-3-phosphate acyltransferase, putative, expressed	OsGPAT3	LOC_Os11g45410 | expressed protein	-	0.0157982
P1 (PXO61)	11	27490697	Chr11_27490697	5.18418e-13	3.60926e-16	-	-	4.85456e-09	-	-	intergenic_region	LOC_Os11g45400-LOC_Os11g45410	LOC_Os11g45400 | glycerol-3-phosphate acyltransferase, putative, expressed	OsGPAT3	LOC_Os11g45410 | expressed protein	-	8.29399e-10
P1 (PXO61)	11	27490714	Chr11_27490714	-	2.28832e-08	-	-	-	-	-	intergenic_region	LOC_Os11g45400-LOC_Os11g45410	LOC_Os11g45400 | glycerol-3-phosphate acyltransferase, putative, expressed	OsGPAT3	LOC_Os11g45410 | expressed protein	-	2.99401e-09
P1 (PXO61)	11	27490727	Chr11_27490727	-	3.57468e-09	-	-	-	-	-	intergenic_region	LOC_Os11g45400-LOC_Os11g45410	LOC_Os11g45400 | glycerol-3-phosphate acyltransferase, putative, expressed	OsGPAT3	LOC_Os11g45410 | expressed protein	-	1.52393e-08
P1 (PXO61)	11	27490864	Chr11_27490864	3.89451e-20	1.40603e-19	-	3.76664e-12	9.11291e-13	-	9.5627e-11	intergenic_region	LOC_Os11g45400-LOC_Os11g45410	LOC_Os11g45400 | glycerol-3-phosphate acyltransferase, putative, expressed	OsGPAT3	LOC_Os11g45410 | expressed protein	-	0.0684374
P1 (PXO61)	11	27490870	Chr11_27490870	-	2.48024e-08	-	-	-	-	-	intergenic_region	LOC_Os11g45400-LOC_Os11g45410	LOC_Os11g45400 | glycerol-3-phosphate acyltransferase, putative, expressed	OsGPAT3	LOC_Os11g45410 | expressed protein	-	1.85255e-13
P1 (PXO61)	11	27491016	Chr11_27491016	4.73052e-10	9.69562e-13	-	-	1.37918e-09	-	-	intergenic_region	LOC_Os11g45400-LOC_Os11g45410	LOC_Os11g45400 | glycerol-3-phosphate acyltransferase, putative, expressed	OsGPAT3	LOC_Os11g45410 | expressed protein	-	2.91512e-08
P1 (PXO61)	11	27491132	Chr11_27491132	-	1.21694e-08	-	-	-	-	-	intergenic_region	LOC_Os11g45400-LOC_Os11g45410	LOC_Os11g45400 | glycerol-3-phosphate acyltransferase, putative, expressed	OsGPAT3	LOC_Os11g45410 | expressed protein	-	2.76078e-14
P1 (PXO61)	11	27491259	Chr11_27491259	2.12151e-18	1.99408e-18	-	2.10082e-12	1.57417e-10	-	2.21302e-11	intergenic_region	LOC_Os11g45400-LOC_Os11g45410	LOC_Os11g45400 | glycerol-3-phosphate acyltransferase, putative, expressed	OsGPAT3	LOC_Os11g45410 | expressed protein	-	0.0219248
P1 (PXO61)	11	27491512	Chr11_27491512	-	2.45274e-10	-	-	-	-	-	intergenic_region	LOC_Os11g45400-LOC_Os11g45410	LOC_Os11g45400 | glycerol-3-phosphate acyltransferase, putative, expressed	OsGPAT3	LOC_Os11g45410 | expressed protein	-	8.49747e-15
P1 (PXO61)	11	27491514	Chr11_27491514	-	5.43759e-10	-	-	-	-	-	intergenic_region	LOC_Os11g45400-LOC_Os11g45410	LOC_Os11g45400 | glycerol-3-phosphate acyltransferase, putative, expressed	OsGPAT3	LOC_Os11g45410 | expressed protein	-	1.0115e-14
P1 (PXO61)	11	27491623	Chr11_27491623	4.76237e-18	9.45413e-20	-	3.83039e-11	5.14668e-12	-	1.8377e-10	intergenic_region	LOC_Os11g45400-LOC_Os11g45410	LOC_Os11g45400 | glycerol-3-phosphate acyltransferase, putative, expressed	OsGPAT3	LOC_Os11g45410 | expressed protein	-	0.00635333
P1 (PXO61)	11	27491863	Chr11_27491863	-	1.12975e-08	-	-	-	-	-	intergenic_region	LOC_Os11g45400-LOC_Os11g45410	LOC_Os11g45400 | glycerol-3-phosphate acyltransferase, putative, expressed	OsGPAT3	LOC_Os11g45410 | expressed protein	-	2.72186e-12
P1 (PXO61)	11	27491984	Chr11_27491984	8.08297e-14	2.36111e-17	-	-	3.71244e-10	-	5.65906e-09	intergenic_region	LOC_Os11g45400-LOC_Os11g45410	LOC_Os11g45400 | glycerol-3-phosphate acyltransferase, putative, expressed	OsGPAT3	LOC_Os11g45410 | expressed protein	-	1.26665e-05
P1 (PXO61)	11	27492054	Chr11_27492054	6.30514e-19	1.04757e-20	-	2.12336e-12	3.72507e-11	-	1.0051e-11	intergenic_region	LOC_Os11g45400-LOC_Os11g45410	LOC_Os11g45400 | glycerol-3-phosphate acyltransferase, putative, expressed	OsGPAT3	LOC_Os11g45410 | expressed protein	-	0.0162146
P1 (PXO61)	11	27492750	Chr11_27492750	2.69523e-08	9.18067e-10	-	-	-	-	-	intron_variant	LOC_Os11g45410	LOC_Os11g45410 | expressed protein	-	-	-	0.000100467
P1 (PXO61)	11	27492923	Chr11_27492923	-	5.0072e-10	-	-	-	-	-	intron_variant	LOC_Os11g45410	LOC_Os11g45410 | expressed protein	-	-	-	1.35924e-09
P1 (PXO61)	11	27493221	Chr11_27493221	-	1.98053e-09	-	-	-	-	-	intron_variant	LOC_Os11g45410	LOC_Os11g45410 | expressed protein	-	-	-	4.48075e-09
C5 (GD1358)	11	27493226	Chr11_27493226	-	-	-	-	-	-	3.87095e-08	intron_variant	LOC_Os11g45410	LOC_Os11g45410 | expressed protein	-	-	-	-
P1 (PXO61)	11	27493396	Chr11_27493396	-	1.05033e-09	-	-	-	-	-	intron_variant	LOC_Os11g45410	LOC_Os11g45410 | expressed protein	-	-	-	1.00777e-08
C5 (GD1358)	11	27493763	Chr11_27493763	-	-	-	-	-	-	1.93816e-08	intron_variant	LOC_Os11g45410	LOC_Os11g45410 | expressed protein	-	-	-	-
P1 (PXO61)	11	27494006	Chr11_27494006	-	2.76918e-10	-	-	-	-	-	intron_variant	LOC_Os11g45410	LOC_Os11g45410 | expressed protein	-	-	-	2.97232e-08
P1 (PXO61)	11	27494007	Chr11_27494007	-	2.72149e-10	-	-	-	-	-	intron_variant	LOC_Os11g45410	LOC_Os11g45410 | expressed protein	-	-	-	2.02553e-08
P1 (PXO61)	11	27494175	Chr11_27494175	-	8.02602e-11	-	-	-	-	-	intron_variant	LOC_Os11g45410	LOC_Os11g45410 | expressed protein	-	-	-	2.75182e-10
P1 (PXO61)	11	27494377	Chr11_27494377	-	3.96564e-10	-	-	-	-	-	splice_donor_variant&intron_variant	LOC_Os11g45410	LOC_Os11g45410 | expressed protein	-	-	-	1.1555e-09
C5 (GD1358)	11	27494637	Chr11_27494637	-	-	-	-	-	-	2.30148e-08	intron_variant	LOC_Os11g45410	LOC_Os11g45410 | expressed protein	-	-	-	-
P1 (PXO61)	11	27494728	Chr11_27494728	-	2.46092e-09	-	-	-	-	-	intron_variant	LOC_Os11g45410	LOC_Os11g45410 | expressed protein	-	-	-	3.28339e-08
P1 (PXO61)	11	27494790	Chr11_27494790	2.20647e-19	5.66574e-21	-	5.69149e-12	6.614e-12	-	2.21054e-11	intron_variant	LOC_Os11g45410	LOC_Os11g45410 | expressed protein	-	-	-	0.0128409
P1 (PXO61)	11	27494815	Chr11_27494815	-	6.27684e-09	-	-	-	-	-	intron_variant	LOC_Os11g45410	LOC_Os11g45410 | expressed protein	-	-	-	1.43176e-08
P1 (PXO61)	11	27494831	Chr11_27494831	-	2.23266e-08	-	-	-	-	-	intron_variant	LOC_Os11g45410	LOC_Os11g45410 | expressed protein	-	-	-	5.15798e-08
P1 (PXO61)	11	27495156	Chr11_27495156	-	1.28485e-08	-	-	-	-	-	synonymous_variant	LOC_Os11g45410	LOC_Os11g45410 | expressed protein	-	-	-	2.40553e-08
P1 (PXO61)	11	27495684	Chr11_27495684	-	1.37915e-09	-	-	-	-	-	synonymous_variant	LOC_Os11g45410	LOC_Os11g45410 | expressed protein	-	-	-	2.21302e-09
P1 (PXO61)	11	27495899	Chr11_27495899	-	2.36764e-09	-	-	-	-	-	missense_variant	LOC_Os11g45410	LOC_Os11g45410 | expressed protein	-	-	-	4.07011e-09
C5 (GD1358)	11	27496063	Chr11_27496063	-	-	-	-	-	-	2.8113e-08	missense_variant	LOC_Os11g45410	LOC_Os11g45410 | expressed protein	-	-	-	-
P1 (PXO61)	11	27496126	Chr11_27496126	9.8793e-19	1.11412e-18	-	9.45358e-12	2.48379e-11	-	4.44023e-12	missense_variant	LOC_Os11g45410	LOC_Os11g45410 | expressed protein	-	-	-	0.0185958
[truncated: 4,237 more rows]

## Sheet: S6
Supplemental Data. Zhang et al. (2021). Plant Cell.
[truncated: 77 more rows]

## Sheet: S7
Supplemental Data. Zhang et al. (2021). Plant Cell.
[truncated: 18,147 more rows]

[truncated: 1 more sheets: S8]
