# Supplementary material for: Reciprocal adaptation of rice and Xanthomonas oryzae pv. oryzae: cross-species 2D GWAS reveals the underlying genetics
Source: Plant Cell. 2021 Jun 2;33(8):2538–61. doi: 10.1093/plcell/koab146 (PMC8408478; doi:10.1093/plcell/koab146)
Supplement: koab146_Supplementary_Data [file koab146_supplementary_data.zip › tpc.01058.2020-s05.xlsx]

## Sheet: Sheet0
Supplemental Data Set S9. Summary of statistical tests.
Sheet number	To support
Sheet1	Figure 2
Sheet2	Figure 4
Sheet3	Supplemental Figure S7
Sheet4	Supplemental Figure S9

## Sheet: Sheet1
Figure 2B
C3
Pearson's Chi-squared test
	df	X-squared	P value
XI vs. GJ	4	9.1292	0.05795
Chinese vs. Overseas	4	26.367	2.669e-05
CHN-MV vs. CHN-LAN	4	43.97	6.509e-09
C5
Pearson's Chi-squared test
	df	X-squared	P value
XI vs. GJ	4	32.522	1.496e-06
Chinese vs. Overseas	4	22.974	0.0001281
CHN-MV vs. CHN-LAN	4	12.677	0.01297
P1
Pearson's Chi-squared test
	df	X-squared	P value
XI vs. GJ	4	102.14	< 2.2e-16
Chinese vs. Overseas	4	10.14	0.03814
CHN-MV vs. CHN-LAN	4	63.379	5.647e-13
P9a
Pearson's Chi-squared test
	df	X-squared	P value
XI vs. GJ	4	128.19	< 2.2e-16
Chinese vs. Overseas	4	15.397	0.003945
CHN-MV vs. CHN-LAN	4	25.19	4.608e-05

## Sheet: Sheet2
Figure 4A
Pearson's Chi-squared test
LOC_OS11g46900	df	X-squared	P value
XI vs. GJ	4	149.73	< 2.2e-16
Chinese vs. Overseas	4	4.7621	0.3126
CHN-MV vs. CHN-LAN	4	26.328	2.717e-05
Figure 4B
Pearson's Chi-squared test
LOC_Os11g46890	df	X-squared	P value
XI vs. GJ	3	124.67	< 2.2e-16
Chinese vs. Overseas	3	9.2004	0.02674
CHN-MV vs. CHN-LAN	3	32.847	3.469e-07
Figure 4C
		ANOVA					Tukey’s HSD post-hoc test
LOC_Os11g46900	df	Sum of Squares	Mean Square	F value	Pr(>F)		$statistics
Treatment (between Haplotypes)	4	9470	2367.5	58.27	<2e-16			MSerror	Df	Mean	CV
Residuals	437	17755	40.6					40.6303	437	12.0134	53.0592
							$parameters
								test	name.t	ntr	StudentizedRange	alpha
								Tukey	Haplotype	5	4.63149	0.01
							$means
								P1	std	N	Min	Max	Q25	Q50	Q75
							hap1	14.9551	7.47289	96	0.77	36.91	10.07	14.07	19.885
							hap2	14.6568	5.96357	151	2.47	33.62	10.205	14.14	18.805
							hap3	4.10971	4.18183	105	0.49	26.99	1.91	2.71	4.21
							hap4	16.3553	7.00435	49	1.36	27.11	12.97	17.94	21.79
							hap5	10.4415	8.57608	41	0.13	23.48	2.23	6.31	19.56
							$groups
								P1	groups
							hap4	16.3553	a
							hap1	14.9551	a
							hap2	14.6568	a
							hap5	10.4415	b
							hap3	4.10971	c
Figure 4D
		ANOVA					Tukey’s HSD post-hoc test
LOC_Os11g46890	df	Sum of Squares	Mean Square	F value	Pr(>F)		$statistics
Treatment (between Haplotypes)	3	14141	4714	137.3	<2e-16			MSerror	Df	Mean	CV
Residuals	556	19081	34					34.3191	556	11.8596	49.3965
							$parameters
								test	name.t	ntr	StudentizedRange	alpha
								Tukey	Haplotype	4	4.42288	0.01
							$means
								P1	std	N	Min	Max	Q25	Q50	Q75
							hap1	14.2308	7.43241	61	1.33	34.02	9.66	13.77	18.83
							hap2	15.7058	6.0273	304	0.77	36.91	11.6625	15.73	20.045
							hap3	4.44994	4.69604	163	0.13	26.99	1.975	2.72	4.36
							hap4	8.54438	6.18767	32	1.79	33.08	4.365	7.345	10.295
							$groups
								P1	groups
							hap2	15.7058	a
							hap1	14.2308	a
							hap4	8.54438	b
							hap3	4.44994	c
Figure 4H
Student's t-test
data A	WYG20	WYG20	WYG20
vs.	vs.	vs.	vs.
data B	JK143	JK150	JK151
P value	5.454e-08	1.633e-07	1.737e-05
P value summary	***	***	***
Significantly different (P < 0.05)?	Yes	Yes	Yes
One- or two-sided P value?	Two-sided	Two-sided	Two-sided
df	16	16	16
t	9.5159	8.7769	6.034

## Sheet: Sheet3
Supplemental Figure S7A
Pearson's Chi-squared test
LOC_Os12g29220	df	X-squared	P value
XI vs. GJ	2	164.11	< 2.2e-16
Chinese vs. Overseas	2	5.0094	0.0817
CHN-MV vs. CHN-LAN	2	4.9238	0.08527
Supplemental Figure S7B
ANOVA							Tukey’s HSD post-hoc test
LOC_Os12g29220 (Whole panel)	df	Sum of Squares	Mean Square	F value	Pr(>F)		$statistics
Treatment (between Haplotypes)	2	5947	2973.4	102	<2e-16			MSerror	Df	Mean	CV
Residuals	282	8222	29.2					29.1562	282	7.86393	68.6635
							$parameters
								test	name.t	ntr	StudentizedRange	alpha
								Tukey	Haplotype	3	5.12521	0.001
							$means
								P9a	std	N	Min	Max	Q25	Q50	Q75
							hap1	5.50199	5.06843	176	0.74	28.78	2.6825	3.54	6.0375
							hap2	5.73961	5.4918	51	1.73	28.58	3.105	3.96	5.61
							hap3	16.8991	6.23866	58	2.01	27.22	12.795	18.17	21.07
							$groups
								P9a	groups
							hap3	16.8991	a
							hap2	5.73961	b
							hap1	5.50199	b
ANOVA							Tukey’s HSD post-hoc test
LOC_Os12g29220 (XI panel)	df	Sum of Squares	Mean Square	F value	Pr(>F)		$statistics
Treatment (between Haplotypes)	2	4287	2143.5	63.58	<2e-16			MSerror	Df	Mean	CV
Residuals	133	4484	33.7					33.7109	133	10.3174	56.2748
							$parameters
								test	name.t	ntr	StudentizedRange	alpha
								Tukey	Haplotype	3	5.19594	0.001
							$means
								P9a	std	N	Min	Max	Q25	Q50	Q75
							hap1	5.348	5.14016	30	1.32	25.09	2.405	3.395	5.19
							hap2	5.67286	5.59233	49	1.73	28.58	2.84	3.88	5.33
							hap3	16.9256	6.29083	57	2.01	27.22	12.72	18.23	21.13
							$groups
								P9a	groups
							hap3	16.9256	a
							hap2	5.67286	b
							hap1	5.348	b
ANOVA
LOC_Os12g29220 (GJ panel)	df	Sum of Squares	Mean Square	F value	Pr(>F)
Treatment (between Haplotypes)	1	1.6	1.615	0.068	0.795
Residuals	124	2945.1	23.751
ANOVA							Tukey’s HSD post-hoc test
LOC_Os12g29220 (Chinese panel)	df	Sum of Squares	Mean Square	F value	Pr(>F)		$statistics
Treatment (between Haplotypes)	2	3314	1656.9	52.31	<2e-16			MSerror	Df	Mean	CV
Residuals	176	5575	31.7					31.6743	176	8.08849	69.5802
							$parameters
								test	name.t	ntr	StudentizedRange	alpha
								Tukey	Haplotype	3	5.16303	0.001
							$means
								P9a	std	N	Min	Max	Q25	Q50	Q75
							hap1	5.78373	5.25003	118	0.74	25.09	2.825	3.69	6.4875
							hap2	6.6472	5.64021	25	1.73	26.2	3.78	4.4	7.26
							hap3	16.6439	6.73228	36	2.01	27.11	12.425	18.11	21.22
							$groups
								P9a	groups
							hap3	16.6439	a
							hap2	6.6472	b
							hap1	5.78373	b
ANOVA							Tukey’s HSD post-hoc test
LOC_Os12g29220 (Overseas panel)	df	Sum of Squares	Mean Square	F value	Pr(>F)		$statistics
Treatment (between Haplotypes)	2	2233	1116.7	43.94	2.6e-14			MSerror	Df	Mean	CV
Residuals	97	2465	25.4					25.4132	97	7.1779	70.2315
							$parameters
								test	name.t	ntr	StudentizedRange	alpha
								Tukey	Haplotype	3	5.24661	0.001
							$means
								P9a	std	N	Min	Max	Q25	Q50	Q75
							hap1	4.98	4.69351	57	0.94	28.78	2.54	3.32	4.99
							hap2	4.9268	5.40748	25	1.82	28.58	2.58	3.49	4.27
							hap3	17.2644	5.58184	18	5.58	27.22	13.995	18.465	20.3675
							$groups
								P9a	groups
							hap3	17.2644	a
							hap1	4.98	b
							hap2	4.9268	b
ANOVA							Tukey’s HSD post-hoc test										Tukey’s HSD post-hoc test										Tukey’s HSD post-hoc test
LOC_Os12g29220 (CHN-LAN panel)	df	Sum of Squares	Mean Square	F value	Pr(>F)		$statistics										$statistics										$statistics
Treatment (between Haplotypes)	2	956	478	11.12	7.45e-05			MSerror	Df	Mean	CV							MSerror	Df	Mean	CV							MSerror	Df	Mean	CV
Residuals	62	2664	43					42.9734	62	10.4251	62.8811							42.9734	62	10.4251	62.8811							42.9734	62	10.4251	62.8811
							$parameters										$parameters										$parameters
								test	name.t	ntr	StudentizedRange	alpha						test	name.t	ntr	StudentizedRange	alpha						test	name.t	ntr	StudentizedRange	alpha
								Tukey	Haplotype	3	3.39589	0.05						Tukey	Haplotype	3	4.27681	0.01						Tukey	Haplotype	3	5.35499	0.001
							$means										$means										$means
								P9a	std	N	Min	Max	Q25	Q50	Q75			P9a	std	N	Min	Max	Q25	Q50	Q75			P9a	std	N	Min	Max	Q25	Q50	Q75
							hap1	7.58711	5.45725	38	1.74	24.08	3.035	6.21	10.3925		hap1	7.58711	5.45725	38	1.74	24.08	3.035	6.21	10.3925		hap1	7.58711	5.45725	38	1.74	24.08	3.035	6.21	10.3925
							hap2	10.39	8.17717	9	1.73	26.2	4.57	8.17	13.99		hap2	10.39	8.17717	9	1.73	26.2	4.57	8.17	13.99		hap2	10.39	8.17717	9	1.73	26.2	4.57	8.17	13.99
							hap3	16.4339	7.7744	18	2.01	27.11	11.7575	17.585	21.84		hap3	16.4339	7.7744	18	2.01	27.11	11.7575	17.585	21.84		hap3	16.4339	7.7744	18	2.01	27.11	11.7575	17.585	21.84
							$groups										$groups										$groups
								P9a	groups									P9a	groups									P9a	groups
							hap3	16.4339	a								hap3	16.4339	a								hap3	16.4339	a
							hap2	10.39	ab								hap2	10.39	ab								hap2	10.39	ab
							hap1	7.58711	b								hap1	7.58711	b								hap1	7.58711	b
ANOVA							Tukey’s HSD post-hoc test
LOC_Os12g29220 (CHN-MV panel)	df	Sum of Squares	Mean Square	F value	Pr(>F)		$statistics
Treatment (between Haplotypes)	2	2181	1090.7	47.86	1.03e-15			MSerror	Df	Mean	CV
Residuals	111	2530	22.8					22.7879	111	6.75623	70.6558
							$parameters
								test	name.t	ntr	StudentizedRange	alpha
								Tukey	Haplotype	3	5.2229	0.001
							$means
								P9a	std	N	Min	Max	Q25	Q50	Q75
							hap1	4.92713	4.95633	80	0.74	25.09	2.6275	3.385	4.325
							hap2	4.54188	1.45059	16	2.61	7.84	3.7525	4.09	5.38
							hap3	16.8539	5.72526	18	7.06	26.02	12.795	18.89	21.0325
							$groups
								P9a	groups
							hap3	16.8539	a
							hap1	4.92713	b
							hap2	4.54188	b
Supplemental Figure S7C
Student's t-test
Hap1 & Hap2	C1	C2	C3	C4	C5	C6	C7	GIV	GV	P1	P3b	P3c	P4	P5	P6	P6d	P7	P8	P9a	P9b	P9c	P9d	P10
vs.
Hap3
P value	0.8231	0.6679	0.2694	0.3711	0.3969	0.6626	0.7589	0.6862	0.5321	0.9784	0.9966	0.4212	0.3352	0.1531	0.6504	0.6918	0.1797	0.3917	5.663e-05	0.1578	0.5934	0.3561	0.848
P value summary	n.s.	n.s.	n.s.	n.s.	n.s.	n.s.	n.s.	n.s.	n.s.	n.s.	n.s.	n.s.	n.s.	n.s.	n.s.	n.s.	n.s.	n.s.	***	n.s.	n.s.	n.s.	n.s.
Significantly different (P < 0.05)?	No	No	No	No	No	No	No	No	No	No	No	No	No	No	No	No	No	No	Yes	No	No	No	No
One- or two-sided P value?	Two-sided	Two-sided	Two-sided	Two-sided	Two-sided	Two-sided	Two-sided	Two-sided	Two-sided	Two-sided	Two-sided	Two-sided	Two-sided	Two-sided	Two-sided	Two-sided	Two-sided	Two-sided	Two-sided	Two-sided	Two-sided	Two-sided	Two-sided
df	57	57	57	57	57	57	57	57	57	57	57	57	57	57	57	57	57	57	57	56	56	56	57
t	0.22465	-0.43121	-1.1154	-0.90152	-0.85354	-0.4386	-0.30846	0.40604	0.62867	-0.027205	-0.0042594	-0.81027	-0.97191	-1.448	-0.45564	-0.39849	-1.3583	-0.86316	-4.3518	-1.4315	-0.53701	0.93044	-0.19259
Supplemental Figure S7D
Pearson's Chi-squared test
LOC_Os11g47240	df	X-squared	P value
XI vs. GJ	2	57.953	2.604e-13
Chinese vs. Overseas	2	49.383	1.89e-11
CHN-MV vs. CHN-LAN	2	7.408	0.02463
Supplemental Figure S7E
ANOVA							Tukey’s HSD post-hoc test										Tukey’s HSD post-hoc test
LOC_Os11g47240 (Whole panel)	df	Sum of Squares	Mean Square	F value	Pr(>F)		$statistics										$statistics
Treatment (between Haplotypes)	2	7896	3948	110.8	<2e-16			MSerror	Df	Mean	CV							MSerror	Df	Mean	CV
Residuals	433	15434	36					35.6454	433	12.6966	47.0234							35.6454	433	12.6966	47.0234
							$parameters										$parameters
								test	name.t	ntr	StudentizedRange	alpha						test	name.t	ntr	StudentizedRange	alpha
								Tukey	Haplotype	3	4.14212	0.01						Tukey	Haplotype	3	5.10353	0.001
							$means										$means
								P1	std	N	Min	Max	Q25	Q50	Q75			P1	std	N	Min	Max	Q25	Q50	Q75
							hap1	13.7113	6.70457	230	0.77	34.02	8.9225	13.72	18.6525		hap1	13.7113	6.70457	230	0.77	34.02	8.9225	13.72	18.6525
							hap2	15.6316	5.96282	141	1.36	33.08	11.1	15.57	20.27		hap2	15.6316	5.96282	141	1.36	33.08	11.1	15.57	20.27
							hap3	2.73923	1.59542	65	0.13	8.63	1.76	2.31	3.28		hap3	2.73923	1.59542	65	0.13	8.63	1.76	2.31	3.28
							$groups										$groups
								P1	groups									P1	groups
							hap2	15.6316	a								hap2	15.6316	a
							hap1	13.7113	b								hap1	13.7113	a
							hap3	2.73923	c								hap3	2.73923	b
ANOVA							Tukey’s HSD post-hoc test
LOC_Os11g47240 (XI panel)	df	Sum of Squares	Mean Square	F value	Pr(>F)		$statistics
Treatment (between Haplotypes)	2	7874	3937	134.4	<2e-16			MSerror	Df	Mean	CV
Residuals	233	6826	29					29.295	233	11.9927	45.1315
							$parameters
								test	name.t	ntr	StudentizedRange	alpha
								Tukey	Haplotype	3	5.13837	0.001
							$means
								P1	std	N	Min	Max	Q25	Q50	Q75
							hap1	13.7822	6.4618	93	0.77	34.02	9.66	14.37	18.57
							hap2	17.205	5.97954	80	1.36	29.37	13.7025	18.3	21.815
							hap3	2.73238	1.60472	63	0.13	8.63	1.765	2.31	3.21
							$groups
								P1	groups
							hap2	17.205	a
							hap1	13.7822	b
							hap3	2.73238	c
ANOVA
LOC_Os11g47240 (GJ panel)	df	Sum of Squares	Mean Square	F value	Pr(>F)
Treatment (between Haplotypes)	1	0	0.27	0.007	0.935
Residuals	162	6621	40.87
ANOVA							Tukey’s HSD post-hoc test										Tukey’s HSD post-hoc test
LOC_Os11g47240 (Chinese panel)	df	Sum of Squares	Mean Square	F value	Pr(>F)		$statistics										$statistics
Treatment (between Haplotypes)	2	3026	1513.1	45.59	<2e-16			MSerror	Df	Mean	CV							MSerror	Df	Mean	CV
Residuals	265	8795	33.2					33.1884	265	13.5952	42.3749							33.1884	265	13.5952	42.3749
							$parameters										$parameters
								test	name.t	ntr	StudentizedRange	alpha						test	name.t	ntr	StudentizedRange	alpha
								Tukey	Haplotype	3	4.15605	0.01						Tukey	Haplotype	3	5.12922	0.001
							$means										$means
								P1	std	N	Min	Max	Q25	Q50	Q75			P1	std	N	Min	Max	Q25	Q50	Q75
							hap1	13.4745	6.16706	129	0.77	28.84	8.96	13.77	18.17		hap1	13.4745	6.16706	129	0.77	28.84	8.96	13.77	18.17
							hap2	15.7292	5.7664	117	1.36	33.08	11.07	15.18	20.27		hap2	15.7292	5.7664	117	1.36	33.08	11.07	15.18	20.27
							hap3	2.95318	1.82028	22	1.11	8.63	1.9025	2.375	3.105		hap3	2.95318	1.82028	22	1.11	8.63	1.9025	2.375	3.105
							$groups										$groups
								P1	groups									P1	groups
							hap2	15.7292	a								hap2	15.7292	a
							hap1	13.4745	b								hap1	13.4745	a
							hap3	2.95318	c								hap3	2.95318	b
ANOVA							Tukey’s HSD post-hoc test										Tukey’s HSD post-hoc test
LOC_Os11g47240 (Overseas panel)	df	Sum of Squares	Mean Square	F value	Pr(>F)		$statistics										$statistics
Treatment (between Haplotypes)	2	4032	2015.9	49.4	<2e-16			MSerror	Df	Mean	CV							MSerror	Df	Mean	CV
Residuals	157	6408	40.8					40.8126	157	11.1261	57.419							40.8126	157	11.1261	57.419
							$parameters										$parameters
								test	name.t	ntr	StudentizedRange	alpha						test	name.t	ntr	StudentizedRange	alpha
								Tukey	Haplotype	3	3.34625	0.05						Tukey	Haplotype	3	5.17531	0.001
							$means										$means
								P1	std	N	Min	Max	Q25	Q50	Q75			P1	std	N	Min	Max	Q25	Q50	Q75
							hap1	13.884	7.42729	97	1.73	34.02	8.79	13.21	18.76		hap1	13.884	7.42729	97	1.73	34.02	8.79	13.21	18.76
							hap2	14.8695	6.97674	22	1.93	24.59	13.835	15.78	19.79		hap2	14.8695	6.97674	22	1.93	24.59	13.835	15.78	19.79
							hap3	2.59244	1.49671	41	0.13	8.09	1.64	2.19	3.28		hap3	2.59244	1.49671	41	0.13	8.09	1.64	2.19	3.28
							$groups										$groups
								P1	groups									P1	groups
							hap2	14.8695	a								hap2	14.8695	a
							hap1	13.884	a								hap1	13.884	a
							hap3	2.59244	b								hap3	2.59244	b
ANOVA							Tukey’s HSD post-hoc test										Tukey’s HSD post-hoc test										Tukey’s HSD post-hoc test
LOC_Os11g47240 (CHN-LAN panel)	df	Sum of Squares	Mean Square	F value	Pr(>F)		$statistics										$statistics										$statistics
Treatment (between Haplotypes)	2	490	245.01	8.073	0.000621			MSerror	Df	Mean	CV							MSerror	Df	Mean	CV							MSerror	Df	Mean	CV
Residuals	84	2549	30.35					30.3503	84	15.8752	34.7027							30.3503	84	15.8752	34.7027							30.3503	84	15.8752	34.7027
							$parameters										$parameters										$parameters
								test	name.t	ntr	StudentizedRange	alpha						test	name.t	ntr	StudentizedRange	alpha						test	name.t	ntr	StudentizedRange	alpha
								Tukey	Haplotype	3	3.37425	0.05						Tukey	Haplotype	3	4.23487	0.01						Tukey	Haplotype	3	5.27595	0.001
							$means										$means										$means
								P1	std	N	Min	Max	Q25	Q50	Q75			P1	std	N	Min	Max	Q25	Q50	Q75			P1	std	N	Min	Max	Q25	Q50	Q75
							hap1	14.9171	5.54913	42	2.73	25.97	11.525	14.7	18.615		hap1	14.9171	5.54913	42	2.73	25.97	11.525	14.7	18.615		hap1	14.9171	5.54913	42	2.73	25.97	11.525	14.7	18.615
							hap2	17.4246	5.53499	43	7.9	33.08	12.99	16.46	21.805		hap2	17.4246	5.53499	43	7.9	33.08	12.99	16.46	21.805		hap2	17.4246	5.53499	43	7.9	33.08	12.99	16.46	21.805
							hap3	2.68	0.452548	2	2.36	3	2.52	2.68	2.84		hap3	2.68	0.452548	2	2.36	3	2.52	2.68	2.84		hap3	2.68	0.452548	2	2.36	3	2.52	2.68	2.84
							$groups										$groups										$groups
								P1	groups									P1	groups									P1	groups
							hap2	17.4246	a								hap2	17.4246	a								hap2	17.4246	a
							hap1	14.9171	a								hap1	14.9171	a								hap1	14.9171	a
							hap3	2.68	b								hap3	2.68	b								hap3	2.68	a
ANOVA							Tukey’s HSD post-hoc test										Tukey’s HSD post-hoc test										Tukey’s HSD post-hoc test
LOC_Os11g47240 (CHN-MV panel)	df	Sum of Squares	Mean Square	F value	Pr(>F)		$statistics										$statistics										$statistics
Treatment (between Haplotypes)	2	2192	1095.9	32.95	6.7e-13			MSerror	Df	Mean	CV							MSerror	Df	Mean	CV							MSerror	Df	Mean	CV
Residuals	178	5920	33.3					33.2601	178	12.4992	46.1401							33.2601	178	12.4992	46.1401							33.2601	178	12.4992	46.1401
							$parameters										$parameters										$parameters
								test	name.t	ntr	StudentizedRange	alpha						test	name.t	ntr	StudentizedRange	alpha						test	name.t	ntr	StudentizedRange	alpha
								Tukey	Haplotype	3	3.34247	0.05						Tukey	Haplotype	3	4.17371	0.01						Tukey	Haplotype	3	5.16189	0.001
							$means										$means										$means
								P1	std	N	Min	Max	Q25	Q50	Q75			P1	std	N	Min	Max	Q25	Q50	Q75			P1	std	N	Min	Max	Q25	Q50	Q75
							hap1	12.7781	6.35761	87	0.77	28.84	8.04	13.26	17.29		hap1	12.7781	6.35761	87	0.77	28.84	8.04	13.26	17.29		hap1	12.7781	6.35761	87	0.77	28.84	8.04	13.26	17.29
							hap2	14.744	5.70391	74	1.36	29.37	10.16	13.715	19.56		hap2	14.744	5.70391	74	1.36	29.37	10.16	13.715	19.56		hap2	14.744	5.70391	74	1.36	29.37	10.16	13.715	19.56
							hap3	2.9805	1.90861	20	1.11	8.63	1.85	2.24	3.31		hap3	2.9805	1.90861	20	1.11	8.63	1.85	2.24	3.31		hap3	2.9805	1.90861	20	1.11	8.63	1.85	2.24	3.31
							$groups										$groups										$groups
								P1	groups									P1	groups									P1	groups
							hap2	14.744	a								hap2	14.744	a								hap2	14.744	a
							hap1	12.7781	a								hap1	12.7781	a								hap1	12.7781	a
							hap3	2.9805	b								hap3	2.9805	b								hap3	2.9805	b

## Sheet: Sheet4
Supplemental Figure S9A
Pearson's Chi-squared test
LOC_Os11g46250	df	X-squared	P value
XI vs. GJ	2	28.484	6.528e-07
CHN vs. Overseas	2	1.2193	0.5435
CHN-MV vs. CHN-LAN	2	20.347	3.817e-05
Supplemental Figure S9B
ANOVA							Tukey’s HSD post-hoc test										Tukey’s HSD post-hoc test										Tukey’s HSD post-hoc test
LOC_Os11g46250 (Whole panel)	df	Sum of Squares	Mean Square	F value	Pr(>F)		$statistics										$statistics										$statistics
Treatment (between Haplotypes)	2	8243	4121	92.39	<2e-16			MSerror	Df	Mean	CV							MSerror	Df	Mean	CV							MSerror	Df	Mean	CV
Residuals	565	25206	45					44.6118	565	12.2981	54.3107							44.6118	565	12.2981	54.3107							44.6118	565	12.2981	54.3107
							$parameters										$parameters										$parameters
								test	name.t	ntr	StudentizedRange	alpha						test	name.t	ntr	StudentizedRange	alpha						test	name.t	ntr	StudentizedRange	alpha
								Tukey	Haplotype	3	3.32327	0.05						Tukey	Haplotype	3	4.137	0.01						Tukey	Haplotype	3	5.09412	0.001
							$means										$means										$means
								P1	std	N	Min	Max	Q25	Q50	Q75			P1	std	N	Min	Max	Q25	Q50	Q75			P1	std	N	Min	Max	Q25	Q50	Q75
							hap1	14.0083	7.17849	470	0.6	36.91	9.26	14.22	19.4325		hap1	14.0083	7.17849	470	0.6	36.91	9.26	14.22	19.4325		hap1	14.0083	7.17849	470	0.6	36.91	9.26	14.22	19.4325
							hap2	3.22052	3.12409	77	0.13	21.37	1.91	2.66	3.78		hap2	3.22052	3.12409	77	0.13	21.37	1.91	2.66	3.78		hap2	3.22052	3.12409	77	0.13	21.37	1.91	2.66	3.78
							hap3	7.30667	3.84693	21	2.01	17.04	5.31	6.6	9.66		hap3	7.30667	3.84693	21	2.01	17.04	5.31	6.6	9.66		hap3	7.30667	3.84693	21	2.01	17.04	5.31	6.6	9.66
							$groups										$groups										$groups
								P1	groups									P1	groups									P1	groups
							hap1	14.0083	a								hap1	14.0083	a								hap1	14.0083	a
							hap3	7.30667	b								hap3	7.30667	b								hap3	7.30667	b
							hap2	3.22052	c								hap2	3.22052	b								hap2	3.22052	b
ANOVA							Tukey’s HSD post-hoc test										Tukey’s HSD post-hoc test										Tukey’s HSD post-hoc test
LOC_Os11g46250 (XI panel)	df	Sum of Squares	Mean Square	F value	Pr(>F)		$statistics										$statistics										$statistics
Treatment (between Haplotypes)	2	6506	3253	65.21	<2e-16			MSerror	Df	Mean	CV							MSerror	Df	Mean	CV							MSerror	Df	Mean	CV
Residuals	339	16911	50					49.8842	339	11.2584	62.7341							49.8842	339	11.2584	62.7341							49.8842	339	11.2584	62.7341
							$parameters										$parameters										$parameters
								test	name.t	ntr	StudentizedRange	alpha						test	name.t	ntr	StudentizedRange	alpha						test	name.t	ntr	StudentizedRange	alpha
								Tukey	Haplotype	3	3.32914	0.05						Tukey	Haplotype	3	4.1482	0.01						Tukey	Haplotype	3	5.11474	0.001
							$means										$means										$means
								P1	std	N	Min	Max	Q25	Q50	Q75			P1	std	N	Min	Max	Q25	Q50	Q75			P1	std	N	Min	Max	Q25	Q50	Q75
							hap1	13.7092	7.90589	257	0.77	34.02	5.39	15.41	19.71		hap1	13.7092	7.90589	257	0.77	34.02	5.39	15.41	19.71		hap1	13.7092	7.90589	257	0.77	34.02	5.39	15.41	19.71
							hap2	3.2075	3.14275	76	0.13	21.37	1.91	2.61	3.7425		hap2	3.2075	3.14275	76	0.13	21.37	1.91	2.61	3.7425		hap2	3.2075	3.14275	76	0.13	21.37	1.91	2.61	3.7425
							hap3	9.26111	4.59883	9	2.01	17.04	6.6	9.66	11.97		hap3	9.26111	4.59883	9	2.01	17.04	6.6	9.66	11.97		hap3	9.26111	4.59883	9	2.01	17.04	6.6	9.66	11.97
							$groups										$groups										$groups
								P1	groups									P1	groups									P1	groups
							hap1	13.7092	a								hap1	13.7092	a								hap1	13.7092	a
							hap3	9.26111	a								hap3	9.26111	ab								hap3	9.26111	ab
							hap2	3.2075	b								hap2	3.2075	b								hap2	3.2075	b
ANOVA							Tukey’s HSD post-hoc test
LOC_Os11g46250 (GJ panel)	df	Sum of Squares	Mean Square	F value	Pr(>F)		$statistics
Treatment (between Haplotypes)	1	667	667.2	20.49	1.1e-05			MSerror	Df	Mean	CV
Residuals	176	5732	32.6					32.567	176	13.7147	41.6106
							$parameters
								test	name.t	ntr	StudentizedRange	alpha
								Tukey	Haplotype	2	4.7329	0.001
							$means
								P1	std	N	Min	Max	Q25	Q50	Q75
							hap1	14.2116	5.84929	167	2.1	33.16	9.89	13.69	17.9
							hap3	6.17091	2.2856	11	2.58	10.27	5.315	5.8	7.545
							$groups
								P1	groups
							hap1	14.2116	a
							hap3	6.17091	b
ANOVA							Tukey’s HSD post-hoc test										Tukey’s HSD post-hoc test
LOC_Os11g46250 (Chinese panel)	df	Sum of Squares	Mean Square	F value	Pr(>F)		$statistics										$statistics
Treatment (between Haplotypes)	2	5770	2884.9	75.72	<2e-16			MSerror	Df	Mean	CV							MSerror	Df	Mean	CV
Residuals	367	13983	38.1					38.1013	367	12.7294	48.4911							38.1013	367	12.7294	48.4911
							$parameters										$parameters
								test	name.t	ntr	StudentizedRange	alpha						test	name.t	ntr	StudentizedRange	alpha
								Tukey	Haplotype	3	3.32802	0.05						Tukey	Haplotype	3	5.1108	0.001
							$means										$means
								P1	std	N	Min	Max	Q25	Q50	Q75			P1	std	N	Min	Max	Q25	Q50	Q75
							hap1	14.5112	6.57156	307	0.77	33.62	10.015	15.07	19.545		hap1	14.5112	6.57156	307	0.77	33.62	10.015	15.07	19.545
							hap2	3.65481	3.63635	52	0.49	21.37	2.0525	2.75	3.925		hap2	3.65481	3.63635	52	0.49	21.37	2.0525	2.75	3.925
							hap3	5.9	3.06737	11	2.01	11.97	3.945	5.48	6.885		hap3	5.9	3.06737	11	2.01	11.97	3.945	5.48	6.885
							$groups										$groups
								P1	groups									P1	groups
							hap1	14.5112	a								hap1	14.5112	a
							hap3	5.9	b								hap3	5.9	b
							hap2	3.65481	b								hap2	3.65481	b
ANOVA							Tukey’s HSD post-hoc test										Tukey’s HSD post-hoc test
LOC_Os11g46250 (Overseas panel)	df	Sum of Squares	Mean Square	F value	Pr(>F)		$statistics										$statistics
Treatment (between Haplotypes)	2	2395	1197.4	21.11	5.46e-09			MSerror	Df	Mean	CV							MSerror	Df	Mean	CV
Residuals	186	10550	56.7					56.7209	186	11.4256	65.9162							56.7209	186	11.4256	65.9162
							$parameters										$parameters
								test	name.t	ntr	StudentizedRange	alpha						test	name.t	ntr	StudentizedRange	alpha
								Tukey	Haplotype	3	3.34126	0.05						Tukey	Haplotype	3	5.15759	0.001
							$means										$means
								P1	std	N	Min	Max	Q25	Q50	Q75			P1	std	N	Min	Max	Q25	Q50	Q75
							hap1	12.9364	8.15103	157	0.6	36.91	4.8	13.33	18.57		hap1	12.9364	8.15103	157	0.6	36.91	4.8	13.33	18.57
							hap2	2.16826	1.183	23	0.13	4.61	1.62	2.03	2.84		hap2	2.16826	1.183	23	0.13	4.61	1.62	2.03	2.84
							hap3	8.72889	4.39849	9	3	17.04	5.8	8.33	10.27		hap3	8.72889	4.39849	9	3	17.04	5.8	8.33	10.27
							$groups										$groups
								P1	groups									P1	groups
							hap1	12.9364	a								hap1	12.9364	a
							hap3	8.72889	ab								hap3	8.72889	ab
							hap2	2.16826	b								hap2	2.16826	b
ANOVA							Tukey’s HSD post-hoc test										Tukey’s HSD post-hoc test
LOC_Os11g46250 (CHN-LAN panel)	df	Sum of Squares	Mean Square	F value	Pr(>F)		$statistics										$statistics
Treatment (between Haplotypes)	2	280	139.98	4.407	0.0145			MSerror	Df	Mean	CV							MSerror	Df	Mean	CV
Residuals	104	3303	31.76					31.7614	104	16.7385	33.6692							31.7614	104	16.7385	33.6692
							$parameters										$parameters
								test	name.t	ntr	StudentizedRange	alpha						test	name.t	ntr	StudentizedRange	alpha
								Tukey	Haplotype	3	3.36262	0.05						Tukey	Haplotype	3	4.21243	0.01
							$means										$means
								P1	std	N	Min	Max	Q25	Q50	Q75			P1	std	N	Min	Max	Q25	Q50	Q75
							hap1	17.0469	5.58173	103	2.36	33.62	13.335	16.44	21.25		hap1	17.0469	5.58173	103	2.36	33.62	13.335	16.44	21.25
							hap2	10.915	11.1935	2	3	18.83	6.9575	10.915	14.8725		hap2	10.915	11.1935	2	3	18.83	6.9575	10.915	14.8725
							hap3	6.68	0.113137	2	6.6	6.76	6.64	6.68	6.72		hap3	6.68	0.113137	2	6.6	6.76	6.64	6.68	6.72
							$groups										$groups
								P1	groups									P1	groups
							hap1	17.0469	a								hap1	17.0469	a
							hap2	10.915	ab								hap2	10.915	a
							hap3	6.68	b								hap3	6.68	a
ANOVA							Tukey’s HSD post-hoc test										Tukey’s HSD post-hoc test
LOC_Os11g46250 (CHN-MV panel)	df	Sum of Squares	Mean Square	F value	Pr(>F)		$statistics										$statistics
Treatment (between Haplotypes)	2	4178	2089.1	56.74	<2e-16			MSerror	Df	Mean	CV							MSerror	Df	Mean	CV
Residuals	260	9572	36.8					36.8161	260	11.0983	54.6716							36.8161	260	11.0983	54.6716
							$parameters										$parameters
								test	name.t	ntr	StudentizedRange	alpha						test	name.t	ntr	StudentizedRange	alpha
								Tukey	Haplotype	3	3.33361	0.05						Tukey	Haplotype	3	5.1305	0.001
							$means										$means
								P1	std	N	Min	Max	Q25	Q50	Q75			P1	std	N	Min	Max	Q25	Q50	Q75
							hap1	13.2309	6.67329	204	0.77	29.37	8.265	13.325	19.205		hap1	13.2309	6.67329	204	0.77	29.37	8.265	13.325	19.205
							hap2	3.3644	2.9947	50	0.49	21.37	2.0175	2.715	3.8475		hap2	3.3644	2.9947	50	0.49	21.37	2.0175	2.715	3.8475
							hap3	5.72667	3.40197	9	2.01	11.97	2.58	5.31	7.01		hap3	5.72667	3.40197	9	2.01	11.97	2.58	5.31	7.01
							$groups										$groups
								P1	groups									P1	groups
							hap1	13.2309	a								hap1	13.2309	a
							hap3	5.72667	b								hap3	5.72667	b
							hap2	3.3644	b								hap2	3.3644	b
Supplemental Figure S9C
ANOVA							Tukey’s HSD post-hoc test										Tukey’s HSD post-hoc test										Tukey’s HSD post-hoc test
LOC_Os11g46250 (Whole panel)	df	Sum of Squares	Mean Square	F value	Pr(>F)		$statistics										$statistics										$statistics
Treatment (between Haplotypes)	2	1392	696.1	23.24	2.02e-10			MSerror	Df	Mean	CV							MSerror	Df	Mean	CV							MSerror	Df	Mean	CV
Residuals	557	16682	29.9					29.9496	557	12.4491	43.96							29.9496	557	12.4491	43.96							29.9496	557	12.4491	43.96
							$parameters										$parameters										$parameters
								test	name.t	ntr	StudentizedRange	alpha						test	name.t	ntr	StudentizedRange	alpha						test	name.t	ntr	StudentizedRange	alpha
								Tukey	Haplotype	3	3.32339	0.05						Tukey	Haplotype	3	4.13725	0.01						Tukey	Haplotype	3	5.09456	0.001
							$means										$means										$means
								C5	std	N	Min	Max	Q25	Q50	Q75			C5	std	N	Min	Max	Q25	Q50	Q75			C5	std	N	Min	Max	Q25	Q50	Q75
							hap1	13.0015	5.67885	462	1.01	31.49	8.5325	12.67	16.93		hap1	13.0015	5.67885	462	1.01	31.49	8.5325	12.67	16.93		hap1	13.0015	5.67885	462	1.01	31.49	8.5325	12.67	16.93
							hap2	11.0841	4.70537	78	0.78	22.21	7.865	10.575	14.005		hap2	11.0841	4.70537	78	0.78	22.21	7.865	10.575	14.005		hap2	11.0841	4.70537	78	0.78	22.21	7.865	10.575	14.005
							hap3	5.013	2.40779	20	1.02	9.02	3.71	5.035	6.415		hap3	5.013	2.40779	20	1.02	9.02	3.71	5.035	6.415		hap3	5.013	2.40779	20	1.02	9.02	3.71	5.035	6.415
							$groups										$groups										$groups
								C5	groups									C5	groups									C5	groups
							hap1	13.0015	a								hap1	13.0015	a								hap1	13.0015	a
							hap2	11.0841	b								hap2	11.0841	a								hap2	11.0841	a
							hap3	5.013	c								hap3	5.013	b								hap3	5.013	b
ANOVA							Tukey’s HSD post-hoc test										Tukey’s HSD post-hoc test
LOC_Os11g46250 (XI panel)	df	Sum of Squares	Mean Square	F value	Pr(>F)		$statistics										$statistics
Treatment (between Haplotypes)	2	1225	612.3	21.45	1.7e-09			MSerror	Df	Mean	CV							MSerror	Df	Mean	CV
Residuals	337	9618	28.5					28.5405	337	13.2823	40.2214							28.5405	337	13.2823	40.2214
							$parameters										$parameters
								test	name.t	ntr	StudentizedRange	alpha						test	name.t	ntr	StudentizedRange	alpha
								Tukey	Haplotype	3	3.32922	0.05						Tukey	Haplotype	3	5.11505	0.001
							$means										$means
								C5	std	N	Min	Max	Q25	Q50	Q75			C5	std	N	Min	Max	Q25	Q50	Q75
							hap1	14.2875	5.63179	253	1.17	31.49	10.27	14.31	17.99		hap1	14.2875	5.63179	253	1.17	31.49	10.27	14.31	17.99
							hap2	10.9396	4.55872	77	0.78	21.39	7.86	10.43	13.99		hap2	10.9396	4.55872	77	0.78	21.39	7.86	10.43	13.99
							hap3	5.891	2.26174	10	2.25	9.02	4.98	6.15	7.3525		hap3	5.891	2.26174	10	2.25	9.02	4.98	6.15	7.3525
							$groups										$groups
								C5	groups									C5	groups
							hap1	14.2875	a								hap1	14.2875	a
							hap2	10.9396	b								hap2	10.9396	b
							hap3	5.891	c								hap3	5.891	b
ANOVA							Tukey’s HSD post-hoc test
LOC_Os11g46250 (GJ panel)	df	Sum of Squares	Mean Square	F value	Pr(>F)		$statistics
Treatment (between Haplotypes)	1	465	464.6	19.06	2.2e-05			MSerror	Df	Mean	CV
Residuals	169	4119	24.4					24.3746	169	10.749	45.9304
							$parameters
								test	name.t	ntr	StudentizedRange	alpha
								Tukey	Haplotype	2	4.73624	0.001
							$means
								C5	std	N	Min	Max	Q25	Q50	Q75
							hap1	11.1598	5.04394	161	1.01	29.17	7	10.79	14.61
							hap3	4.135	2.32606	10	1.02	8.76	2.335	4.445	5.07
							$groups
								C5	groups
							hap1	11.1598	a
							hap3	4.135	b
ANOVA							Tukey’s HSD post-hoc test										Tukey’s HSD post-hoc test
LOC_Os11g46250 (Chinese panel)	df	Sum of Squares	Mean Square	F value	Pr(>F)		$statistics										$statistics
Treatment (between Haplotypes)	2	1057	528.4	18.63	2e-08			MSerror	Df	Mean	CV							MSerror	Df	Mean	CV
Residuals	360	10213	28.4					28.3685	360	13.1642	40.4596							28.3685	360	13.1642	40.4596
							$parameters										$parameters
								test	name.t	ntr	StudentizedRange	alpha						test	name.t	ntr	StudentizedRange	alpha
								Tukey	Haplotype	3	3.32828	0.05						Tukey	Haplotype	3	5.11172	0.001
							$means										$means
								C5	std	N	Min	Max	Q25	Q50	Q75			C5	std	N	Min	Max	Q25	Q50	Q75
							hap1	13.677	5.56641	299	1.99	31.49	9.625	13.59	17.295		hap1	13.677	5.56641	299	1.99	31.49	9.625	13.59	17.295
							hap2	12.1766	4.22279	53	2.31	22.21	8.94	11.76	15.06		hap2	12.1766	4.22279	53	2.31	22.21	8.94	11.76	15.06
							hap3	3.98636	2.27776	11	1.02	7.51	1.995	4.91	5.615		hap3	3.98636	2.27776	11	1.02	7.51	1.995	4.91	5.615
							$groups										$groups
								C5	groups									C5	groups
							hap1	13.677	a								hap1	13.677	a
							hap2	12.1766	a								hap2	12.1766	a
							hap3	3.98636	b								hap3	3.98636	b
ANOVA							Tukey’s HSD post-hoc test										Tukey’s HSD post-hoc test										Tukey’s HSD post-hoc test
LOC_Os11g46250 (Overseas panel)	df	Sum of Squares	Mean Square	F value	Pr(>F)		$statistics										$statistics										$statistics
Treatment (between Haplotypes)	2	472	236.06	7.793	0.000563			MSerror	Df	Mean	CV							MSerror	Df	Mean	CV							MSerror	Df	Mean	CV
Residuals	185	5604	30.29					30.2936	185	11.0509	49.8056							30.2936	185	11.0509	49.8056							30.2936	185	11.0509	49.8056
							$parameters										$parameters										$parameters
								test	name.t	ntr	StudentizedRange	alpha						test	name.t	ntr	StudentizedRange	alpha						test	name.t	ntr	StudentizedRange	alpha
								Tukey	Haplotype	3	3.34141	0.05						Tukey	Haplotype	3	4.17167	0.01						Tukey	Haplotype	3	5.15811	0.001
							$means										$means										$means
								C5	std	N	Min	Max	Q25	Q50	Q75			C5	std	N	Min	Max	Q25	Q50	Q75			C5	std	N	Min	Max	Q25	Q50	Q75
							hap1	11.7398	5.75158	157	1.01	28.08	7.35	10.63	16.21		hap1	11.7398	5.75158	157	1.01	28.08	7.35	10.63	16.21		hap1	11.7398	5.75158	157	1.01	28.08	7.35	10.63	16.21
							hap2	8.0387	4.32565	23	0.78	16.59	4.755	7.86	10.17		hap2	8.0387	4.32565	23	0.78	16.59	4.755	7.86	10.17		hap2	8.0387	4.32565	23	0.78	16.59	4.755	7.86	10.17
							hap3	6.19125	2.1409	8	4.12	9.02	4.5025	5.185	8.4675		hap3	6.19125	2.1409	8	4.12	9.02	4.5025	5.185	8.4675		hap3	6.19125	2.1409	8	4.12	9.02	4.5025	5.185	8.4675
							$groups										$groups										$groups
								C5	groups									C5	groups									C5	groups
							hap1	11.7398	a								hap1	11.7398	a								hap1	11.7398	a
							hap2	8.0387	b								hap2	8.0387	b								hap2	8.0387	a
							hap3	6.19125	b								hap3	6.19125	b								hap3	6.19125	a
ANOVA							Tukey’s HSD post-hoc test
LOC_Os11g46250 (CHN-LAN panel)	df	Sum of Squares	Mean Square	F value	Pr(>F)		$statistics
Treatment (between Haplotypes)	2	215	107.48	3.387	0.0376			MSerror	Df	Mean	CV
Residuals	103	3268	31.73					31.7308	103	14.9919	37.5737
							$parameters
								test	name.t	ntr	StudentizedRange	alpha
								Tukey	Haplotype	3	3.3631	0.05
							$means
								C5	std	N	Min	Max	Q25	Q50	Q75
							hap1	15.1341	5.68651	102	5.66	31.49	11.4125	14.1	19.21
							hap2	17.695	1.50614	2	16.63	18.76	17.1625	17.695	18.2275
							hap3	5.035	0.176777	2	4.91	5.16	4.9725	5.035	5.0975
							$groups
								C5	groups
							hap2	17.695	a
							hap1	15.1341	a
							hap3	5.035	ab
ANOVA							Tukey’s HSD post-hoc test										Tukey’s HSD post-hoc test
LOC_Os11g46250 (CHN-MV panel)	df	Sum of Squares	Mean Square	F value	Pr(>F)		$statistics										$statistics
Treatment (between Haplotypes)	2	737	368.3	14.28	1.33e-06			MSerror	Df	Mean	CV							MSerror	Df	Mean	CV
Residuals	254	6550	25.8					25.7861	254	12.4104	40.9172							25.7861	254	12.4104	40.9172
							$parameters										$parameters
								test	name.t	ntr	StudentizedRange	alpha						test	name.t	ntr	StudentizedRange	alpha
								Tukey	Haplotype	3	3.33406	0.05						Tukey	Haplotype	3	5.1321	0.001
							$means										$means
								C5	std	N	Min	Max	Q25	Q50	Q75			C5	std	N	Min	Max	Q25	Q50	Q75
							hap1	12.9225	5.36372	197	1.99	28.99	8.56	12.94	16.61		hap1	12.9225	5.36372	197	1.99	28.99	8.56	12.94	16.61
							hap2	11.9602	4.15139	51	2.31	22.21	8.855	11.3	14.22		hap2	11.9602	4.15139	51	2.31	22.21	8.855	11.3	14.22
							hap3	3.75333	2.47898	9	1.02	7.51	1.74	2.48	6.04		hap3	3.75333	2.47898	9	1.02	7.51	1.74	2.48	6.04
							$groups										$groups
								C5	groups									C5	groups
							hap1	12.9225	a								hap1	12.9225	a
							hap2	11.9602	a								hap2	11.9602	a
							hap3	3.75333	b								hap3	3.75333	b
